# Supplementary material for: Quantitative Proteomics Shows Extensive Remodeling Induced by Nitrogen Limitation in Prochlorococcus marinus SS120
Source: mSystems. 2017 May 30;2(3):e00008-17. doi: 10.1128/mSystems.00008-17 (PMC5451487; doi:10.1128/mSystems.00008-17)
Supplement: TABLE S1 [file sys003172107st6.xlsx]

## Sheet: Proteins common conditions
Accession Number	Description	PI	MW
ACCA_PROMA	Acetyl-coenzyme A carboxylase carboxyl transferase subunit alpha OS=Prochlorococcus marinus (strain SARG / CCMP1375 / SS120) GN=accA PE=3 SV=1	5.45	36574
ACCD_PROMA	Acetyl-coenzyme A carboxylase carboxyl transferase subunit beta OS=Prochlorococcus marinus (strain SARG / CCMP1375 / SS120) GN=accD PE=3 SV=1	8.99	32714
ACSF_PROMA	Magnesium-protoporphyrin IX monomethyl ester [oxidative] cyclase OS=Prochlorococcus marinus (strain SARG / CCMP1375 / SS120) GN=acsF PE=3 SV=1	8.77	40724
AMPA_PROMA	Probable cytosol aminopeptidase OS=Prochlorococcus marinus (strain SARG / CCMP1375 / SS120) GN=pepA PE=3 SV=1	5.05	53844
ARGB_PROMA	Acetylglutamate kinase OS=Prochlorococcus marinus (strain SARG / CCMP1375 / SS120) GN=argB PE=3 SV=1	5.63	32479
ARGC_PROMA	N-acetyl-gamma-glutamyl-phosphate reductase OS=Prochlorococcus marinus (strain SARG / CCMP1375 / SS120) GN=argC PE=3 SV=1	6.61	39863
ARGD_PROMA	Acetylornithine aminotransferase OS=Prochlorococcus marinus (strain SARG / CCMP1375 / SS120) GN=argD PE=3 SV=2	8.88	46838
ARGJ_PROMA	Arginine biosynthesis bifunctional protein ArgJ OS=Prochlorococcus marinus (strain SARG / CCMP1375 / SS120) GN=argJ PE=3 SV=1	5.63	44784
ARLY_PROMA	Argininosuccinate lyase OS=Prochlorococcus marinus (strain SARG / CCMP1375 / SS120) GN=argH PE=3 SV=1	5.57	52598
AROB_PROMA	3-dehydroquinate synthase OS=Prochlorococcus marinus (strain SARG / CCMP1375 / SS120) GN=aroB PE=3 SV=1	6.48	40874
AROC_PROMA	Chorismate synthase OS=Prochlorococcus marinus (strain SARG / CCMP1375 / SS120) GN=aroC PE=3 SV=2	8.7	39747
AROK_PROMA	Shikimate kinase OS=Prochlorococcus marinus (strain SARG / CCMP1375 / SS120) GN=aroK PE=3 SV=1	8.71	21542
AROQ_PROMA	3-dehydroquinate dehydratase OS=Prochlorococcus marinus (strain SARG / CCMP1375 / SS120) GN=aroQ PE=3 SV=1	6.82	16240
ASPA_PROMA	Probable aspartoacylase OS=Prochlorococcus marinus (strain SARG / CCMP1375 / SS120) GN=Pro_0251 PE=3 SV=2	5.33	34478
ASSY_PROMA	Argininosuccinate synthase OS=Prochlorococcus marinus (strain SARG / CCMP1375 / SS120) GN=argG PE=3 SV=1	5.1	44521
ATPA_PROMA	ATP synthase subunit alpha OS=Prochlorococcus marinus (strain SARG / CCMP1375 / SS120) GN=atpA PE=3 SV=1	4.96	53995
ATPB_PROMA	ATP synthase subunit beta OS=Prochlorococcus marinus (strain SARG / CCMP1375 / SS120) GN=atpD PE=3 SV=1	5.1	52302
ATPD_PROMA	ATP synthase subunit delta OS=Prochlorococcus marinus (strain SARG / CCMP1375 / SS120) GN=atpH PE=3 SV=1	4.94	20106
ATPE_PROMA	ATP synthase epsilon chain OS=Prochlorococcus marinus (strain SARG / CCMP1375 / SS120) GN=atpC PE=3 SV=1	4.83	14358
ATPF_PROMA	ATP synthase subunit b OS=Prochlorococcus marinus (strain SARG / CCMP1375 / SS120) GN=atpF PE=3 SV=1	8.99	18886
ATPG_PROMA	ATP synthase gamma chain OS=Prochlorococcus marinus (strain SARG / CCMP1375 / SS120) GN=atpG PE=3 SV=1	6.54	35298
ATPX_PROMA	ATP synthase subunit b' OS=Prochlorococcus marinus (strain SARG / CCMP1375 / SS120) GN=atpG PE=3 SV=1	5.1	17046
BIOB_PROMA	Biotin synthase OS=Prochlorococcus marinus (strain SARG / CCMP1375 / SS120) GN=bioB PE=3 SV=1	5.1	37232
CAPP_PROMA	Phosphoenolpyruvate carboxylase OS=Prochlorococcus marinus (strain SARG / CCMP1375 / SS120) GN=ppc PE=3 SV=1	5.34	115603
CCMK_PROMA	Carbon dioxide-concentrating mechanism protein CcmK OS=Prochlorococcus marinus (strain SARG / CCMP1375 / SS120) GN=ccmK PE=3 SV=1	5.33	10634
CH10_PROMA	10 kDa chaperonin OS=Prochlorococcus marinus (strain SARG / CCMP1375 / SS120) GN=groS PE=3 SV=1	4.92	10825
CH601_PROMA	60 kDa chaperonin 1 OS=Prochlorococcus marinus (strain SARG / CCMP1375 / SS120) GN=groL1 PE=3 SV=1	4.95	58922
CH602_PROMA	60 kDa chaperonin 2 OS=Prochlorococcus marinus (strain SARG / CCMP1375 / SS120) GN=groL2 PE=3 SV=1	4.91	57555
CINAL_PROMA	CinA-like protein OS=Prochlorococcus marinus (strain SARG / CCMP1375 / SS120) GN=cinA PE=3 SV=1	8.92	46220
CLPB_PROMA	Chaperone protein ClpB OS=Prochlorococcus marinus (strain SARG / CCMP1375 / SS120) GN=clpB PE=3 SV=1	6.19	98224
CLPP1_PROMA	ATP-dependent Clp protease proteolytic subunit 1 OS=Prochlorococcus marinus (strain SARG / CCMP1375 / SS120) GN=clpP1 PE=3 SV=1	5.59	21766
CLPP2_PROMA	ATP-dependent Clp protease proteolytic subunit 2 OS=Prochlorococcus marinus (strain SARG / CCMP1375 / SS120) GN=clpP2 PE=3 SV=1	5.66	22149
CLPP3_PROMA	ATP-dependent Clp protease proteolytic subunit 3 OS=Prochlorococcus marinus (strain SARG / CCMP1375 / SS120) GN=clpP3 PE=3 SV=1	4.83	23749
CLPX_PROMA	ATP-dependent Clp protease ATP-binding subunit ClpX OS=Prochlorococcus marinus (strain SARG / CCMP1375 / SS120) GN=clpX PE=3 SV=1	5.3	49864
COAD_PROMA	Phosphopantetheine adenylyltransferase OS=Prochlorococcus marinus (strain SARG / CCMP1375 / SS120) GN=coaD PE=3 SV=1	6.51	18170
COMB_PROMA	Probable 2-phosphosulfolactate phosphatase OS=Prochlorococcus marinus (strain SARG / CCMP1375 / SS120) GN=comB PE=3 SV=1	6.89	26875
CYB6_PROMA	Cytochrome b6 OS=Prochlorococcus marinus (strain SARG / CCMP1375 / SS120) GN=petB PE=3 SV=1	7.79	24751
CYF_PROMA	Cytochrome f OS=Prochlorococcus marinus (strain SARG / CCMP1375 / SS120) GN=petA PE=3 SV=1	5.17	33379
CYSC_PROMA	Adenylyl-sulfate kinase OS=Prochlorococcus marinus (strain SARG / CCMP1375 / SS120) GN=cysC PE=3 SV=1	5.36	22537
DAPA_PROMA	4-hydroxy-tetrahydrodipicolinate synthase OS=Prochlorococcus marinus (strain SARG / CCMP1375 / SS120) GN=dapA PE=3 SV=2	5.97	31971
DAPAT_PROMA	LL-diaminopimelate aminotransferase OS=Prochlorococcus marinus (strain SARG / CCMP1375 / SS120) GN=dapL PE=3 SV=1	5.7	45345
DAPB_PROMA	4-hydroxy-tetrahydrodipicolinate reductase OS=Prochlorococcus marinus (strain SARG / CCMP1375 / SS120) GN=dapB PE=3 SV=1	5.85	29657
DCUP_PROMA	Uroporphyrinogen decarboxylase OS=Prochlorococcus marinus (strain SARG / CCMP1375 / SS120) GN=hemE PE=3 SV=1	6.62	39209
DDL_PROMA	D-alanine--D-alanine ligase OS=Prochlorococcus marinus (strain SARG / CCMP1375 / SS120) GN=ddl PE=3 SV=1	6.35	39319
DHAS_PROMA	Aspartate-semialdehyde dehydrogenase OS=Prochlorococcus marinus (strain SARG / CCMP1375 / SS120) GN=asd PE=3 SV=2	6.38	37762
DNAA_PROMA	Chromosomal replication initiator protein DnaA OS=Prochlorococcus marinus (strain SARG / CCMP1375 / SS120) GN=dnaA PE=3 SV=2	7.81	51428
DNAJ_PROMA	Chaperone protein DnaJ OS=Prochlorococcus marinus (strain SARG / CCMP1375 / SS120) GN=dnaJ PE=3 SV=1	8.65	41058
DNAK1_PROMA	Chaperone protein dnaK1 OS=Prochlorococcus marinus (strain SARG / CCMP1375 / SS120) GN=dnaK1 PE=3 SV=1	4.85	73436
DNAK2_PROMA	Chaperone protein dnaK2 OS=Prochlorococcus marinus (strain SARG / CCMP1375 / SS120) GN=dnaK2 PE=3 SV=1	4.78	68357
DNLJ_PROMA	DNA ligase OS=Prochlorococcus marinus (strain SARG / CCMP1375 / SS120) GN=ligA PE=3 SV=1	8.9	77091
DXR_PROMA	1-deoxy-D-xylulose 5-phosphate reductoisomerase OS=Prochlorococcus marinus (strain SARG / CCMP1375 / SS120) GN=dxr PE=3 SV=1	6.02	45489
DXS_PROMA	1-deoxy-D-xylulose-5-phosphate synthase OS=Prochlorococcus marinus (strain SARG / CCMP1375 / SS120) GN=dxs PE=3 SV=1	6.24	69343
EFG_PROMA	Elongation factor G OS=Prochlorococcus marinus (strain SARG / CCMP1375 / SS120) GN=fusA PE=3 SV=1	4.96	75695
EFP_PROMA	Elongation factor P OS=Prochlorococcus marinus (strain SARG / CCMP1375 / SS120) GN=efp PE=3 SV=1	5.21	20547
EFTS_PROMA	Elongation factor Ts OS=Prochlorococcus marinus (strain SARG / CCMP1375 / SS120) GN=tsf PE=3 SV=1	5.49	23803
EFTU_PROMA	Elongation factor Tu OS=Prochlorococcus marinus (strain SARG / CCMP1375 / SS120) GN=tuf PE=3 SV=1	4.97	43748
ENO_PROMA	Enolase OS=Prochlorococcus marinus (strain SARG / CCMP1375 / SS120) GN=eno PE=3 SV=1	4.98	46517
FABH_PROMA	3-oxoacyl-[acyl-carrier-protein] synthase 3 OS=Prochlorococcus marinus (strain SARG / CCMP1375 / SS120) GN=fabH PE=3 SV=1	5.18	36369
FABZ_PROMA	3-hydroxyacyl-[acyl-carrier-protein] dehydratase FabZ OS=Prochlorococcus marinus (strain SARG / CCMP1375 / SS120) GN=fabZ PE=3 SV=1	7.81	16611
FBSB_PROMA	D-fructose 1,6-bisphosphatase class 2/sedoheptulose 1,7-bisphosphatase OS=Prochlorococcus marinus (strain SARG / CCMP1375 / SS120) GN=Pro_0840 PE=3 SV=1	4.81	35359
FOLD_PROMA	Bifunctional protein FolD OS=Prochlorococcus marinus (strain SARG / CCMP1375 / SS120) GN=folD PE=3 SV=1	7.7	32787
FUMC_PROMA	Fumarate hydratase class II OS=Prochlorococcus marinus (strain SARG / CCMP1375 / SS120) GN=fumC PE=3 SV=1	6.61	51411
G3XCS1_PROMA	Chromophore lyase CpcS/CpeS OS=Prochlorococcus marinus (strain SARG / CCMP1375 / SS120) GN=cpeS PE=3 SV=1	5.2	20705
G3XCS3_PROMA	Phycoerythrin class III gamma chain OS=Prochlorococcus marinus (strain SARG / CCMP1375 / SS120) GN=ppeC PE=4 SV=1	9.6	31547
G3XCS5_PROMA	Possible PucC protein OS=Prochlorococcus marinus (strain SARG / CCMP1375 / SS120) GN=pucC PE=4 SV=1	8.67	46603
G3XCS7_PROMA	Cell division protein FtsZ OS=Prochlorococcus marinus (strain SARG / CCMP1375 / SS120) GN=ftsZ PE=3 SV=1	4.89	38632
G3XCS8_PROMA	Photosystem II CP43 reaction center protein OS=Prochlorococcus marinus (strain SARG / CCMP1375 / SS120) GN=psbC PE=3 SV=1	5.68	50727
G3XCS9_PROMA	Phycoerythrin class III alpha chain CpeA OS=Prochlorococcus marinus (strain SARG / CCMP1375 / SS120) GN=cpeA PE=3 SV=1	5	17399
G3XCT1_PROMA	Oligoketide cyclase family enzyme OS=Prochlorococcus marinus (strain SARG / CCMP1375 / SS120) GN=Pro_1122 PE=4 SV=1	5.28	19667
G6PI_PROMA	Glucose-6-phosphate isomerase OS=Prochlorococcus marinus (strain SARG / CCMP1375 / SS120) GN=pgi PE=3 SV=1	5.22	59680
GATA_PROMA	Glutamyl-tRNA(Gln) amidotransferase subunit A OS=Prochlorococcus marinus (strain SARG / CCMP1375 / SS120) GN=gatA PE=3 SV=1	5.39	52831
GATB_PROMA	Aspartyl/glutamyl-tRNA(Asn/Gln) amidotransferase subunit B OS=Prochlorococcus marinus (strain SARG / CCMP1375 / SS120) GN=gatB PE=3 SV=1	6.18	55230
GATC_PROMA	Aspartyl/glutamyl-tRNA(Asn/Gln) amidotransferase subunit C OS=Prochlorococcus marinus (strain SARG / CCMP1375 / SS120) GN=gatC PE=3 SV=1	5.09	11214
GCSH_PROMA	Glycine cleavage system H protein OS=Prochlorococcus marinus (strain SARG / CCMP1375 / SS120) GN=gcvH PE=3 SV=1	4.28	14092
GCSP_PROMA	Glycine dehydrogenase (decarboxylating) OS=Prochlorococcus marinus (strain SARG / CCMP1375 / SS120) GN=gcvP PE=3 SV=1	5.56	107063
GCST_PROMA	Aminomethyltransferase OS=Prochlorococcus marinus (strain SARG / CCMP1375 / SS120) GN=gcvT PE=3 SV=1	6.27	41234
GLGA_PROMA	Glycogen synthase OS=Prochlorococcus marinus (strain SARG / CCMP1375 / SS120) GN=glgA PE=3 SV=1	5.56	57192
GLGB_PROMA	1,4-alpha-glucan branching enzyme GlgB OS=Prochlorococcus marinus (strain SARG / CCMP1375 / SS120) GN=glgB PE=3 SV=1	5.8	88167
GLMM_PROMA	Phosphoglucosamine mutase OS=Prochlorococcus marinus (strain SARG / CCMP1375 / SS120) GN=glmM PE=3 SV=1	7.98	51060
GLMU_PROMA	Bifunctional protein GlmU OS=Prochlorococcus marinus (strain SARG / CCMP1375 / SS120) GN=glmU PE=3 SV=1	8.39	49845
GLYA_PROMA	Serine hydroxymethyltransferase OS=Prochlorococcus marinus (strain SARG / CCMP1375 / SS120) GN=glyA PE=3 SV=1	6.24	46377
GPMI_PROMA	2,3-bisphosphoglycerate-independent phosphoglycerate mutase OS=Prochlorococcus marinus (strain SARG / CCMP1375 / SS120) GN=gpmI PE=3 SV=1	5.81	59793
GRPE_PROMA	Protein GrpE OS=Prochlorococcus marinus (strain SARG / CCMP1375 / SS120) GN=grpE PE=3 SV=1	4.48	27717
GSA_PROMA	Glutamate-1-semialdehyde 2,1-aminomutase OS=Prochlorococcus marinus (strain SARG / CCMP1375 / SS120) GN=hemL PE=3 SV=1	5.05	46471
GSHB_PROMA	Glutathione synthetase OS=Prochlorococcus marinus (strain SARG / CCMP1375 / SS120) GN=gshB PE=3 SV=1	6.06	33742
GUAA_PROMA	GMP synthase [glutamine-hydrolyzing] OS=Prochlorococcus marinus (strain SARG / CCMP1375 / SS120) GN=guaA PE=3 SV=1	5.97	59355
HEM1_PROMA	Glutamyl-tRNA reductase OS=Prochlorococcus marinus (strain SARG / CCMP1375 / SS120) GN=hemA PE=3 SV=1	6.07	48430
HEM3_PROMA	Porphobilinogen deaminase OS=Prochlorococcus marinus (strain SARG / CCMP1375 / SS120) GN=hemC PE=3 SV=1	6.21	34815
HEM6_PROMA	Oxygen-dependent coproporphyrinogen-III oxidase OS=Prochlorococcus marinus (strain SARG / CCMP1375 / SS120) GN=hemF PE=3 SV=1	6.65	39831
HIS1_PROMA	ATP phosphoribosyltransferase OS=Prochlorococcus marinus (strain SARG / CCMP1375 / SS120) GN=hisG PE=3 SV=1	5.93	23312
HIS2_PROMA	Histidine biosynthesis bifunctional protein HisIE OS=Prochlorococcus marinus (strain SARG / CCMP1375 / SS120) GN=hisI PE=3 SV=1	5.84	26294
HIS4_PROMA	1-(5-phosphoribosyl)-5-[(5-phosphoribosylamino)methylideneamino] imidazole-4-carboxamide isomerase OS=Prochlorococcus marinus (strain SARG / CCMP1375 / SS120) GN=hisA PE=3 SV=1	4.78	27836
HIS6_PROMA	Imidazole glycerol phosphate synthase subunit HisF OS=Prochlorococcus marinus (strain SARG / CCMP1375 / SS120) GN=hisF PE=3 SV=1	4.95	27637
HIS7_PROMA	Imidazoleglycerol-phosphate dehydratase OS=Prochlorococcus marinus (strain SARG / CCMP1375 / SS120) GN=hisB PE=3 SV=1	6.25	23147
HISX_PROMA	Histidinol dehydrogenase OS=Prochlorococcus marinus (strain SARG / CCMP1375 / SS120) GN=hisD PE=3 SV=1	5.93	47919
HISZ_PROMA	ATP phosphoribosyltransferase regulatory subunit OS=Prochlorococcus marinus (strain SARG / CCMP1375 / SS120) GN=hisZ PE=3 SV=1	6.41	44699
IF2_PROMA	Translation initiation factor IF-2 OS=Prochlorococcus marinus (strain SARG / CCMP1375 / SS120) GN=infB PE=3 SV=1	9.8	122229
IF3_PROMA	Translation initiation factor IF-3 OS=Prochlorococcus marinus (strain SARG / CCMP1375 / SS120) GN=infC PE=3 SV=1	9.63	23507
ILVC_PROMA	Ketol-acid reductoisomerase OS=Prochlorococcus marinus (strain SARG / CCMP1375 / SS120) GN=ilvC PE=3 SV=1	5.16	36036
ILVD_PROMA	Dihydroxy-acid dehydratase OS=Prochlorococcus marinus (strain SARG / CCMP1375 / SS120) GN=ilvD PE=3 SV=1	5.89	59584
ISPD_PROMA	2-C-methyl-D-erythritol 4-phosphate cytidylyltransferase OS=Prochlorococcus marinus (strain SARG / CCMP1375 / SS120) GN=ispD PE=3 SV=1	6.9	24741
ISPE_PROMA	4-diphosphocytidyl-2-C-methyl-D-erythritol kinase OS=Prochlorococcus marinus (strain SARG / CCMP1375 / SS120) GN=ispE PE=3 SV=1	4.89	35012
ISPG_PROMA	4-hydroxy-3-methylbut-2-en-1-yl diphosphate synthase (ferredoxin) OS=Prochlorococcus marinus (strain SARG / CCMP1375 / SS120) GN=ispG PE=3 SV=1	5.92	44999
ISPH_PROMA	4-hydroxy-3-methylbut-2-enyl diphosphate reductase OS=Prochlorococcus marinus (strain SARG / CCMP1375 / SS120) GN=ispH PE=3 SV=1	6.35	46273
KAD_PROMA	Adenylate kinase OS=Prochlorococcus marinus (strain SARG / CCMP1375 / SS120) GN=adk PE=3 SV=1	8.48	20240
KAIB_PROMA	Circadian clock protein KaiB OS=Prochlorococcus marinus (strain SARG / CCMP1375 / SS120) GN=kaiB PE=3 SV=1	4.98	13048
KAIC_PROMA	Circadian clock protein kinase KaiC OS=Prochlorococcus marinus (strain SARG / CCMP1375 / SS120) GN=kaiC PE=3 SV=1	5.36	56099
KGUA_PROMA	Guanylate kinase OS=Prochlorococcus marinus (strain SARG / CCMP1375 / SS120) GN=gmk PE=3 SV=1	5.78	20789
KHSE_PROMA	Homoserine kinase OS=Prochlorococcus marinus (strain SARG / CCMP1375 / SS120) GN=thrB PE=3 SV=1	8.7	34028
KPRS_PROMA	Ribose-phosphate pyrophosphokinase OS=Prochlorococcus marinus (strain SARG / CCMP1375 / SS120) GN=prs PE=3 SV=1	6	35731
KTHY_PROMA	Thymidylate kinase OS=Prochlorococcus marinus (strain SARG / CCMP1375 / SS120) GN=tmk PE=3 SV=1	9.12	24755
LEPA_PROMA	Elongation factor 4 OS=Prochlorococcus marinus (strain SARG / CCMP1375 / SS120) GN=lepA PE=3 SV=1	5.06	67671
LEU1_PROMA	2-isopropylmalate synthase OS=Prochlorococcus marinus (strain SARG / CCMP1375 / SS120) GN=leuA PE=3 SV=1	5.67	58142
LEU3_PROMA	3-isopropylmalate dehydrogenase OS=Prochlorococcus marinus (strain SARG / CCMP1375 / SS120) GN=leuB PE=3 SV=1	5.35	39668
LPXD_PROMA	UDP-3-O-acylglucosamine N-acyltransferase OS=Prochlorococcus marinus (strain SARG / CCMP1375 / SS120) GN=lpxD PE=3 SV=1	6.46	37068
MEND_PROMA	2-succinyl-5-enolpyruvyl-6-hydroxy-3-cyclohexene-1-carboxylate synthase OS=Prochlorococcus marinus (strain SARG / CCMP1375 / SS120) GN=menD PE=3 SV=1	7.53	63740
METK_PROMA	S-adenosylmethionine synthase OS=Prochlorococcus marinus (strain SARG / CCMP1375 / SS120) GN=metK PE=3 SV=1	5.06	44551
MINE_PROMA	Cell division topological specificity factor OS=Prochlorococcus marinus (strain SARG / CCMP1375 / SS120) GN=minE PE=3 SV=1	5.2	11772
MNMA_PROMA	tRNA-specific 2-thiouridylase MnmA OS=Prochlorococcus marinus (strain SARG / CCMP1375 / SS120) GN=mnmA PE=3 SV=1	7.16	45412
MNME_PROMA	tRNA modification GTPase MnmE OS=Prochlorococcus marinus (strain SARG / CCMP1375 / SS120) GN=mnmE PE=3 SV=1	5.42	49905
MTAP_PROMA	S-methyl-5'-thioadenosine phosphorylase OS=Prochlorococcus marinus (strain SARG / CCMP1375 / SS120) GN=mtnP PE=3 SV=1	6.38	35304
NADK1_PROMA	NAD kinase 1 OS=Prochlorococcus marinus (strain SARG / CCMP1375 / SS120) GN=nadK1 PE=3 SV=1	6.24	34184
NADK2_PROMA	NAD kinase 2 OS=Prochlorococcus marinus (strain SARG / CCMP1375 / SS120) GN=nadK2 PE=3 SV=1	6	33153
NDHH_PROMA	NAD(P)H-quinone oxidoreductase subunit H OS=Prochlorococcus marinus (strain SARG / CCMP1375 / SS120) GN=ndhH PE=3 SV=1	5.91	45334
NDHK_PROMA	NAD(P)H-quinone oxidoreductase subunit K OS=Prochlorococcus marinus (strain SARG / CCMP1375 / SS120) GN=ndhK PE=3 SV=1	8.93	26789
NDHM_PROMA	NAD(P)H-quinone oxidoreductase subunit M OS=Prochlorococcus marinus (strain SARG / CCMP1375 / SS120) GN=ndhM PE=3 SV=1	4.51	13367
NDHO_PROMA	NAD(P)H-quinone oxidoreductase subunit O OS=Prochlorococcus marinus (strain SARG / CCMP1375 / SS120) GN=ndhO PE=3 SV=1	5.33	9648
NDK_PROMA	Nucleoside diphosphate kinase OS=Prochlorococcus marinus (strain SARG / CCMP1375 / SS120) GN=ndk PE=3 SV=2	6.85	16660
NTPA_PROMA	Non-canonical purine NTP pyrophosphatase OS=Prochlorococcus marinus (strain SARG / CCMP1375 / SS120) GN=Pro_0311 PE=3 SV=1	6.18	21540
NU4C_PROMA	NAD(P)H-quinone oxidoreductase chain 4 OS=Prochlorococcus marinus (strain SARG / CCMP1375 / SS120) GN=ndhD PE=3 SV=1	5.67	60520
OTC_PROMA	Ornithine carbamoyltransferase OS=Prochlorococcus marinus (strain SARG / CCMP1375 / SS120) GN=argF PE=3 SV=1	5.32	34892
PANB_PROMA	3-methyl-2-oxobutanoate hydroxymethyltransferase OS=Prochlorococcus marinus (strain SARG / CCMP1375 / SS120) GN=panB PE=3 SV=1	5.81	27774
PANCY_PROMA	Bifunctional pantoate ligase/cytidylate kinase OS=Prochlorococcus marinus (strain SARG / CCMP1375 / SS120) GN=panC/cmk PE=3 SV=1	7.18	58484
PCBA_PROMA	Divinyl chlorophyll a/b light-harvesting protein PcbA OS=Prochlorococcus marinus (strain SARG / CCMP1375 / SS120) GN=pcbA PE=1 SV=1	5.83	38486
PCBB_PROMA	Divinyl chlorophyll a/b light-harvesting protein PcbB OS=Prochlorococcus marinus (strain SARG / CCMP1375 / SS120) GN=pcbB PE=1 SV=1	6.21	38387
PCBD_PROMA	Divinyl chlorophyll a/b light-harvesting protein PcbD OS=Prochlorococcus marinus (strain SARG / CCMP1375 / SS120) GN=pcbD PE=1 SV=1	5.61	39993
PCBE_PROMA	Divinyl chlorophyll a/b light-harvesting protein PcbE OS=Prochlorococcus marinus (strain SARG / CCMP1375 / SS120) GN=pcbE PE=1 SV=1	5.8	40196
PCBF_PROMA	Divinyl chlorophyll a/b light-harvesting protein PcbF OS=Prochlorococcus marinus (strain SARG / CCMP1375 / SS120) GN=pcbF PE=2 SV=1	5.82	39074
PCBG_PROMA	Divinyl chlorophyll a/b light-harvesting protein PcbG OS=Prochlorococcus marinus (strain SARG / CCMP1375 / SS120) GN=pcbG PE=1 SV=1	5.68	38798
PCBH_PROMA	Divinyl chlorophyll a/b light-harvesting protein PcbH OS=Prochlorococcus marinus (strain SARG / CCMP1375 / SS120) GN=pcbH PE=2 SV=1	5.69	38974
PCYA_PROMA	Phycocyanobilin:ferredoxin oxidoreductase OS=Prochlorococcus marinus (strain SARG / CCMP1375 / SS120) GN=pcyA PE=3 SV=1	4.66	28293
PDXJ_PROMA	Pyridoxine 5'-phosphate synthase OS=Prochlorococcus marinus (strain SARG / CCMP1375 / SS120) GN=pdxJ PE=3 SV=1	5.86	27316
PEBA_PROMA	15,16-dihydrobiliverdin:ferredoxin oxidoreductase OS=Prochlorococcus marinus (strain SARG / CCMP1375 / SS120) GN=pebA PE=3 SV=1	8.67	28795
PETD_PROMA	Cytochrome b6-f complex subunit 4 OS=Prochlorococcus marinus (strain SARG / CCMP1375 / SS120) GN=petD PE=3 SV=1	9.15	17733
PGK_PROMA	Phosphoglycerate kinase OS=Prochlorococcus marinus (strain SARG / CCMP1375 / SS120) GN=pgk PE=3 SV=1	5.31	43264
PHEB_PROMA	R-phycoerythrin subunit beta OS=Prochlorococcus marinus (strain SARG / CCMP1375 / SS120) GN=cpeB PE=2 SV=1	5.2	19578
PHS_PROMA	Putative pterin-4-alpha-carbinolamine dehydratase OS=Prochlorococcus marinus (strain SARG / CCMP1375 / SS120) GN=Pro_0490 PE=3 SV=1	5.91	11145
PLSX_PROMA	Phosphate acyltransferase OS=Prochlorococcus marinus (strain SARG / CCMP1375 / SS120) GN=plsX PE=3 SV=1	7.05	46590
PLSY_PROMA	Glycerol-3-phosphate acyltransferase OS=Prochlorococcus marinus (strain SARG / CCMP1375 / SS120) GN=plsY PE=3 SV=1	10.19	21931
PNP_PROMA	Polyribonucleotide nucleotidyltransferase OS=Prochlorococcus marinus (strain SARG / CCMP1375 / SS120) GN=pnp PE=3 SV=1	5.21	78756
PROA_PROMA	Gamma-glutamyl phosphate reductase OS=Prochlorococcus marinus (strain SARG / CCMP1375 / SS120) GN=proA PE=3 SV=1	5.66	48021
PROB_PROMA	Glutamate 5-kinase OS=Prochlorococcus marinus (strain SARG / CCMP1375 / SS120) GN=proB PE=3 SV=1	8.99	39817
PSAA_PROMA	Photosystem I P700 chlorophyll a apoprotein A1 OS=Prochlorococcus marinus (strain SARG / CCMP1375 / SS120) GN=psaA PE=2 SV=2	6.91	85176
PSAB_PROMA	Photosystem I P700 chlorophyll a apoprotein A2 OS=Prochlorococcus marinus (strain SARG / CCMP1375 / SS120) GN=psaB PE=3 SV=1	6.5	83413
PSAC_PROMA	Photosystem I iron-sulfur center OS=Prochlorococcus marinus (strain SARG / CCMP1375 / SS120) GN=psaC PE=3 SV=3	5.15	9351
PSAE_PROMA	Photosystem I reaction center subunit IV OS=Prochlorococcus marinus (strain SARG / CCMP1375 / SS120) GN=psaE PE=3 SV=1	6.18	7627
PSAF_PROMA	Photosystem I reaction center subunit III OS=Prochlorococcus marinus (strain SARG / CCMP1375 / SS120) GN=psaF PE=1 SV=1	7.75	20088
PSAJ_PROMA	Photosystem I reaction center subunit IX OS=Prochlorococcus marinus (strain SARG / CCMP1375 / SS120) GN=psaJ PE=3 SV=1	9.98	5115
PSAL_PROMA	Photosystem I reaction center subunit XI OS=Prochlorococcus marinus (strain SARG / CCMP1375 / SS120) GN=psaL PE=3 SV=1	5.2	21488
PSB28_PROMA	Photosystem II reaction center Psb28 protein OS=Prochlorococcus marinus (strain SARG / CCMP1375 / SS120) GN=psb28 PE=3 SV=1	6.34	13286
PSBA_PROMA	Photosystem II protein D1 OS=Prochlorococcus marinus (strain SARG / CCMP1375 / SS120) GN=psbA PE=2 SV=2	5.63	40091
PSBE_PROMA	Cytochrome b559 subunit alpha OS=Prochlorococcus marinus (strain SARG / CCMP1375 / SS120) GN=psbE PE=3 SV=1	8.09	9111
PSBF_PROMA	Cytochrome b559 subunit beta OS=Prochlorococcus marinus (strain SARG / CCMP1375 / SS120) GN=psbF PE=3 SV=1	11.54	5389
PSBJ_PROMA	Photosystem II reaction center protein J OS=Prochlorococcus marinus (strain SARG / CCMP1375 / SS120) GN=psbJ PE=3 SV=1	9.52	7018
PSBL_PROMA	Photosystem II reaction center protein L OS=Prochlorococcus marinus (strain SARG / CCMP1375 / SS120) GN=psbL PE=3 SV=1	8.26	4459
PSTB_PROMA	Phosphate import ATP-binding protein PstB OS=Prochlorococcus marinus (strain SARG / CCMP1375 / SS120) GN=pstB PE=3 SV=1	5.41	30660
PUR5_PROMA	Phosphoribosylformylglycinamidine cyclo-ligase OS=Prochlorococcus marinus (strain SARG / CCMP1375 / SS120) GN=purM PE=3 SV=1	5.19	37554
PUR7_PROMA	Phosphoribosylaminoimidazole-succinocarboxamide synthase OS=Prochlorococcus marinus (strain SARG / CCMP1375 / SS120) GN=purC PE=3 SV=1	5.08	28087
PUR9_PROMA	Bifunctional purine biosynthesis protein PurH OS=Prochlorococcus marinus (strain SARG / CCMP1375 / SS120) GN=purH PE=3 SV=1	7.7	56887
PURA_PROMA	Adenylosuccinate synthetase OS=Prochlorococcus marinus (strain SARG / CCMP1375 / SS120) GN=purA PE=3 SV=1	6.06	48295
PURL_PROMA	Phosphoribosylformylglycinamidine synthase subunit PurL OS=Prochlorococcus marinus (strain SARG / CCMP1375 / SS120) GN=purL PE=3 SV=2	5.21	87075
PURQ_PROMA	Phosphoribosylformylglycinamidine synthase subunit PurQ OS=Prochlorococcus marinus (strain SARG / CCMP1375 / SS120) GN=purQ PE=3 SV=1	6.51	24122
PURT_PROMA	Phosphoribosylglycinamide formyltransferase 2 OS=Prochlorococcus marinus (strain SARG / CCMP1375 / SS120) GN=purT PE=3 SV=1	8.05	43756
PYRB_PROMA	Aspartate carbamoyltransferase OS=Prochlorococcus marinus (strain SARG / CCMP1375 / SS120) GN=pyrB PE=3 SV=1	9.18	37359
PYRE_PROMA	Orotate phosphoribosyltransferase OS=Prochlorococcus marinus (strain SARG / CCMP1375 / SS120) GN=pyrE PE=3 SV=1	9.02	20550
PYRF_PROMA	Orotidine 5'-phosphate decarboxylase OS=Prochlorococcus marinus (strain SARG / CCMP1375 / SS120) GN=pyrF PE=3 SV=1	6.74	26346
PYRG_PROMA	CTP synthase OS=Prochlorococcus marinus (strain SARG / CCMP1375 / SS120) GN=pyrG PE=3 SV=1	6.09	61470
PYRH_PROMA	Uridylate kinase OS=Prochlorococcus marinus (strain SARG / CCMP1375 / SS120) GN=pyrH PE=3 SV=1	6.62	25605
Q7TV88_PROMA	SpoIID-like protein OS=Prochlorococcus marinus (strain SARG / CCMP1375 / SS120) GN=spoIID PE=4 SV=1	9.19	57562
Q7TV90_PROMA	3-oxoacyl-[acyl-carrier-protein] synthase 2 OS=Prochlorococcus marinus (strain SARG / CCMP1375 / SS120) GN=fabB PE=3 SV=1	5.75	43312
Q7TV91_PROMA	HEAT-like repeat containing protein OS=Prochlorococcus marinus (strain SARG / CCMP1375 / SS120) GN=Pro_1634 PE=4 SV=1	4.66	30111
Q7TV99_PROMA	2-C-methyl-D-erythritol 2,4-cyclodiphosphate synthase OS=Prochlorococcus marinus (strain SARG / CCMP1375 / SS120) GN=ispF PE=3 SV=1	5.52	45329
Q7TVA0_PROMA	3'-Phosphoadenosine 5'-phosphosulfate 3'-phosphatase OS=Prochlorococcus marinus (strain SARG / CCMP1375 / SS120) GN=cysQ PE=4 SV=1	5.2	33370
Q7TVA2_PROMA	MIF/Phenylpyruvate tautomerase family protein OS=Prochlorococcus marinus (strain SARG / CCMP1375 / SS120) GN=Pro_1204 PE=4 SV=1	6.21	12487
Q7TVA5_PROMA	B-12 Dependent Ribonucleotide Reductase OS=Prochlorococcus marinus (strain SARG / CCMP1375 / SS120) GN=Pro_0815 PE=4 SV=1	5.8	89929
Q7TVB2_PROMA	tRNA-dihydrouridine synthase OS=Prochlorococcus marinus (strain SARG / CCMP1375 / SS120) GN=Pro_0014 PE=3 SV=1	9.13	37920
Q7V9E8_PROMA	Threonine synthase OS=Prochlorococcus marinus (strain SARG / CCMP1375 / SS120) GN=thrC PE=3 SV=1	9.28	40410
Q7V9E9_PROMA	Uncharacterized membrane protein OS=Prochlorococcus marinus (strain SARG / CCMP1375 / SS120) GN=Pro_1884 PE=4 SV=1	9.8	21465
Q7V9F2_PROMA	UvrABC system protein A OS=Prochlorococcus marinus (strain SARG / CCMP1375 / SS120) GN=uvrA PE=3 SV=1	7	109088
Q7V9F6_PROMA	Uncharacterized protein OS=Prochlorococcus marinus (strain SARG / CCMP1375 / SS120) GN=Pro_1877 PE=4 SV=1	3.93	9481
Q7V9G6_PROMA	Chloride channel protein EriC OS=Prochlorococcus marinus (strain SARG / CCMP1375 / SS120) GN=eriC PE=4 SV=1	9.21	50577
Q7V9G7_PROMA	Aconitate hydratase 2 OS=Prochlorococcus marinus (strain SARG / CCMP1375 / SS120) GN=acnB PE=3 SV=1	6.11	95396
Q7V9G8_PROMA	Phospho-2-dehydro-3-deoxyheptonate aldolase OS=Prochlorococcus marinus (strain SARG / CCMP1375 / SS120) GN=aroG PE=3 SV=1	6.95	38975
Q7V9H1_PROMA	Polyphosphate kinase OS=Prochlorococcus marinus (strain SARG / CCMP1375 / SS120) GN=ppk PE=3 SV=1	7.18	80700
Q7V9H5_PROMA	Uroporphyrin-III c-methyltransferase OS=Prochlorococcus marinus (strain SARG / CCMP1375 / SS120) GN=cysG PE=3 SV=1	9.31	28407
Q7V9H7_PROMA	Anthranilate/para-aminobenzoate synthase component I OS=Prochlorococcus marinus (strain SARG / CCMP1375 / SS120) GN=trpE PE=4 SV=1	8.18	50889
Q7V9I7_PROMA	Uncharacterized protein OS=Prochlorococcus marinus (strain SARG / CCMP1375 / SS120) GN=Pro_1846 PE=4 SV=1	3.72	9370
Q7V9I8_PROMA	Uncharacterized protein OS=Prochlorococcus marinus (strain SARG / CCMP1375 / SS120) GN=Pro_1845 PE=4 SV=1	5.04	17447
Q7V9J3_PROMA	Predicted membrane protein OS=Prochlorococcus marinus (strain SARG / CCMP1375 / SS120) GN=Pro_1840 PE=4 SV=1	10.22	15998
Q7V9J6_PROMA	Predicted chorismate lyase OS=Prochlorococcus marinus (strain SARG / CCMP1375 / SS120) GN=ubiC PE=4 SV=1	6.6	19851
Q7V9J8_PROMA	Replicative DNA helicase OS=Prochlorococcus marinus (strain SARG / CCMP1375 / SS120) GN=dnaB PE=4 SV=1	5.49	52676
Q7V9K6_PROMA	Glycosyltransferase OS=Prochlorococcus marinus (strain SARG / CCMP1375 / SS120) GN=rfaG PE=4 SV=1	5.07	42180
Q7V9K7_PROMA	NAD dependent epimerase/dehydratase OS=Prochlorococcus marinus (strain SARG / CCMP1375 / SS120) GN=wcaG PE=4 SV=1	5.66	44796
Q7V9K8_PROMA	HLIP family protein OS=Prochlorococcus marinus (strain SARG / CCMP1375 / SS120) GN=hli14 PE=4 SV=1	9.69	5930
Q7V9L0_PROMA	TPR-repeat protein OS=Prochlorococcus marinus (strain SARG / CCMP1375 / SS120) GN=Pro_1823 PE=4 SV=1	9.57	20839
Q7V9L3_PROMA	Glycosyltransferase OS=Prochlorococcus marinus (strain SARG / CCMP1375 / SS120) GN=Pro_1819 PE=4 SV=1	9.25	49366
Q7V9L4_PROMA	DNA polymerase III gamma/tau subunit OS=Prochlorococcus marinus (strain SARG / CCMP1375 / SS120) GN=dnaX PE=4 SV=1	6.26	63501
Q7V9L8_PROMA	Ribonuclease J OS=Prochlorococcus marinus (strain SARG / CCMP1375 / SS120) GN=rnj PE=3 SV=1	8.77	71450
Q7V9M2_PROMA	Aspartokinase OS=Prochlorococcus marinus (strain SARG / CCMP1375 / SS120) GN=lysC PE=3 SV=1	8.3	62324
Q7V9M4_PROMA	Precorrin isomerase OS=Prochlorococcus marinus (strain SARG / CCMP1375 / SS120) GN=cobH PE=4 SV=1	6.51	23796
Q7V9N0_PROMA	Serine acetyltransferase OS=Prochlorococcus marinus (strain SARG / CCMP1375 / SS120) GN=cysE PE=4 SV=1	8.91	26849
Q7V9N1_PROMA	Cyanobacteria-specific GntR-like HTH domain containing transcriptional regulator OS=Prochlorococcus marinus (strain SARG / CCMP1375 / SS120) GN=Pro_1799 PE=4 SV=1	6.73	37094
Q7V9N3_PROMA	DNA gyrase subunit B OS=Prochlorococcus marinus (strain SARG / CCMP1375 / SS120) GN=gyrB PE=3 SV=1	6.06	73288
Q7V9N7_PROMA	Magnesium transporter MgtE OS=Prochlorococcus marinus (strain SARG / CCMP1375 / SS120) GN=mgtE PE=3 SV=1	4.78	51404
Q7V9P1_PROMA	Sugar kinase, ribokinase family OS=Prochlorococcus marinus (strain SARG / CCMP1375 / SS120) GN=rbsK PE=4 SV=1	4.63	36798
Q7V9P5_PROMA	Single-stranded DNA-binding protein OS=Prochlorococcus marinus (strain SARG / CCMP1375 / SS120) GN=ssb PE=3 SV=1	9.3	14571
Q7V9P6_PROMA	Actin-like ATPase OS=Prochlorococcus marinus (strain SARG / CCMP1375 / SS120) GN=mreB PE=4 SV=1	5.26	37619
Q7V9P9_PROMA	Two-component response regulator OS=Prochlorococcus marinus (strain SARG / CCMP1375 / SS120) GN=Pro_1780 PE=4 SV=1	5.15	29539
Q7V9Q1_PROMA	Uncharacterized protein OS=Prochlorococcus marinus (strain SARG / CCMP1375 / SS120) GN=Pro_1778 PE=4 SV=1	10.12	10058
Q7V9Q6_PROMA	Probable N-acyl-L-amino acid amidohydrolase OS=Prochlorococcus marinus (strain SARG / CCMP1375 / SS120) GN=Pro_1773 PE=4 SV=1	5.35	43479
Q7V9Q9_PROMA	Transketolase OS=Prochlorococcus marinus (strain SARG / CCMP1375 / SS120) GN=tktA PE=3 SV=1	5.72	73653
Q7V9R2_PROMA	Glutamine--fructose-6-phosphate aminotransferase [isomerizing] OS=Prochlorococcus marinus (strain SARG / CCMP1375 / SS120) GN=glmS PE=3 SV=1	5.58	69579
Q7V9R3_PROMA	Mannose-1-phosphate guanylyltransferase OS=Prochlorococcus marinus (strain SARG / CCMP1375 / SS120) GN=manC PE=3 SV=1	8.64	54131
Q7V9R5_PROMA	Uncharacterized protein OS=Prochlorococcus marinus (strain SARG / CCMP1375 / SS120) GN=Pro_1763 PE=4 SV=1	5.11	6659
Q7V9R8_PROMA	Alpha-1,4 glucan phosphorylase OS=Prochlorococcus marinus (strain SARG / CCMP1375 / SS120) GN=glgP PE=3 SV=1	5.77	95539
Q7V9R9_PROMA	Kef-type K+ transport system OS=Prochlorococcus marinus (strain SARG / CCMP1375 / SS120) GN=kefB PE=4 SV=1	4.95	47011
Q7V9S0_PROMA	Alpha/beta superfamily hydrolase OS=Prochlorococcus marinus (strain SARG / CCMP1375 / SS120) GN=mhpC PE=4 SV=1	7.05	33387
Q7V9S1_PROMA	Galactose mutarotase related enzyme OS=Prochlorococcus marinus (strain SARG / CCMP1375 / SS120) GN=galM PE=4 SV=1	5.35	33105
Q7V9S2_PROMA	D-lactate dehydrogenase, NADH independent OS=Prochlorococcus marinus (strain SARG / CCMP1375 / SS120) GN=dld PE=4 SV=1	6.69	64459
Q7V9S3_PROMA	L-lactate dehydrogenase (FMN-dependent) related enzyme OS=Prochlorococcus marinus (strain SARG / CCMP1375 / SS120) GN=lldD PE=4 SV=1	8.58	42378
Q7V9S5_PROMA	Isocitrate dehydrogenase [NADP] OS=Prochlorococcus marinus (strain SARG / CCMP1375 / SS120) GN=icd PE=3 SV=1	6.34	53298
Q7V9S7_PROMA	Heme oxygenase OS=Prochlorococcus marinus (strain SARG / CCMP1375 / SS120) GN=ho1 PE=4 SV=1	6.61	27044
Q7V9T3_PROMA	Uncharacterized protein OS=Prochlorococcus marinus (strain SARG / CCMP1375 / SS120) GN=Pro_1741 PE=4 SV=1	5.03	9869
Q7V9T4_PROMA	Ribonuclease D OS=Prochlorococcus marinus (strain SARG / CCMP1375 / SS120) GN=rnd PE=4 SV=1	5.82	25161
Q7V9T8_PROMA	ATPase OS=Prochlorococcus marinus (strain SARG / CCMP1375 / SS120) GN=mrp PE=4 SV=1	4.98	38676
Q7V9U1_PROMA	Photosystem I reaction center subunit II PsaD OS=Prochlorococcus marinus (strain SARG / CCMP1375 / SS120) GN=psaD PE=4 SV=1	8.68	15721
Q7V9U2_PROMA	Anthranilate/para-aminobenzoate synthase component I OS=Prochlorococcus marinus (strain SARG / CCMP1375 / SS120) GN=trpE PE=4 SV=1	5.16	56543
Q7V9U3_PROMA	Uncharacterized conserved protein OS=Prochlorococcus marinus (strain SARG / CCMP1375 / SS120) GN=Pro_1731 PE=4 SV=1	5.82	43762
Q7V9V0_PROMA	Dinucleotide-utilizing enzyme OS=Prochlorococcus marinus (strain SARG / CCMP1375 / SS120) GN=thiF PE=4 SV=1	5.21	42465
Q7V9V2_PROMA	Predicted membrane protein OS=Prochlorococcus marinus (strain SARG / CCMP1375 / SS120) GN=Pro_1722 PE=4 SV=1	4.9	13197
Q7V9V3_PROMA	Predicted kinase, fructosamine/homoserine kinase family OS=Prochlorococcus marinus (strain SARG / CCMP1375 / SS120) GN=Pro_1721 PE=4 SV=1	6.08	33594
Q7V9V5_PROMA	Prephenate dehydrogenase OS=Prochlorococcus marinus (strain SARG / CCMP1375 / SS120) GN=tyrA PE=4 SV=1	8.58	31212
Q7V9V7_PROMA	Uncharacterized membrane protein OS=Prochlorococcus marinus (strain SARG / CCMP1375 / SS120) GN=Pro_1717 PE=4 SV=1	10.59	9339
Q7V9Y0_PROMA	Protein translocase subunit SecY OS=Prochlorococcus marinus (strain SARG / CCMP1375 / SS120) GN=secY PE=3 SV=1	9.95	47065
Q7V9Z4_PROMA	Uncharacterized protein OS=Prochlorococcus marinus (strain SARG / CCMP1375 / SS120) GN=Pro_1677 PE=4 SV=1	10.44	17705
Q7V9Z5_PROMA	Glycosyltransferase OS=Prochlorococcus marinus (strain SARG / CCMP1375 / SS120) GN=wcaA PE=4 SV=1	8.85	35972
Q7V9Z7_PROMA	Beta-lactamase superfamily protein OS=Prochlorococcus marinus (strain SARG / CCMP1375 / SS120) GN=Pro_1674 PE=4 SV=1	8.56	34919
Q7VA00_PROMA	Uncharacterized YCII family conserved protein OS=Prochlorococcus marinus (strain SARG / CCMP1375 / SS120) GN=Pro_1669 PE=4 SV=1	4.82	12627
Q7VA01_PROMA	Ferredoxin-dependent glutamate synthase OS=Prochlorococcus marinus (strain SARG / CCMP1375 / SS120) GN=glsF PE=4 SV=1	6.74	168751
Q7VA08_PROMA	UbiE/COQ5 family methyltransferase OS=Prochlorococcus marinus (strain SARG / CCMP1375 / SS120) GN=Pro_1661 PE=4 SV=1	8.9	35433
Q7VA09_PROMA	Prephenate dehydratase OS=Prochlorococcus marinus (strain SARG / CCMP1375 / SS120) GN=pheA PE=4 SV=1	5.73	31034
Q7VA10_PROMA	Uncharacterized protein OS=Prochlorococcus marinus (strain SARG / CCMP1375 / SS120) GN=Pro_1659 PE=4 SV=1	6.08	19650
Q7VA12_PROMA	Ribonucleases G/E OS=Prochlorococcus marinus (strain SARG / CCMP1375 / SS120) GN=cafA PE=4 SV=1	4.95	68372
Q7VA15_PROMA	ATP-dependent Clp protease adapter protein ClpS OS=Prochlorococcus marinus (strain SARG / CCMP1375 / SS120) GN=clpS PE=3 SV=1	5.27	11236
Q7VA22_PROMA	Transcription termination/antitermination protein NusA OS=Prochlorococcus marinus (strain SARG / CCMP1375 / SS120) GN=nusA PE=3 SV=1	4.52	53392
Q7VA24_PROMA	Trypsin-like serine protease OS=Prochlorococcus marinus (strain SARG / CCMP1375 / SS120) GN=degQ PE=4 SV=1	4.81	39652
Q7VA28_PROMA	Mg-dependent DNase OS=Prochlorococcus marinus (strain SARG / CCMP1375 / SS120) GN=tatD PE=4 SV=1	5.63	29556
Q7VA33_PROMA	Na+/proline symporter OS=Prochlorococcus marinus (strain SARG / CCMP1375 / SS120) GN=putP PE=3 SV=1	8.89	65208
Q7VA41_PROMA	Adenosylmethionine-8-amino-7-oxononanoate aminotransferase OS=Prochlorococcus marinus (strain SARG / CCMP1375 / SS120) GN=cioA PE=3 SV=1	6.54	48611
Q7VA42_PROMA	ATP-dependent dethiobiotin synthetase BioD OS=Prochlorococcus marinus (strain SARG / CCMP1375 / SS120) GN=cioD PE=3 SV=1	9.44	24300
Q7VA48_PROMA	Adenylosuccinate lyase OS=Prochlorococcus marinus (strain SARG / CCMP1375 / SS120) GN=purB PE=3 SV=1	5.96	48846
Q7VA51_PROMA	Nitrogen regulatory protein PII OS=Prochlorococcus marinus (strain SARG / CCMP1375 / SS120) GN=glnK PE=3 SV=1	5.56	12232
Q7VA66_PROMA	Uncharacterized membrane protein OS=Prochlorococcus marinus (strain SARG / CCMP1375 / SS120) GN=Pro_1601 PE=4 SV=1	5.13	38963
Q7VA67_PROMA	Alanine dehydrogenase OS=Prochlorococcus marinus (strain SARG / CCMP1375 / SS120) GN=ald PE=3 SV=1	5.65	40170
Q7VA68_PROMA	NAD synthase OS=Prochlorococcus marinus (strain SARG / CCMP1375 / SS120) GN=nadE PE=3 SV=1	6.96	62033
Q7VA71_PROMA	Membrane associated SBC domains OS=Prochlorococcus marinus (strain SARG / CCMP1375 / SS120) GN=tlyC PE=4 SV=1	9.4	35980
Q7VA72_PROMA	Xaa-Pro aminopeptidase OS=Prochlorococcus marinus (strain SARG / CCMP1375 / SS120) GN=pepP PE=3 SV=1	5.4	49948
Q7VA79_PROMA	Bifunctional protein PyrR OS=Prochlorococcus marinus (strain SARG / CCMP1375 / SS120) GN=pyrR PE=3 SV=1	5.13	20396
Q7VA84_PROMA	Uncharacterized conserved protein OS=Prochlorococcus marinus (strain SARG / CCMP1375 / SS120) GN=Pro_1581 PE=4 SV=1	8.96	18592
Q7VA86_PROMA	GTP cyclohydrolase I OS=Prochlorococcus marinus (strain SARG / CCMP1375 / SS120) GN=folE PE=4 SV=1	6.02	28661
Q7VA88_PROMA	Glyceraldehyde-3-phosphate dehydrogenase OS=Prochlorococcus marinus (strain SARG / CCMP1375 / SS120) GN=gap3 PE=3 SV=1	5.91	38190
Q7VA90_PROMA	Phosphate-binding protein OS=Prochlorococcus marinus (strain SARG / CCMP1375 / SS120) GN=pstS PE=3 SV=1	9.69	34754
Q7VA94_PROMA	AmpC OS=Prochlorococcus marinus (strain SARG / CCMP1375 / SS120) GN=ampC PE=4 SV=1	9.27	43393
Q7VAA1_PROMA	Adhesin-like protein OS=Prochlorococcus marinus (strain SARG / CCMP1375 / SS120) GN=Pro_1563 PE=4 SV=1	4.98	24550
Q7VAA2_PROMA	Predicted membrane protein OS=Prochlorococcus marinus (strain SARG / CCMP1375 / SS120) GN=Pro_1562 PE=4 SV=1	9.56	22045
Q7VAA3_PROMA	Uncharacterized protein OS=Prochlorococcus marinus (strain SARG / CCMP1375 / SS120) GN=Pro_1561 PE=4 SV=1	8.9	23190
Q7VAB0_PROMA	Uncharacterized protein OS=Prochlorococcus marinus (strain SARG / CCMP1375 / SS120) GN=Pro_1554 PE=4 SV=1	6.15	11579
Q7VAB6_PROMA	Uncharacterized protein OS=Prochlorococcus marinus (strain SARG / CCMP1375 / SS120) GN=Pro_1548 PE=4 SV=1	5.21	23883
Q7VAB8_PROMA	Uncharacterized protein OS=Prochlorococcus marinus (strain SARG / CCMP1375 / SS120) GN=Pro_1546 PE=4 SV=1	8.01	10275
Q7VAC6_PROMA	Na+/alanine symporter OS=Prochlorococcus marinus (strain SARG / CCMP1375 / SS120) GN=alsT PE=4 SV=1	8.81	49033
Q7VAC7_PROMA	Light dependent protochlorophyllide oxido-reductase OS=Prochlorococcus marinus (strain SARG / CCMP1375 / SS120) GN=por PE=4 SV=1	8.6	34687
Q7VAD1_PROMA	Phosphate-binding protein OS=Prochlorococcus marinus (strain SARG / CCMP1375 / SS120) GN=pstS PE=3 SV=1	9.78	34539
Q7VAD5_PROMA	Salt-induced outer membrane prototein-like protein OS=Prochlorococcus marinus (strain SARG / CCMP1375 / SS120) GN=Pro_1529 PE=4 SV=1	7.59	33749
Q7VAE0_PROMA	Uncharacterized protein OS=Prochlorococcus marinus (strain SARG / CCMP1375 / SS120) GN=Pro_1524 PE=4 SV=1	8.78	21821
Q7VAE1_PROMA	Uncharacterized protein OS=Prochlorococcus marinus (strain SARG / CCMP1375 / SS120) GN=Pro_1523 PE=4 SV=1	5.54	13806
Q7VAF6_PROMA	WD-40 repeat protein OS=Prochlorococcus marinus (strain SARG / CCMP1375 / SS120) GN=Pro_1507 PE=4 SV=1	5.54	13806
Q7VAG1_PROMA	Fe2+/Zn2+ uptake regulation protein OS=Prochlorococcus marinus (strain SARG / CCMP1375 / SS120) GN=fur PE=4 SV=1	7	15881
Q7VAH5_PROMA	Uncharacterized conserved protein OS=Prochlorococcus marinus (strain SARG / CCMP1375 / SS120) GN=Pro_1487 PE=4 SV=1	5.53	16138
Q7VAI1_PROMA	Uncharacterized protein OS=Prochlorococcus marinus (strain SARG / CCMP1375 / SS120) GN=Pro_1481 PE=4 SV=1	9.7	8763
Q7VAI3_PROMA	Uncharacterized protein OS=Prochlorococcus marinus (strain SARG / CCMP1375 / SS120) GN=Pro_1479 PE=4 SV=1	5.74	7692
Q7VAI4_PROMA	Uncharacterized conserved protein OS=Prochlorococcus marinus (strain SARG / CCMP1375 / SS120) GN=Pro_1478 PE=4 SV=1	5.59	12496
Q7VAI8_PROMA	Uncharacterized protein OS=Prochlorococcus marinus (strain SARG / CCMP1375 / SS120) GN=Pro_1474 PE=4 SV=1	5.25	6683
Q7VAJ8_PROMA	Uncharacterized protein OS=Prochlorococcus marinus (strain SARG / CCMP1375 / SS120) GN=Pro_1464 PE=4 SV=1	10.53	5467
Q7VAK1_PROMA	Uncharacterized protein OS=Prochlorococcus marinus (strain SARG / CCMP1375 / SS120) GN=Pro_1461 PE=4 SV=1	9.45	5549
Q7VAK3_PROMA	AbrB family transciptional regulator OS=Prochlorococcus marinus (strain SARG / CCMP1375 / SS120) GN=Pro_1459 PE=4 SV=1	9.35	12390
Q7VAK6_PROMA	DegT/DnrJ/EryC1/StrS aminotransferase family enzyme OS=Prochlorococcus marinus (strain SARG / CCMP1375 / SS120) GN=wecE PE=3 SV=1	7.62	44825
Q7VAL0_PROMA	Transporter OS=Prochlorococcus marinus (strain SARG / CCMP1375 / SS120) GN=Pro_1452 PE=3 SV=1	9.42	47365
Q7VAL1_PROMA	Uncharacterized protein OS=Prochlorococcus marinus (strain SARG / CCMP1375 / SS120) GN=Pro_1449 PE=4 SV=1	5.78	8152
Q7VAL2_PROMA	Uncharacterized protein OS=Prochlorococcus marinus (strain SARG / CCMP1375 / SS120) GN=Pro_1448 PE=4 SV=1	9.21	18882
Q7VAL9_PROMA	Uncharacterized conserved protein with signal peptide OS=Prochlorococcus marinus (strain SARG / CCMP1375 / SS120) GN=Pro_1441 PE=4 SV=1	8.68	13001
Q7VAM3_PROMA	Uncharacterized conserved membrane protein OS=Prochlorococcus marinus (strain SARG / CCMP1375 / SS120) GN=Pro_1437 PE=4 SV=1	8.91	21185
Q7VAM4_PROMA	D-3-phosphoglycerate dehydrogenase OS=Prochlorococcus marinus (strain SARG / CCMP1375 / SS120) GN=serA PE=3 SV=1	5.63	56126
Q7VAM9_PROMA	Secreted pentapeptide repeats protein OS=Prochlorococcus marinus (strain SARG / CCMP1375 / SS120) GN=Pro_1431 PE=4 SV=1	4.58	19745
Q7VAN1_PROMA	SAM-dependent methyltransferase OS=Prochlorococcus marinus (strain SARG / CCMP1375 / SS120) GN=Pro_1427 PE=4 SV=1	5.38	29105
Q7VAN7_PROMA	Phosphoribosylamine--glycine ligase OS=Prochlorococcus marinus (strain SARG / CCMP1375 / SS120) GN=purD PE=3 SV=1	6.29	48024
Q7VAN9_PROMA	Probable import-associated channel, similar to chloroplast protein IAP75 OS=Prochlorococcus marinus (strain SARG / CCMP1375 / SS120) GN=Pro_1419 PE=4 SV=1	8.59	91919
Q7VAP0_PROMA	UDP-3-O-[3-hydroxymyristoyl] N-acetylglucosamine deacetylase OS=Prochlorococcus marinus (strain SARG / CCMP1375 / SS120) GN=lpxC PE=4 SV=1	6.25	31900
Q7VAP1_PROMA	Acyl-[acyl-carrier-protein]--UDP-N-acetylglucosamine O-acyltransferase OS=Prochlorococcus marinus (strain SARG / CCMP1375 / SS120) GN=lpxA PE=4 SV=1	6.15	30841
Q7VAP3_PROMA	Peptide methionine sulfoxide reductase MsrA OS=Prochlorococcus marinus (strain SARG / CCMP1375 / SS120) GN=msrA PE=3 SV=1	5.63	24855
Q7VAP6_PROMA	Uncharacterized protein OS=Prochlorococcus marinus (strain SARG / CCMP1375 / SS120) GN=Pro_1411 PE=4 SV=1	4.89	12578
Q7VAQ0_PROMA	Uncharacterized protein OS=Prochlorococcus marinus (strain SARG / CCMP1375 / SS120) GN=Pro_1407 PE=4 SV=1	4.57	38926
Q7VAQ1_PROMA	Uncharacterized membrane protein OS=Prochlorococcus marinus (strain SARG / CCMP1375 / SS120) GN=Pro_1406 PE=4 SV=1	9.52	15678
Q7VAQ2_PROMA	ABC-type transport system involved in resistance to organic solvents permease component OS=Prochlorococcus marinus (strain SARG / CCMP1375 / SS120) GN=ttg2B PE=4 SV=1	9.05	26437
Q7VAQ3_PROMA	Na+/galactoside symporter OS=Prochlorococcus marinus (strain SARG / CCMP1375 / SS120) GN=melB PE=4 SV=1	9.17	50043
Q7VAQ6_PROMA	Bacterial nucleoid DNA-binding protein OS=Prochlorococcus marinus (strain SARG / CCMP1375 / SS120) GN=himA PE=3 SV=1	9.82	9787
Q7VAQ9_PROMA	Uncharacterized protein OS=Prochlorococcus marinus (strain SARG / CCMP1375 / SS120) GN=Pro_1398 PE=4 SV=1	9.94	10857
Q7VAR2_PROMA	High light inducible protein hli6 OS=Prochlorococcus marinus (strain SARG / CCMP1375 / SS120) GN=hli6 PE=4 SV=1	4.37	9992
Q7VAR5_PROMA	Glycosyltransferase OS=Prochlorococcus marinus (strain SARG / CCMP1375 / SS120) GN=rfaG PE=4 SV=1	8.29	46058
Q7VAS0_PROMA	ATP-dependent Clp protease proteolytic subunit OS=Prochlorococcus marinus (strain SARG / CCMP1375 / SS120) GN=clpP PE=3 SV=1	6.15	24294
Q7VAS1_PROMA	Conserved membrane protein, contains PIN domain OS=Prochlorococcus marinus (strain SARG / CCMP1375 / SS120) GN=Pro_1386 PE=4 SV=1	9.39	40212
Q7VAS7_PROMA	FAD/FMN-containing dehydrogenase OS=Prochlorococcus marinus (strain SARG / CCMP1375 / SS120) GN=glcD PE=4 SV=1	6.04	50108
Q7VAT2_PROMA	Dihydrolipoyl dehydrogenase OS=Prochlorococcus marinus (strain SARG / CCMP1375 / SS120) GN=lpd PE=4 SV=1	6.22	51882
Q7VAT6_PROMA	Nickel-containing superoxide dismutase OS=Prochlorococcus marinus (strain SARG / CCMP1375 / SS120) GN=Pro_1368 PE=4 SV=1	8.31	17835
Q7VAT7_PROMA	Peptidyl-prolyl cis-trans isomerase OS=Prochlorococcus marinus (strain SARG / CCMP1375 / SS120) GN=fkpA PE=4 SV=1	4.6	20734
Q7VAU0_PROMA	Predicted sugar kinase fused to uncharacterized domain OS=Prochlorococcus marinus (strain SARG / CCMP1375 / SS120) GN=Pro_1364 PE=3 SV=1	6.96	56531
Q7VAU2_PROMA	Pyruvate dehydrogenase E1 component subunit alpha OS=Prochlorococcus marinus (strain SARG / CCMP1375 / SS120) GN=acoA PE=4 SV=1	5.78	41090
Q7VAU3_PROMA	Cell division protein Ftn2 OS=Prochlorococcus marinus (strain SARG / CCMP1375 / SS120) GN=Pro_1361 PE=4 SV=1	5.76	77764
Q7VAU4_PROMA	Signal recognition particle protein OS=Prochlorococcus marinus (strain SARG / CCMP1375 / SS120) GN=ffh PE=3 SV=1	8.67	52351
Q7VAU6_PROMA	Phosphate starvation-inducible protein PhoH OS=Prochlorococcus marinus (strain SARG / CCMP1375 / SS120) GN=phoH PE=4 SV=1	6.2	35120
Q7VAU7_PROMA	Uncharacterized conserved membrane protein OS=Prochlorococcus marinus (strain SARG / CCMP1375 / SS120) GN=Pro_1357 PE=4 SV=1	8.04	25210
Q7VAV0_PROMA	Uncharacterized secreted or membrane protein OS=Prochlorococcus marinus (strain SARG / CCMP1375 / SS120) GN=Pro_1353 PE=4 SV=1	9.13	17555
Q7VAV6_PROMA	Riboflavin biosynthesis protein OS=Prochlorococcus marinus (strain SARG / CCMP1375 / SS120) GN=ribF PE=3 SV=1	9.61	33521
Q7VAW3_PROMA	Uncharacterized protein OS=Prochlorococcus marinus (strain SARG / CCMP1375 / SS120) GN=Pro_1340 PE=4 SV=1	4.92	20383
Q7VAW4_PROMA	Riboflavin biosynthesis protein RibD OS=Prochlorococcus marinus (strain SARG / CCMP1375 / SS120) GN=ribD PE=3 SV=1	8.04	40478
Q7VAW5_PROMA	ATP-dependent zinc metalloprotease FtsH OS=Prochlorococcus marinus (strain SARG / CCMP1375 / SS120) GN=ftsH PE=3 SV=1	5.64	67339
Q7VAW8_PROMA	Uncharacterized protein OS=Prochlorococcus marinus (strain SARG / CCMP1375 / SS120) GN=Pro_1335 PE=4 SV=1	8.21	69716
Q7VAW9_PROMA	Beta-1,4-N-acetylglucosaminyltransferase-like protein OS=Prochlorococcus marinus (strain SARG / CCMP1375 / SS120) GN=Pro_1334 PE=4 SV=1	9.48	37801
Q7VAX0_PROMA	SAM-dependent methyltransferase OS=Prochlorococcus marinus (strain SARG / CCMP1375 / SS120) GN=smtA PE=4 SV=1	8.82	32968
Q7VAX1_PROMA	ABC-type multidrug transport system ATPase and permease components OS=Prochlorococcus marinus (strain SARG / CCMP1375 / SS120) GN=mdlB PE=3 SV=1	9.27	66448
Q7VAX3_PROMA	Uncharacterized protein OS=Prochlorococcus marinus (strain SARG / CCMP1375 / SS120) GN=gumC PE=4 SV=1	9.39	65870
Q7VAX6_PROMA	Glycosyltransferase OS=Prochlorococcus marinus (strain SARG / CCMP1375 / SS120) GN=rfaG PE=4 SV=1	9.14	42783
Q7VAX8_PROMA	Glycosyltransferase OS=Prochlorococcus marinus (strain SARG / CCMP1375 / SS120) GN=wcaA PE=4 SV=1	9.3	34787
Q7VAX9_PROMA	SAM-dependent methyltransferase OS=Prochlorococcus marinus (strain SARG / CCMP1375 / SS120) GN=Pro_1324 PE=4 SV=1	9.08	28290
Q7VAY0_PROMA	NAD dependent epimerase/dehydratase OS=Prochlorococcus marinus (strain SARG / CCMP1375 / SS120) GN=wcaG PE=4 SV=1	8.84	35629
Q7VAY1_PROMA	ADP-heptose synthase OS=Prochlorococcus marinus (strain SARG / CCMP1375 / SS120) GN=rfaE PE=4 SV=1	7.88	56446
Q7VAY2_PROMA	Phosphoheptose isomerase OS=Prochlorococcus marinus (strain SARG / CCMP1375 / SS120) GN=gmhA PE=4 SV=1	6.14	21897
Q7VAY3_PROMA	Nucleotidyl transferase family enzyme OS=Prochlorococcus marinus (strain SARG / CCMP1375 / SS120) GN=GCD1 PE=4 SV=1	7.01	27294
Q7VAY6_PROMA	Protein distantly related to SAM-dependent methyltransferases OS=Prochlorococcus marinus (strain SARG / CCMP1375 / SS120) GN=Pro_1317 PE=4 SV=1	9.1	26800
Q7VAY7_PROMA	Polysaccharide export-related periplasmic protein OS=Prochlorococcus marinus (strain SARG / CCMP1375 / SS120) GN=wza PE=4 SV=1	9.17	45285
Q7VAY8_PROMA	NAD dependent epimerase/dehydratase OS=Prochlorococcus marinus (strain SARG / CCMP1375 / SS120) GN=wcaG PE=4 SV=1	5.44	38818
Q7VAY9_PROMA	UDP-glucose 4-epimerase OS=Prochlorococcus marinus (strain SARG / CCMP1375 / SS120) GN=galE PE=3 SV=1	6.24	38876
Q7VAZ1_PROMA	UDP-glucose 6-dehydrogenase OS=Prochlorococcus marinus (strain SARG / CCMP1375 / SS120) GN=ugd PE=3 SV=1	5.32	52615
Q7VAZ2_PROMA	Uncharacterized protein OS=Prochlorococcus marinus (strain SARG / CCMP1375 / SS120) GN=Pro_1311 PE=4 SV=1	5.01	27780
Q7VAZ7_PROMA	Predicted membrane-associated Zn-dependent protease OS=Prochlorococcus marinus (strain SARG / CCMP1375 / SS120) GN=Pro_1305 PE=4 SV=1	5.96	38620
Q7VAZ9_PROMA	ATPase of the AAA+ family OS=Prochlorococcus marinus (strain SARG / CCMP1375 / SS120) GN=spoVK PE=4 SV=1	5.97	55102
Q7VB01_PROMA	Uncharacterized membrane protein OS=Prochlorococcus marinus (strain SARG / CCMP1375 / SS120) GN=Pro_1301 PE=4 SV=1	9.52	14879
Q7VB03_PROMA	Uncharacterized protein OS=Prochlorococcus marinus (strain SARG / CCMP1375 / SS120) GN=Pro_1298 PE=4 SV=1	9.78	22395
Q7VB04_PROMA	Chorismate mutase OS=Prochlorococcus marinus (strain SARG / CCMP1375 / SS120) GN=aroH PE=4 SV=1	6.07	13525
Q7VB05_PROMA	Periplasmic serine protease (ClpP class) OS=Prochlorococcus marinus (strain SARG / CCMP1375 / SS120) GN=sppA PE=4 SV=1	9.68	29528
Q7VB08_PROMA	Glycosyltransferase of PMT family OS=Prochlorococcus marinus (strain SARG / CCMP1375 / SS120) GN=arnT PE=4 SV=1	9.4	69729
Q7VB11_PROMA	Uncharacterized protein OS=Prochlorococcus marinus (strain SARG / CCMP1375 / SS120) GN=Pro_1290 PE=4 SV=1	5.62	34786
Q7VB14_PROMA	UDP-galactopyranose mutase OS=Prochlorococcus marinus (strain SARG / CCMP1375 / SS120) GN=glf PE=4 SV=1	5.96	42807
Q7VB15_PROMA	SAM-dependent methyltransferase OS=Prochlorococcus marinus (strain SARG / CCMP1375 / SS120) GN=smtA PE=4 SV=1	5.77	25659
Q7VB17_PROMA	2OG-Fe(II) dioxygenase superfamily protein OS=Prochlorococcus marinus (strain SARG / CCMP1375 / SS120) GN=Pro_1283 PE=4 SV=1	6.08	29523
Q7VB18_PROMA	NAD dependent epimerase/dehydratase OS=Prochlorococcus marinus (strain SARG / CCMP1375 / SS120) GN=wcaG PE=4 SV=1	6.52	32682
Q7VB19_PROMA	1-deoxy-xylulose 5-phosphate synthase OS=Prochlorococcus marinus (strain SARG / CCMP1375 / SS120) GN=Pro_1281 PE=4 SV=1	6.61	34329
Q7VB20_PROMA	Transketolase OS=Prochlorococcus marinus (strain SARG / CCMP1375 / SS120) GN=Pro_1280 PE=4 SV=1	6.36	30177
Q7VB23_PROMA	SAM-dependent methyltransferase OS=Prochlorococcus marinus (strain SARG / CCMP1375 / SS120) GN=smtA PE=4 SV=1	8.04	34123
Q7VB24_PROMA	Uncharacterized protein OS=Prochlorococcus marinus (strain SARG / CCMP1375 / SS120) GN=Pro_1276 PE=4 SV=1	8.54	21513
Q7VB27_PROMA	Uncharacterized protein OS=Prochlorococcus marinus (strain SARG / CCMP1375 / SS120) GN=Pro_1273 PE=4 SV=1	9.2	21676
Q7VB28_PROMA	ABC-type Fe3+ transport system periplasmic component OS=Prochlorococcus marinus (strain SARG / CCMP1375 / SS120) GN=afuA PE=4 SV=1	10.02	37755
Q7VB31_PROMA	Porin homolog OS=Prochlorococcus marinus (strain SARG / CCMP1375 / SS120) GN=Pro_1269 PE=4 SV=1	4.9	55977
Q7VB33_PROMA	Predicted calcineurin family phosphoesterase OS=Prochlorococcus marinus (strain SARG / CCMP1375 / SS120) GN=Pro_1267 PE=4 SV=1	9.85	33769
Q7VB35_PROMA	Uncharacterized protein OS=Prochlorococcus marinus (strain SARG / CCMP1375 / SS120) GN=Pro_1265 PE=4 SV=1	9.26	93102
Q7VB36_PROMA	Uncharacterized conserved membrane protein OS=Prochlorococcus marinus (strain SARG / CCMP1375 / SS120) GN=Pro_1264 PE=4 SV=1	9.35	26506
Q7VB37_PROMA	Uncharacterized protein OS=Prochlorococcus marinus (strain SARG / CCMP1375 / SS120) GN=Pro_1263 PE=4 SV=1	4.74	14233
Q7VB38_PROMA	Predicted membrane associated acyltransferase OS=Prochlorococcus marinus (strain SARG / CCMP1375 / SS120) GN=Pro_1262 PE=4 SV=1	9.26	79921
Q7VB44_PROMA	Photosystem II D2 protein OS=Prochlorococcus marinus (strain SARG / CCMP1375 / SS120) GN=psbD PE=3 SV=1	5.69	40150
Q7VB47_PROMA	Acetolactate synthase, small (Regulatory) subunit OS=Prochlorococcus marinus (strain SARG / CCMP1375 / SS120) GN=ilvH PE=4 SV=1	6.75	18258
Q7VB48_PROMA	Alpha/beta superfamily hydrolase OS=Prochlorococcus marinus (strain SARG / CCMP1375 / SS120) GN=mhpC PE=4 SV=1	9.74	36892
Q7VB50_PROMA	NADPH-dependent reductase OS=Prochlorococcus marinus (strain SARG / CCMP1375 / SS120) GN=Pro_1248 PE=4 SV=1	8.46	36208
Q7VB52_PROMA	Translation initiation factor 1 (IF-1) OS=Prochlorococcus marinus (strain SARG / CCMP1375 / SS120) GN=infA PE=4 SV=1	10.1	10234
Q7VB53_PROMA	Thioredoxin reductase OS=Prochlorococcus marinus (strain SARG / CCMP1375 / SS120) GN=trxB PE=3 SV=1	8.36	49743
Q7VB55_PROMA	Uncharacterized protein OS=Prochlorococcus marinus (strain SARG / CCMP1375 / SS120) GN=Pro_1243 PE=4 SV=1	5.2	22179
Q7VB57_PROMA	NAD/NADP transhydrogenase alpha subunit OS=Prochlorococcus marinus (strain SARG / CCMP1375 / SS120) GN=pntA PE=4 SV=1	5.06	40266
Q7VB59_PROMA	NAD(P) transhydrogenase subunit beta OS=Prochlorococcus marinus (strain SARG / CCMP1375 / SS120) GN=pntB PE=3 SV=1	5.13	49456
Q7VB64_PROMA	DNA polymerase I 3'-5' exonuclease and polymerase domains OS=Prochlorococcus marinus (strain SARG / CCMP1375 / SS120) GN=polA PE=3 SV=1	6.27	109559
Q7VB65_PROMA	HlyD family secretion protein OS=Prochlorococcus marinus (strain SARG / CCMP1375 / SS120) GN=acrA PE=4 SV=1	9.07	39132
Q7VB66_PROMA	Ribosome-binding ATPase YchF OS=Prochlorococcus marinus (strain SARG / CCMP1375 / SS120) GN=ychF PE=3 SV=1	4.94	40082
Q7VB68_PROMA	Sec-independent protein secretion pathway component TatA OS=Prochlorococcus marinus (strain SARG / CCMP1375 / SS120) GN=tatA PE=4 SV=1	5.04	9334
Q7VB69_PROMA	3-hydroxyisobutyrate dehydrogenase OS=Prochlorococcus marinus (strain SARG / CCMP1375 / SS120) GN=mmsB PE=4 SV=1	9.18	32552
Q7VB72_PROMA	Uncharacterized protein OS=Prochlorococcus marinus (strain SARG / CCMP1375 / SS120) GN=Pro_1226 PE=4 SV=1	5.04	10793
Q7VB77_PROMA	Glutathione peroxidase OS=Prochlorococcus marinus (strain SARG / CCMP1375 / SS120) GN=ctuE PE=3 SV=1	4.93	17783
Q7VB79_PROMA	Uncharacterized protein OS=Prochlorococcus marinus (strain SARG / CCMP1375 / SS120) GN=Pro_1219 PE=4 SV=1	10.82	20897
Q7VB82_PROMA	Uncharacterized protein OS=Prochlorococcus marinus (strain SARG / CCMP1375 / SS120) GN=Pro_1216 PE=4 SV=1	5.38	12394
Q7VB89_PROMA	Uncharacterized protein OS=Prochlorococcus marinus (strain SARG / CCMP1375 / SS120) GN=Pro_1209 PE=4 SV=1	7.98	9101
Q7VB91_PROMA	Uncharacterized protein OS=Prochlorococcus marinus (strain SARG / CCMP1375 / SS120) GN=Pro_1207 PE=4 SV=1	4.32	9733
Q7VB94_PROMA	Mn2+ and Fe2+ transporter, NRAMP family OS=Prochlorococcus marinus (strain SARG / CCMP1375 / SS120) GN=mntH PE=4 SV=1	9.46	47307
Q7VB99_PROMA	Uncharacterized protein OS=Prochlorococcus marinus (strain SARG / CCMP1375 / SS120) GN=Pro_1198 PE=4 SV=1	5.09	16652
Q7VBA0_PROMA	RNA-binding protein, RRM domain OS=Prochlorococcus marinus (strain SARG / CCMP1375 / SS120) GN=Pro_1197 PE=4 SV=1	5.22	11366
Q7VBA2_PROMA	Uncharacterized protein OS=Prochlorococcus marinus (strain SARG / CCMP1375 / SS120) GN=Pro_1195 PE=4 SV=1	8.79	11796
Q7VBA7_PROMA	Uncharacterized protein OS=Prochlorococcus marinus (strain SARG / CCMP1375 / SS120) GN=Pro_1190 PE=4 SV=1	4.29	6888
Q7VBA9_PROMA	Uncharacterized protein OS=Prochlorococcus marinus (strain SARG / CCMP1375 / SS120) GN=Pro_1188 PE=4 SV=1	5.67	7385
Q7VBB4_PROMA	Uncharacterized conserved protein OS=Prochlorococcus marinus (strain SARG / CCMP1375 / SS120) GN=Pro_1183 PE=4 SV=1	5.2	7774
Q7VBB6_PROMA	Uncharacterized protein OS=Prochlorococcus marinus (strain SARG / CCMP1375 / SS120) GN=Pro_1181 PE=4 SV=1	6.13	25267
Q7VBB8_PROMA	Uncharacterized protein OS=Prochlorococcus marinus (strain SARG / CCMP1375 / SS120) GN=Pro_1179 PE=4 SV=1	4.26	7827
Q7VBC4_PROMA	Uncharacterized protein OS=Prochlorococcus marinus (strain SARG / CCMP1375 / SS120) GN=Pro_1172 PE=4 SV=1	6.7	9002
Q7VBD2_PROMA	Uncharacterized protein OS=Prochlorococcus marinus (strain SARG / CCMP1375 / SS120) GN=Pro_1163 PE=4 SV=1	5.63	7861
Q7VBD4_PROMA	Secreted pentapeptide repeats protein OS=Prochlorococcus marinus (strain SARG / CCMP1375 / SS120) GN=Pro_1161 PE=4 SV=1	4.63	19539
Q7VBE1_PROMA	Predicted serine peptidase (Alpha/beta hydrolase superfamily) fused to N-terminal uncharacterized domain specific to cyanobacteria OS=Prochlorococcus marinus (strain SARG / CCMP1375 / SS120) GN=Pro_1154 PE=4 SV=1	6.22	60972
Q7VBE2_PROMA	ABC-type oligopeptide transport system permease OS=Prochlorococcus marinus (strain SARG / CCMP1375 / SS120) GN=dppB PE=3 SV=1	9.76	36331
Q7VBE3_PROMA	ABC-type oligopeptide transport system periplasmic component OS=Prochlorococcus marinus (strain SARG / CCMP1375 / SS120) GN=ddpA PE=4 SV=1	9.25	59833
Q7VBE5_PROMA	Homoserine dehydrogenase OS=Prochlorococcus marinus (strain SARG / CCMP1375 / SS120) GN=thrA PE=3 SV=1	5.13	46601
Q7VBE9_PROMA	Protoporphyrin IX Mg-chelatase subunit ChlI OS=Prochlorococcus marinus (strain SARG / CCMP1375 / SS120) GN=chlI PE=4 SV=1	4.7	40003
Q7VBF0_PROMA	Beta-lactamase class A OS=Prochlorococcus marinus (strain SARG / CCMP1375 / SS120) GN=penP PE=4 SV=1	9.4	38518
Q7VBF6_PROMA	Thioredoxin OS=Prochlorococcus marinus (strain SARG / CCMP1375 / SS120) GN=trxA PE=3 SV=1	5.23	11705
Q7VBF7_PROMA	IMP dehydrogenase/GMP reductase OS=Prochlorococcus marinus (strain SARG / CCMP1375 / SS120) GN=guaB PE=4 SV=1	7.56	40851
Q7VBF8_PROMA	DNA gyrase subunit A OS=Prochlorococcus marinus (strain SARG / CCMP1375 / SS120) GN=gyrA PE=3 SV=1	5.16	97132
Q7VBF9_PROMA	Lycopene beta cyclase related dehydrogenase OS=Prochlorococcus marinus (strain SARG / CCMP1375 / SS120) GN=lcyB PE=4 SV=1	7.14	46308
Q7VBG4_PROMA	Predicted membrane-associated HD superfamily hydrolase OS=Prochlorococcus marinus (strain SARG / CCMP1375 / SS120) GN=Pro_1131 PE=4 SV=1	9.25	79272
Q7VBG8_PROMA	Cobyrinic acid a,c-diamide synthase OS=Prochlorococcus marinus (strain SARG / CCMP1375 / SS120) GN=cobB PE=4 SV=1	9.1	52433
Q7VBG9_PROMA	Glucose-6-P dehydrogenase subunit OS=Prochlorococcus marinus (strain SARG / CCMP1375 / SS120) GN=Pro_1125 PE=4 SV=1	4.82	48613
Q7VBH0_PROMA	Glucose-6-phosphate 1-dehydrogenase OS=Prochlorococcus marinus (strain SARG / CCMP1375 / SS120) GN=zwf PE=3 SV=1	8.08	58173
Q7VBH1_PROMA	Ferredoxin-NADP oxidoreductase, PetH OS=Prochlorococcus marinus (strain SARG / CCMP1375 / SS120) GN=petH PE=4 SV=1	9.17	40786
Q7VBH3_PROMA	Uncharacterized protein OS=Prochlorococcus marinus (strain SARG / CCMP1375 / SS120) GN=Pro_1119 PE=4 SV=1	9.76	16219
Q7VBI1_PROMA	Phosphatidate cytidylyltransferase OS=Prochlorococcus marinus (strain SARG / CCMP1375 / SS120) GN=cdsA PE=3 SV=1	7.63	32313
Q7VBI5_PROMA	ATPase with chaperone activity ATP-binding subunit OS=Prochlorococcus marinus (strain SARG / CCMP1375 / SS120) GN=clpA PE=3 SV=1	5.54	95053
Q7VBI7_PROMA	Diaminopimelate decarboxylase OS=Prochlorococcus marinus (strain SARG / CCMP1375 / SS120) GN=lysA PE=3 SV=1	5.51	50218
Q7VBI8_PROMA	Uncharacterized conserved membrane protein OS=Prochlorococcus marinus (strain SARG / CCMP1375 / SS120) GN=Pro_1104 PE=4 SV=1	9.01	32824
Q7VBJ5_PROMA	Photosystem II protein P PsbP OS=Prochlorococcus marinus (strain SARG / CCMP1375 / SS120) GN=psbP PE=4 SV=1	4.61	20418
Q7VBJ6_PROMA	ABC-type multidrug transport system ATPase and permease components OS=Prochlorococcus marinus (strain SARG / CCMP1375 / SS120) GN=mdlB PE=3 SV=1	8.98	66117
Q7VBK1_PROMA	S-isoprenylcysteine O-methyltransferase related enzyme OS=Prochlorococcus marinus (strain SARG / CCMP1375 / SS120) GN=STE14 PE=4 SV=1	9.89	20797
Q7VBK5_PROMA	Uncharacterized membrane protein OS=Prochlorococcus marinus (strain SARG / CCMP1375 / SS120) GN=Pro_1087 PE=4 SV=1	9.65	19722
Q7VBK7_PROMA	Glutaredoxin OS=Prochlorococcus marinus (strain SARG / CCMP1375 / SS120) GN=Pro_1085 PE=3 SV=1	4.76	12176
Q7VBK9_PROMA	Two-component response regulator OS=Prochlorococcus marinus (strain SARG / CCMP1375 / SS120) GN=ompR PE=4 SV=1	6.6	27595
Q7VBL2_PROMA	NAD dependent epimerase/dehydratase OS=Prochlorococcus marinus (strain SARG / CCMP1375 / SS120) GN=wcaG PE=4 SV=1	9.65	38843
Q7VBL6_PROMA	Uncharacterized protein OS=Prochlorococcus marinus (strain SARG / CCMP1375 / SS120) GN=Pro_1076 PE=4 SV=1	6.56	10128
Q7VBL9_PROMA	Uncharacterized conserved protein OS=Prochlorococcus marinus (strain SARG / CCMP1375 / SS120) GN=Pro_1073 PE=4 SV=1	9.32	143324
Q7VBM4_PROMA	Zn-dependent oligopeptidase OS=Prochlorococcus marinus (strain SARG / CCMP1375 / SS120) GN=dcp PE=3 SV=1	5.85	81566
Q7VBN0_PROMA	Uncharacterized protein OS=Prochlorococcus marinus (strain SARG / CCMP1375 / SS120) GN=Pro_1062 PE=4 SV=1	5.36	20758
Q7VBN2_PROMA	ABC-type Mn2+/Zn2+ transport system periplasmic component OS=Prochlorococcus marinus (strain SARG / CCMP1375 / SS120) GN=znuA PE=3 SV=1	7.64	32287
Q7VBN3_PROMA	ABC-type Mn2+/Zn2+ transport system ATPase component OS=Prochlorococcus marinus (strain SARG / CCMP1375 / SS120) GN=znuC PE=3 SV=1	6.32	28855
Q7VBN5_PROMA	Uncharacterized protein OS=Prochlorococcus marinus (strain SARG / CCMP1375 / SS120) GN=Pro_1057 PE=4 SV=1	9.36	46171
Q7VBN9_PROMA	1,4-dihydroxy-2-naphthoyl-CoA synthase OS=Prochlorococcus marinus (strain SARG / CCMP1375 / SS120) GN=menB PE=3 SV=1	6.36	32376
Q7VBP1_PROMA	UDP-N-acetylmuramoyl-tripeptide--D-alanyl-D-alanine ligase OS=Prochlorococcus marinus (strain SARG / CCMP1375 / SS120) GN=murF PE=3 SV=1	5.58	51731
Q7VBP4_PROMA	3-phosphoshikimate 1-carboxyvinyltransferase OS=Prochlorococcus marinus (strain SARG / CCMP1375 / SS120) GN=aroA PE=3 SV=1	6.1	47452
Q7VBP5_PROMA	3-polyprenyl-4-hydroxybenzoate decarboxylase elated enzyme OS=Prochlorococcus marinus (strain SARG / CCMP1375 / SS120) GN=ubiD PE=4 SV=1	6.82	57823
Q7VBP7_PROMA	Nitrilase-like protein OS=Prochlorococcus marinus (strain SARG / CCMP1375 / SS120) GN=Pro_1045 PE=4 SV=1	5.98	30275
Q7VBP8_PROMA	N-acetylmuramoyl-L-alanine amidase OS=Prochlorococcus marinus (strain SARG / CCMP1375 / SS120) GN=amiC PE=4 SV=1	10.37	40282
Q7VBQ0_PROMA	Geranylgeranyl pyrophosphate synthase OS=Prochlorococcus marinus (strain SARG / CCMP1375 / SS120) GN=crtE PE=3 SV=1	5.24	35963
Q7VBQ1_PROMA	Acetyl-coenzyme A synthetase OS=Prochlorococcus marinus (strain SARG / CCMP1375 / SS120) GN=acs PE=3 SV=1	5.95	73196
Q7VBQ4_PROMA	Glutamine synthetase OS=Prochlorococcus marinus (strain SARG / CCMP1375 / SS120) GN=glnA PE=3 SV=1	5.25	52941
Q7VBQ5_PROMA	Aminotransferase, class V OS=Prochlorococcus marinus (strain SARG / CCMP1375 / SS120) GN=Pro_1037 PE=3 SV=1	6.37	42718
Q7VBQ7_PROMA	L-2,4-diaminobutyrate decarboxylase OS=Prochlorococcus marinus (strain SARG / CCMP1375 / SS120) GN=gadB PE=3 SV=1	6.16	50287
Q7VBR4_PROMA	Cyanobacteria-specific chaperone containing DNAJ domain fused to a membrane domain OS=Prochlorococcus marinus (strain SARG / CCMP1375 / SS120) GN=Pro_1028 PE=4 SV=1	6.34	24798
Q7VBS0_PROMA	Arylesterase OS=Prochlorococcus marinus (strain SARG / CCMP1375 / SS120) GN=tesA PE=4 SV=1	8.3	25105
Q7VBS3_PROMA	ABC-type phosphate/phosphonate transport system periplasmic component OS=Prochlorococcus marinus (strain SARG / CCMP1375 / SS120) GN=phnD PE=4 SV=1	9.63	33829
Q7VBS4_PROMA	Aspartate aminotransferase family enzyme OS=Prochlorococcus marinus (strain SARG / CCMP1375 / SS120) GN=Pro_1018 PE=3 SV=1	5.84	43299
Q7VBS5_PROMA	Lactoylglutathione lyase family enzyme OS=Prochlorococcus marinus (strain SARG / CCMP1375 / SS120) GN=Pro_1017 PE=4 SV=1	6.29	15117
Q7VBT1_PROMA	Uncharacterized membrane protein OS=Prochlorococcus marinus (strain SARG / CCMP1375 / SS120) GN=Pro_1011 PE=4 SV=1	7.6	29946
Q7VBT4_PROMA	N5-carboxyaminoimidazole ribonucleotide synthase OS=Prochlorococcus marinus (strain SARG / CCMP1375 / SS120) GN=purK PE=3 SV=1	8.22	43660
Q7VBT5_PROMA	Uncharacterized protein OS=Prochlorococcus marinus (strain SARG / CCMP1375 / SS120) GN=Pro_1007 PE=4 SV=1	8.01	8382
Q7VBU1_PROMA	Uncharacterized protein OS=Prochlorococcus marinus (strain SARG / CCMP1375 / SS120) GN=Pro_1001 PE=4 SV=1	6.28	9701
Q7VBU3_PROMA	Uncharacterized protein OS=Prochlorococcus marinus (strain SARG / CCMP1375 / SS120) GN=Pro_0999 PE=4 SV=1	5.12	27555
Q7VBU6_PROMA	Predicted inactivated Zn-dependent protease OS=Prochlorococcus marinus (strain SARG / CCMP1375 / SS120) GN=pmbA PE=4 SV=1	6.05	50769
Q7VBU7_PROMA	Predicted Zn-dependent protease OS=Prochlorococcus marinus (strain SARG / CCMP1375 / SS120) GN=tldD PE=4 SV=1	5.92	52497
Q7VBU8_PROMA	Uncharacterized protein OS=Prochlorococcus marinus (strain SARG / CCMP1375 / SS120) GN=Pro_0994 PE=4 SV=1	4.78	12351
Q7VBV1_PROMA	Uncharacterized protein OS=Prochlorococcus marinus (strain SARG / CCMP1375 / SS120) GN=Pro_0991 PE=4 SV=1	6.62	17650
Q7VBV3_PROMA	3-polyprenyl-4-hydroxybenzoate decarboxylase OS=Prochlorococcus marinus (strain SARG / CCMP1375 / SS120) GN=ubiX PE=4 SV=1	8.93	22704
Q7VBV4_PROMA	Exoribonuclease R OS=Prochlorococcus marinus (strain SARG / CCMP1375 / SS120) GN=vacB PE=4 SV=1	8.66	87665
Q7VBW4_PROMA	Peroxiredoxin, AhpC/TSA family OS=Prochlorococcus marinus (strain SARG / CCMP1375 / SS120) GN=ahpC PE=4 SV=1	4.96	22327
Q7VBW6_PROMA	Uncharacterized conserved membrane protein OS=Prochlorococcus marinus (strain SARG / CCMP1375 / SS120) GN=Pro_0976 PE=4 SV=1	9.95	22752
Q7VBX2_PROMA	Methionine--tRNA ligase OS=Prochlorococcus marinus (strain SARG / CCMP1375 / SS120) GN=metG PE=3 SV=1	6.42	58676
Q7VBX9_PROMA	Cyanobacteria-specific chaperone containing DNAJ domain OS=Prochlorococcus marinus (strain SARG / CCMP1375 / SS120) GN=Pro_0963 PE=4 SV=1	6.63	40573
Q7VBY0_PROMA	Predicted protein OS=Prochlorococcus marinus (strain SARG / CCMP1375 / SS120) GN=Pro_0962 PE=4 SV=1	7.93	7685
Q7VBY3_PROMA	5-methyltetrahydrofolate--homocysteine methyltransferase OS=Prochlorococcus marinus (strain SARG / CCMP1375 / SS120) GN=metH PE=3 SV=1	5.12	132875
Q7VBY4_PROMA	Branched-chain amino acid aminotransferase OS=Prochlorococcus marinus (strain SARG / CCMP1375 / SS120) GN=ilvE PE=3 SV=1	5.82	34063
Q7VBY9_PROMA	DIM6/NTAB family protein OS=Prochlorococcus marinus (strain SARG / CCMP1375 / SS120) GN=Pro_0953 PE=4 SV=1	5.52	17329
Q7VBZ2_PROMA	Uncharacterized protein OS=Prochlorococcus marinus (strain SARG / CCMP1375 / SS120) GN=Pro_0950 PE=4 SV=1	5.4	24871
Q7VBZ3_PROMA	Cysteine sulfinate desulfinase/cysteine desulfurase OS=Prochlorococcus marinus (strain SARG / CCMP1375 / SS120) GN=nifS PE=3 SV=1	8.8	43705
Q7VBZ4_PROMA	Diaminopimelate epimerase OS=Prochlorococcus marinus (strain SARG / CCMP1375 / SS120) GN=dapF PE=3 SV=1	4.97	31850
Q7VBZ7_PROMA	Folate-dependent phosphoribosylglycinamide formyltransferase PurN OS=Prochlorococcus marinus (strain SARG / CCMP1375 / SS120) GN=purN PE=4 SV=1	9.13	23529
Q7VBZ9_PROMA	Riboflavin biosynthesis protein RibBA OS=Prochlorococcus marinus (strain SARG / CCMP1375 / SS120) GN=ribB PE=3 SV=1	5.64	60767
Q7VC00_PROMA	Peptidyl-prolyl cis-trans isomerase OS=Prochlorococcus marinus (strain SARG / CCMP1375 / SS120) GN=ppiB PE=3 SV=1	5.81	15674
Q7VC02_PROMA	Uncharacterized protein OS=Prochlorococcus marinus (strain SARG / CCMP1375 / SS120) GN=Pro_0940 PE=4 SV=1	4.38	15621
Q7VC05_PROMA	Inositol monophosphatase family OS=Prochlorococcus marinus (strain SARG / CCMP1375 / SS120) GN=suhB PE=4 SV=1	4.88	31744
Q7VC08_PROMA	HSP90 family molecular chaperone OS=Prochlorococcus marinus (strain SARG / CCMP1375 / SS120) GN=htpG PE=3 SV=1	4.89	72310
Q7VC13_PROMA	Photosystem I reaction center subunit PsaK OS=Prochlorococcus marinus (strain SARG / CCMP1375 / SS120) GN=psaK PE=4 SV=1	7.79	8974
Q7VC15_PROMA	Threonine dehydratase OS=Prochlorococcus marinus (strain SARG / CCMP1375 / SS120) GN=ilvA PE=4 SV=1	7.68	57844
Q7VC18_PROMA	Predicted MazG family pyrophosphatase OS=Prochlorococcus marinus (strain SARG / CCMP1375 / SS120) GN=mazG PE=4 SV=1	4.85	12147
Q7VC19_PROMA	Pyruvate kinase OS=Prochlorococcus marinus (strain SARG / CCMP1375 / SS120) GN=pykF PE=3 SV=1	6.11	64624
Q7VC20_PROMA	ABC-type antimicrobial peptide transport system permease component OS=Prochlorococcus marinus (strain SARG / CCMP1375 / SS120) GN=salY PE=4 SV=1	10.02	43752
Q7VC21_PROMA	ATP-dependent zinc metalloprotease FtsH OS=Prochlorococcus marinus (strain SARG / CCMP1375 / SS120) GN=ftsH PE=3 SV=1	5.65	69529
Q7VC27_PROMA	Predicted protein OS=Prochlorococcus marinus (strain SARG / CCMP1375 / SS120) GN=Pro_0915 PE=4 SV=1	5.23	10534
Q7VC29_PROMA	Predicted protein family PM-1 OS=Prochlorococcus marinus (strain SARG / CCMP1375 / SS120) GN=Pro_0913 PE=4 SV=1	9.26	7442
Q7VC31_PROMA	Uncharacterized protein OS=Prochlorococcus marinus (strain SARG / CCMP1375 / SS120) GN=Pro_0911 PE=4 SV=1	6.71	12114
Q7VC32_PROMA	Predicted protein OS=Prochlorococcus marinus (strain SARG / CCMP1375 / SS120) GN=Pro_0910 PE=4 SV=1	12.31	12967
Q7VC37_PROMA	Uncharacterized membrane protein OS=Prochlorococcus marinus (strain SARG / CCMP1375 / SS120) GN=Pro_0905 PE=4 SV=1	6.75	25061
Q7VC39_PROMA	Protoporphyrin IX Mg-chelatase subunit OS=Prochlorococcus marinus (strain SARG / CCMP1375 / SS120) GN=chlH PE=4 SV=1	5.21	150069
Q7VC43_PROMA	ABC-type multidrug transport system ATPase and permease components OS=Prochlorococcus marinus (strain SARG / CCMP1375 / SS120) GN=mdlB PE=3 SV=1	7.08	64500
Q7VC44_PROMA	Predicted protein OS=Prochlorococcus marinus (strain SARG / CCMP1375 / SS120) GN=Pro_0898 PE=4 SV=1	5.3	8635
Q7VC45_PROMA	Carbamoyl-phosphate synthase large chain OS=Prochlorococcus marinus (strain SARG / CCMP1375 / SS120) GN=carB PE=3 SV=1	5.15	122814
Q7VC46_PROMA	Uncharacterized membrane protein OS=Prochlorococcus marinus (strain SARG / CCMP1375 / SS120) GN=Pro_0896 PE=4 SV=1	4.97	23772
Q7VC47_PROMA	Uncharacterized similar to plant Iojap protein OS=Prochlorococcus marinus (strain SARG / CCMP1375 / SS120) GN=Pro_0895 PE=4 SV=1	4.8	13122
Q7VC49_PROMA	L-asparaginase II OS=Prochlorococcus marinus (strain SARG / CCMP1375 / SS120) GN=ansA PE=4 SV=1	8.94	36602
Q7VC52_PROMA	Rieske 2Fe-2S family protein OS=Prochlorococcus marinus (strain SARG / CCMP1375 / SS120) GN=hcaE PE=4 SV=1	7.57	52768
Q7VC60_PROMA	Ferritin family protein OS=Prochlorococcus marinus (strain SARG / CCMP1375 / SS120) GN=ftn PE=4 SV=1	4.75	20462
Q7VC63_PROMA	NAD dependent epimerase/dehydratase OS=Prochlorococcus marinus (strain SARG / CCMP1375 / SS120) GN=Pro_0879 PE=4 SV=1	9.32	24776
Q7VC64_PROMA	Uncharacterized protein OS=Prochlorococcus marinus (strain SARG / CCMP1375 / SS120) GN=Pro_0878 PE=4 SV=1	9.43	7280
Q7VC67_PROMA	Protein containing glutaredoxin domain and PD1-like DNA-binding domain OS=Prochlorococcus marinus (strain SARG / CCMP1375 / SS120) GN=Pro_0875 PE=4 SV=1	8.72	21433
Q7VC69_PROMA	NAD dependent epimerase/dehydratase OS=Prochlorococcus marinus (strain SARG / CCMP1375 / SS120) GN=wcaG PE=4 SV=1	7.03	34048
Q7VC72_PROMA	Thioredoxin family protein OS=Prochlorococcus marinus (strain SARG / CCMP1375 / SS120) GN=Pro_0870 PE=4 SV=1	4.32	20231
Q7VC73_PROMA	Uncharacterized conserved protein with a signal peptide OS=Prochlorococcus marinus (strain SARG / CCMP1375 / SS120) GN=Pro_0869 PE=4 SV=1	9.52	43892
Q7VC76_PROMA	Uncharacterized protein OS=Prochlorococcus marinus (strain SARG / CCMP1375 / SS120) GN=Pro_0866 PE=4 SV=1	4.01	20392
Q7VC77_PROMA	Predicted hydrolase of the HAD superfamily OS=Prochlorococcus marinus (strain SARG / CCMP1375 / SS120) GN=Pro_0865 PE=4 SV=1	10.01	19226
Q7VC81_PROMA	Phosphoribulokinase OS=Prochlorococcus marinus (strain SARG / CCMP1375 / SS120) GN=prk PE=3 SV=1	5.9	33846
Q7VC85_PROMA	Predicted dehydrogenase OS=Prochlorococcus marinus (strain SARG / CCMP1375 / SS120) GN=mviM PE=4 SV=1	8.49	41435
Q7VC87_PROMA	Fructose-1,6-bisphosphate aldolase class II OS=Prochlorococcus marinus (strain SARG / CCMP1375 / SS120) GN=cbbA PE=4 SV=1	5.4	38785
Q7VC92_PROMA	Secreted pentapeptide repeats protein OS=Prochlorococcus marinus (strain SARG / CCMP1375 / SS120) GN=Pro_0850 PE=4 SV=1	4.58	18546
Q7VC93_PROMA	Uracil phosphoribosyltransferase OS=Prochlorococcus marinus (strain SARG / CCMP1375 / SS120) GN=upp PE=4 SV=1	6.31	22789
Q7VC94_PROMA	Uncharacterized membrane protein OS=Prochlorococcus marinus (strain SARG / CCMP1375 / SS120) GN=Pro_0848 PE=4 SV=1	5.52	10925
Q7VC96_PROMA	Uncharacterized protein OS=Prochlorococcus marinus (strain SARG / CCMP1375 / SS120) GN=Pro_0846 PE=4 SV=1	4.56	15710
Q7VC97_PROMA	NAD dependent epimerase/dehydratase OS=Prochlorococcus marinus (strain SARG / CCMP1375 / SS120) GN=Pro_0845 PE=4 SV=1	7.71	19904
Q7VC98_PROMA	6-phosphogluconolactonase OS=Prochlorococcus marinus (strain SARG / CCMP1375 / SS120) GN=nagB PE=4 SV=1	5.6	26213
Q7VC99_PROMA	6-phosphogluconate dehydrogenase, decarboxylating OS=Prochlorococcus marinus (strain SARG / CCMP1375 / SS120) GN=gnd PE=3 SV=1	5.84	52079
Q7VCA0_PROMA	Glucose-1-phosphate adenylyltransferase OS=Prochlorococcus marinus (strain SARG / CCMP1375 / SS120) GN=glgC PE=3 SV=1	5.6	48026
Q7VCA2_PROMA	Ribulose-phosphate 3-epimerase OS=Prochlorococcus marinus (strain SARG / CCMP1375 / SS120) GN=rpe PE=3 SV=1	4.93	27253
Q7VCA4_PROMA	Unclassified ABC-type transport system permease OS=Prochlorococcus marinus (strain SARG / CCMP1375 / SS120) GN=Pro_0837 PE=4 SV=1	9.57	45068
Q7VCA5_PROMA	Unclassified ABC-type transport system ATPase component OS=Prochlorococcus marinus (strain SARG / CCMP1375 / SS120) GN=Pro_0836 PE=4 SV=1	7.77	26541
Q7VCA7_PROMA	Predicted membrane GTPase OS=Prochlorococcus marinus (strain SARG / CCMP1375 / SS120) GN=typA PE=4 SV=1	5.13	67459
Q7VCA9_PROMA	Geranylgeranyl hydrogenase ChlP OS=Prochlorococcus marinus (strain SARG / CCMP1375 / SS120) GN=chlP PE=4 SV=1	8.73	49680
Q7VCB0_PROMA	Glycine--tRNA ligase beta subunit OS=Prochlorococcus marinus (strain SARG / CCMP1375 / SS120) GN=glyS PE=3 SV=1	5.11	81041
Q7VCB1_PROMA	Ferredoxin-sulfite reductase OS=Prochlorococcus marinus (strain SARG / CCMP1375 / SS120) GN=sir PE=4 SV=1	9.1	67668
Q7VCB7_PROMA	Glycosyltransferase OS=Prochlorococcus marinus (strain SARG / CCMP1375 / SS120) GN=wcaA PE=4 SV=1	9	35586
Q7VCC1_PROMA	DevB-like secretion protein OS=Prochlorococcus marinus (strain SARG / CCMP1375 / SS120) GN=devB PE=4 SV=1	9.46	31181
Q7VCD0_PROMA	Secreted pentapeptide repeats protein OS=Prochlorococcus marinus (strain SARG / CCMP1375 / SS120) GN=Pro_0810 PE=4 SV=1	4.57	17372
Q7VCD2_PROMA	GMC family oxidoreductase OS=Prochlorococcus marinus (strain SARG / CCMP1375 / SS120) GN=cetA PE=4 SV=1	8.8	61967
Q7VCD6_PROMA	Sulfate permease OS=Prochlorococcus marinus (strain SARG / CCMP1375 / SS120) GN=SUL1 PE=4 SV=1	5.74	56122
Q7VCD7_PROMA	Predicted protein OS=Prochlorococcus marinus (strain SARG / CCMP1375 / SS120) GN=Pro_0803 PE=4 SV=1	8.93	9437
Q7VCD9_PROMA	Homoserine trans-succinylase OS=Prochlorococcus marinus (strain SARG / CCMP1375 / SS120) GN=metA PE=4 SV=1	6.35	34620
Q7VCE0_PROMA	O-acetylhomoserine sulfhydrylase OS=Prochlorococcus marinus (strain SARG / CCMP1375 / SS120) GN=MET17 PE=3 SV=1	6	48246
Q7VCE1_PROMA	Predicted protein OS=Prochlorococcus marinus (strain SARG / CCMP1375 / SS120) GN=Pro_0799 PE=4 SV=1	5.55	27600
Q7VCE6_PROMA	Fe2+/Zn2+ uptake regulation protein OS=Prochlorococcus marinus (strain SARG / CCMP1375 / SS120) GN=fur PE=4 SV=1	7.78	19103
Q7VCE7_PROMA	Isochorismatase family hydrolase OS=Prochlorococcus marinus (strain SARG / CCMP1375 / SS120) GN=pncA PE=4 SV=1	9.17	20849
Q7VCE8_PROMA	Small-conductance mechanosensitive channel OS=Prochlorococcus marinus (strain SARG / CCMP1375 / SS120) GN=mscS PE=4 SV=1	9.26	38239
Q7VCE9_PROMA	Light dependent protochlorophyllide oxido-reductase OS=Prochlorococcus marinus (strain SARG / CCMP1375 / SS120) GN=por PE=4 SV=1	8.76	38107
Q7VCF0_PROMA	Lycopene epsilon cyclase OS=Prochlorococcus marinus (strain SARG / CCMP1375 / SS120) GN=lcyE PE=4 SV=1	8.23	48394
Q7VCF1_PROMA	Short-chain dehydrogenase/reductase family enzyme OS=Prochlorococcus marinus (strain SARG / CCMP1375 / SS120) GN=fabG PE=4 SV=1	8.48	26446
Q7VCG7_PROMA	Uncharacterized protein OS=Prochlorococcus marinus (strain SARG / CCMP1375 / SS120) GN=Pro_0773 PE=4 SV=1	5.38	27637
Q7VCH4_PROMA	Pyruvate dehydrogenase E1 component beta subunit OS=Prochlorococcus marinus (strain SARG / CCMP1375 / SS120) GN=acoB PE=4 SV=1	5.25	36647
Q7VCI5_PROMA	Uncharacterized protein OS=Prochlorococcus marinus (strain SARG / CCMP1375 / SS120) GN=Pro_0755 PE=4 SV=1	6.56	14095
Q7VCJ1_PROMA	Uncharacterized protein OS=Prochlorococcus marinus (strain SARG / CCMP1375 / SS120) GN=Pro_0749 PE=4 SV=1	7.98	8912
Q7VCJ2_PROMA	rRNA methylase OS=Prochlorococcus marinus (strain SARG / CCMP1375 / SS120) GN=spoU PE=4 SV=1	9.9	46485
Q7VCJ4_PROMA	Anti-sigma factor antagonist OS=Prochlorococcus marinus (strain SARG / CCMP1375 / SS120) GN=spoIIAA PE=3 SV=1	9.44	15728
Q7VCJ7_PROMA	Uncharacterized protein OS=Prochlorococcus marinus (strain SARG / CCMP1375 / SS120) GN=Pro_0743 PE=4 SV=1	4.85	11833
Q7VCJ8_PROMA	ABC-type multidrug transport system ATPase and permease components OS=Prochlorococcus marinus (strain SARG / CCMP1375 / SS120) GN=mdlB PE=4 SV=1	9.45	64541
Q7VCK0_PROMA	Peptide methionine sulfoxide reductase MsrA OS=Prochlorococcus marinus (strain SARG / CCMP1375 / SS120) GN=msrA PE=3 SV=1	8.62	27435
Q7VCK2_PROMA	Uncharacterized protein OS=Prochlorococcus marinus (strain SARG / CCMP1375 / SS120) GN=Pro_0738 PE=4 SV=1	5.14	13221
Q7VCK3_PROMA	Porin homolog OS=Prochlorococcus marinus (strain SARG / CCMP1375 / SS120) GN=Pro_0737 PE=4 SV=1	4.05	47174
Q7VCK6_PROMA	Uncharacterized protein OS=Prochlorococcus marinus (strain SARG / CCMP1375 / SS120) GN=Pro_0734 PE=4 SV=1	8.89	10280
Q7VCL1_PROMA	Predicted hydrolase, HAD superfamily OS=Prochlorococcus marinus (strain SARG / CCMP1375 / SS120) GN=Pro_0729 PE=4 SV=1	5.54	29892
Q7VCL3_PROMA	Glycosyltransferase OS=Prochlorococcus marinus (strain SARG / CCMP1375 / SS120) GN=wcaA PE=4 SV=1	7.05	45066
Q7VCL5_PROMA	Uncharacterized protein OS=Prochlorococcus marinus (strain SARG / CCMP1375 / SS120) GN=Pro_0725 PE=4 SV=1	4.85	7589
Q7VCL6_PROMA	Uncharacterized protein OS=Prochlorococcus marinus (strain SARG / CCMP1375 / SS120) GN=Pro_0724 PE=4 SV=1	4.97	12507
Q7VCL8_PROMA	Uncharacterized protein OS=Prochlorococcus marinus (strain SARG / CCMP1375 / SS120) GN=Pro_0722 PE=4 SV=1	8.83	14265
Q7VCL9_PROMA	Uncharacterized conserved protein OS=Prochlorococcus marinus (strain SARG / CCMP1375 / SS120) GN=Pro_0721 PE=4 SV=1	8.94	21402
Q7VCM4_PROMA	Uncharacterized protein OS=Prochlorococcus marinus (strain SARG / CCMP1375 / SS120) GN=Pro_0716 PE=4 SV=1	3.99	18917
Q7VCN0_PROMA	Short-chain dehydrogenase/reductase family enzyme OS=Prochlorococcus marinus (strain SARG / CCMP1375 / SS120) GN=fabG PE=4 SV=1	6.15	24206
Q7VCP1_PROMA	Succinate dehydrogenase flavoprotein subunit OS=Prochlorococcus marinus (strain SARG / CCMP1375 / SS120) GN=sdhA PE=4 SV=1	8.87	72012
Q7VCP3_PROMA	Uncharacterized protein OS=Prochlorococcus marinus (strain SARG / CCMP1375 / SS120) GN=Pro_0697 PE=4 SV=1	8.09	6985
Q7VCP5_PROMA	Uncharacterized protein OS=Prochlorococcus marinus (strain SARG / CCMP1375 / SS120) GN=Pro_0695 PE=4 SV=1	8.38	14612
Q7VCQ7_PROMA	Uncharacterized protein OS=Prochlorococcus marinus (strain SARG / CCMP1375 / SS120) GN=Pro_0683 PE=4 SV=1	11.09	19264
Q7VCQ8_PROMA	Glycosyltransferase OS=Prochlorococcus marinus (strain SARG / CCMP1375 / SS120) GN=rfaG PE=4 SV=1	9.65	43873
Q7VCR1_PROMA	Nucleotide-diphosphate-sugar epimerase, membrane associated OS=Prochlorococcus marinus (strain SARG / CCMP1375 / SS120) GN=Pro_0679 PE=4 SV=1	8.67	70950
Q7VCR3_PROMA	Uncharacterized protein OS=Prochlorococcus marinus (strain SARG / CCMP1375 / SS120) GN=Pro_0677 PE=4 SV=1	7.93	21660
Q7VCR4_PROMA	Uncharacterized protein OS=Prochlorococcus marinus (strain SARG / CCMP1375 / SS120) GN=Pro_0677 PE=4 SV=1	9.28	38352
Q7VCS3_PROMA	Uncharacterized protein OS=Prochlorococcus marinus (strain SARG / CCMP1375 / SS120) GN=Pro_0667 PE=4 SV=1	4.53	10003
Q7VCS4_PROMA	Uncharacterized protein OS=Prochlorococcus marinus (strain SARG / CCMP1375 / SS120) GN=Pro_0666 PE=4 SV=1	7.77	15490
Q7VCS9_PROMA	Uncharacterized protein OS=Prochlorococcus marinus (strain SARG / CCMP1375 / SS120) GN=Pro_0661 PE=4 SV=1	5.03	16612
Q7VCU1_PROMA	Uncharacterized protein OS=Prochlorococcus marinus (strain SARG / CCMP1375 / SS120) GN=Pro_0649 PE=4 SV=1	4.65	10525
Q7VCU6_PROMA	Uncharacterized HesB family conserved protein OS=Prochlorococcus marinus (strain SARG / CCMP1375 / SS120) GN=iscA PE=4 SV=1	4.94	12034
Q7VCU7_PROMA	Uncharacterized protein OS=Prochlorococcus marinus (strain SARG / CCMP1375 / SS120) GN=Pro_0643 PE=4 SV=1	6.26	14789
Q7VCU9_PROMA	Uncharacterized protein OS=Prochlorococcus marinus (strain SARG / CCMP1375 / SS120) GN=Pro_0641 PE=4 SV=1	4.39	15875
Q7VCV4_PROMA	Uncharacterized conserved protein OS=Prochlorococcus marinus (strain SARG / CCMP1375 / SS120) GN=Pro_0636 PE=4 SV=1	9.65	22369
Q7VCV9_PROMA	Possible outer membrane protein OS=Prochlorococcus marinus (strain SARG / CCMP1375 / SS120) GN=Pro_0631 PE=4 SV=1	9.78	28779
Q7VCW1_PROMA	DNA helicase OS=Prochlorococcus marinus (strain SARG / CCMP1375 / SS120) GN=Pro_0629 PE=4 SV=1	5.19	77834
Q7VCW4_PROMA	Uncharacterized protein OS=Prochlorococcus marinus (strain SARG / CCMP1375 / SS120) GN=Pro_0626 PE=4 SV=1	9.34	22410
Q7VCW5_PROMA	Uncharacterized protein OS=Prochlorococcus marinus (strain SARG / CCMP1375 / SS120) GN=Pro_0625 PE=4 SV=1	9.32	16592
Q7VCW9_PROMA	Uncharacterized protein OS=Prochlorococcus marinus (strain SARG / CCMP1375 / SS120) GN=Pro_0621 PE=4 SV=1	10.95	17864
Q7VCX4_PROMA	AbrB family trancriptional regulator fused to LRR containing domain OS=Prochlorococcus marinus (strain SARG / CCMP1375 / SS120) GN=Pro_0616 PE=4 SV=1	4.44	127477
Q7VCX5_PROMA	AbrB family trancriptional regulator fused to LRR containing domain OS=Prochlorococcus marinus (strain SARG / CCMP1375 / SS120) GN=Pro_0615 PE=4 SV=1	4.51	67149
Q7VCX6_PROMA	Uncharacterized protein OS=Prochlorococcus marinus (strain SARG / CCMP1375 / SS120) GN=Pro_0614 PE=4 SV=1	5.39	108246
Q7VCX7_PROMA	Uncharacterized conserved protein containing SWIM-like Zn-finger OS=Prochlorococcus marinus (strain SARG / CCMP1375 / SS120) GN=Pro_0613 PE=4 SV=1	8.91	61551
Q7VCX8_PROMA	Retron-type reverse transcriptase OS=Prochlorococcus marinus (strain SARG / CCMP1375 / SS120) GN=Pro_0612 PE=4 SV=1	9.8	54067
Q7VCY5_PROMA	Uncharacterized protein OS=Prochlorococcus marinus (strain SARG / CCMP1375 / SS120) GN=Pro_0605 PE=4 SV=1	9.22	6545
Q7VCY6_PROMA	Uncharacterized protein OS=Prochlorococcus marinus (strain SARG / CCMP1375 / SS120) GN=Pro_0604 PE=4 SV=1	4.56	25968
Q7VCZ5_PROMA	Uncharacterized protein OS=Prochlorococcus marinus (strain SARG / CCMP1375 / SS120) GN=Pro_0594 PE=4 SV=1	6.58	13055
Q7VD00_PROMA	Uncharacterized protein OS=Prochlorococcus marinus (strain SARG / CCMP1375 / SS120) GN=Pro_0589 PE=4 SV=1	4.53	11601
Q7VD01_PROMA	Uncharacterized protein OS=Prochlorococcus marinus (strain SARG / CCMP1375 / SS120) GN=Pro_0588 PE=4 SV=1	10.81	12892
Q7VD05_PROMA	Phytoene dehydrogenase / carotenoid isomerase OS=Prochlorococcus marinus (strain SARG / CCMP1375 / SS120) GN=Pro_0584 PE=4 SV=1	8.69	58132
Q7VD06_PROMA	6-pyruvoyl-tetrahydropterin synthase OS=Prochlorococcus marinus (strain SARG / CCMP1375 / SS120) GN=Pro_0583 PE=4 SV=1	6.37	19061
Q7VD14_PROMA	AbrB family transciptional regulator OS=Prochlorococcus marinus (strain SARG / CCMP1375 / SS120) GN=Pro_0575 PE=4 SV=1	9.02	12575
Q7VD18_PROMA	Dihydroorotase OS=Prochlorococcus marinus (strain SARG / CCMP1375 / SS120) GN=pyrC PE=3 SV=1	5.34	40463
Q7VD20_PROMA	Glutathione reductase OS=Prochlorococcus marinus (strain SARG / CCMP1375 / SS120) GN=gor PE=3 SV=1	7.55	49873
Q7VD21_PROMA	ABC-type multidrug transport system ATPase and permease components OS=Prochlorococcus marinus (strain SARG / CCMP1375 / SS120) GN=mdlB PE=3 SV=1	7.74	67035
Q7VD24_PROMA	Putative translation initiation inhibitor OS=Prochlorococcus marinus (strain SARG / CCMP1375 / SS120) GN=tdcF PE=4 SV=1	4.2	14200
Q7VD25_PROMA	Uncharacterized protein OS=Prochlorococcus marinus (strain SARG / CCMP1375 / SS120) GN=Pro_0559 PE=4 SV=1	9.18	8592
Q7VD26_PROMA	Possible pterin-4 alpha-carbinolamine dehydratase-like protein OS=Prochlorococcus marinus (strain SARG / CCMP1375 / SS120) GN=Pro_0558 PE=4 SV=1	4.53	10519
Q7VD27_PROMA	Carboxysome shell peptide, CsoS1 OS=Prochlorococcus marinus (strain SARG / CCMP1375 / SS120) GN=ccmK PE=4 SV=1	9.83	17425
Q7VD28_PROMA	Carboxysome peptide B OS=Prochlorococcus marinus (strain SARG / CCMP1375 / SS120) GN=Pro_0556 PE=4 SV=1	6.7	9163
Q7VD29_PROMA	Carboxysome peptide A OS=Prochlorococcus marinus (strain SARG / CCMP1375 / SS120) GN=Pro_0555 PE=4 SV=1	6.25	10016
Q7VD30_PROMA	Carboxysome shell polypeptide, CsoS3 OS=Prochlorococcus marinus (strain SARG / CCMP1375 / SS120) GN=csoS3 PE=4 SV=1	6.77	57588
Q7VD31_PROMA	Carboxysome shell polypeptide, CsoS2 OS=Prochlorococcus marinus (strain SARG / CCMP1375 / SS120) GN=csoS2 PE=4 SV=1	9.6	83479
Q7VD32_PROMA	Ribulose bisphosphate carboxylase small subunit OS=Prochlorococcus marinus (strain SARG / CCMP1375 / SS120) GN=rbcS PE=4 SV=1	4.77	13020
Q7VD34_PROMA	Xanthosine triphosphate pyrophosphatase OS=Prochlorococcus marinus (strain SARG / CCMP1375 / SS120) GN=Pro_0549 PE=4 SV=1	6.17	21427
Q7VD40_PROMA	Light dependent protochlorophyllide oxido-reductase OS=Prochlorococcus marinus (strain SARG / CCMP1375 / SS120) GN=por PE=4 SV=1	9.65	37787
Q7VD48_PROMA	Short-chain dehydrogenase/reductase family enzyme OS=Prochlorococcus marinus (strain SARG / CCMP1375 / SS120) GN=fabG PE=3 SV=1	5.33	25553
Q7VD50_PROMA	Predicted dehydrogenase OS=Prochlorococcus marinus (strain SARG / CCMP1375 / SS120) GN=Pro_0533 PE=4 SV=1	6.2	39060
Q7VD51_PROMA	Aldehyde decarbonylase OS=Prochlorococcus marinus (strain SARG / CCMP1375 / SS120) GN=Pro_0532 PE=3 SV=1	4.85	26970
Q7VD52_PROMA	Creatinine amidohydrolase related enzyme OS=Prochlorococcus marinus (strain SARG / CCMP1375 / SS120) GN=Pro_0531 PE=4 SV=1	5	30748
Q7VD53_PROMA	Ribosomal protein S1 OS=Prochlorococcus marinus (strain SARG / CCMP1375 / SS120) GN=rpsA PE=4 SV=1	5.17	45690
Q7VD54_PROMA	Uncharacterized protein OS=Prochlorococcus marinus (strain SARG / CCMP1375 / SS120) GN=Pro_0529 PE=4 SV=1	4.9	33989
Q7VD57_PROMA	Acetolactate synthase OS=Prochlorococcus marinus (strain SARG / CCMP1375 / SS120) GN=ilvB PE=3 SV=1	5.74	63370
Q7VD67_PROMA	Predicted metal-dependent membrane protease OS=Prochlorococcus marinus (strain SARG / CCMP1375 / SS120) GN=Pro_0516 PE=4 SV=1	7.68	50463
Q7VD68_PROMA	Phosphoglycerate mutase OS=Prochlorococcus marinus (strain SARG / CCMP1375 / SS120) GN=gpmB PE=4 SV=1	7.01	50003
Q7VD69_PROMA	Dihydroorotase OS=Prochlorococcus marinus (strain SARG / CCMP1375 / SS120) GN=pyrC PE=4 SV=1	7.19	46936
Q7VD70_PROMA	Signal peptidase I OS=Prochlorococcus marinus (strain SARG / CCMP1375 / SS120) GN=lepB PE=3 SV=1	9.89	25169
Q7VD71_PROMA	Uncharacterized membrane protein OS=Prochlorococcus marinus (strain SARG / CCMP1375 / SS120) GN=Pro_0512 PE=4 SV=1	9.56	57216
Q7VD72_PROMA	Arsenate reductase related protein OS=Prochlorococcus marinus (strain SARG / CCMP1375 / SS120) GN=arsC PE=4 SV=1	8.95	14048
Q7VD73_PROMA	Inorganic pyrophosphatase OS=Prochlorococcus marinus (strain SARG / CCMP1375 / SS120) GN=ppa PE=3 SV=1	4.82	19602
Q7VD74_PROMA	Uncharacterized protein OS=Prochlorococcus marinus (strain SARG / CCMP1375 / SS120) GN=Pro_0509 PE=4 SV=1	5.49	15975
Q7VD76_PROMA	Photosystem II lipoprotein Psb27 OS=Prochlorococcus marinus (strain SARG / CCMP1375 / SS120) GN=psb27 PE=3 SV=1	9.19	16016
Q7VD78_PROMA	Sugar kinase, ribokinase family OS=Prochlorococcus marinus (strain SARG / CCMP1375 / SS120) GN=rbsK PE=4 SV=1	4.86	36376
Q7VD79_PROMA	Uncharacterized protein OS=Prochlorococcus marinus (strain SARG / CCMP1375 / SS120) GN=cutA PE=4 SV=1	5.4	12874
Q7VD81_PROMA	Single-stranded DNA-binding protein OS=Prochlorococcus marinus (strain SARG / CCMP1375 / SS120) GN=ssb PE=4 SV=1	4.87	16767
Q7VD82_PROMA	Uncharacterized protein OS=Prochlorococcus marinus (strain SARG / CCMP1375 / SS120) GN=Pro_0501 PE=4 SV=1	4.67	6984
Q7VD83_PROMA	Uncharacterized membrane protein OS=Prochlorococcus marinus (strain SARG / CCMP1375 / SS120) GN=Pro_0500 PE=4 SV=1	5.96	20551
Q7VD88_PROMA	RNA polymerase sigma factor SigA OS=Prochlorococcus marinus (strain SARG / CCMP1375 / SS120) GN=rpoD PE=3 SV=1	9.41	50006
Q7VD90_PROMA	Inorganic pyrophosphatase OS=Prochlorococcus marinus (strain SARG / CCMP1375 / SS120) GN=ppa PE=4 SV=1	4.61	22119
Q7VD91_PROMA	Zn-dependent carboxypeptidase OS=Prochlorococcus marinus (strain SARG / CCMP1375 / SS120) GN=Pro_0492 PE=4 SV=1	5.98	58984
Q7VD94_PROMA	Putative GTPase, G3E family OS=Prochlorococcus marinus (strain SARG / CCMP1375 / SS120) GN=Pro_0489 PE=4 SV=1	4.93	40324
Q7VD98_PROMA	Uncharacterized protein OS=Prochlorococcus marinus (strain SARG / CCMP1375 / SS120) GN=Pro_0485 PE=4 SV=1	9.08	23981
Q7VDA0_PROMA	Exonuclease III OS=Prochlorococcus marinus (strain SARG / CCMP1375 / SS120) GN=xthA PE=4 SV=1	5.2	32339
Q7VDA2_PROMA	Membrane protease subunits OS=Prochlorococcus marinus (strain SARG / CCMP1375 / SS120) GN=hflC PE=4 SV=1	7.82	29448
Q7VDA5_PROMA	Cyanobacteria-specific protein OS=Prochlorococcus marinus (strain SARG / CCMP1375 / SS120) GN=Pro_0478 PE=4 SV=1	5.13	19164
Q7VDA6_PROMA	BioD-like N-terminal domain of phosphotransacetylase OS=Prochlorococcus marinus (strain SARG / CCMP1375 / SS120) GN=pta PE=4 SV=1	5.06	39342
Q7VDA7_PROMA	Short-chain dehydrogenase/reductase family enzyme OS=Prochlorococcus marinus (strain SARG / CCMP1375 / SS120) GN=fabG PE=4 SV=1	9.11	28857
Q7VDA8_PROMA	Methionine aminopeptidase OS=Prochlorococcus marinus (strain SARG / CCMP1375 / SS120) GN=map PE=3 SV=1	6.72	30574
Q7VDB1_PROMA	Uncharacterized protein OS=Prochlorococcus marinus (strain SARG / CCMP1375 / SS120) GN=Pro_0472 PE=4 SV=1	10.66	6812
Q7VDC3_PROMA	Precorrin-4 methylase OS=Prochlorococcus marinus (strain SARG / CCMP1375 / SS120) GN=cobM PE=3 SV=1	8.83	27739
Q7VDC6_PROMA	Uncharacterized protein OS=Prochlorococcus marinus (strain SARG / CCMP1375 / SS120) GN=ldcA PE=4 SV=1	5.62	33186
Q7VDC8_PROMA	Short-chain dehydrogenase/reductase family enzyme OS=Prochlorococcus marinus (strain SARG / CCMP1375 / SS120) GN=fabG PE=3 SV=1	6.31	26016
Q7VDD4_PROMA	ABC-type multidrug transport system ATPase component OS=Prochlorococcus marinus (strain SARG / CCMP1375 / SS120) GN=ccmA PE=3 SV=1	5.73	37490
Q7VDE0_PROMA	AbrB family transciptional regulator OS=Prochlorococcus marinus (strain SARG / CCMP1375 / SS120) GN=Pro_0439 PE=4 SV=1	10.16	13879
Q7VDE3_PROMA	Periplasmic binding protein-like II superfamily OS=Prochlorococcus marinus (strain SARG / CCMP1375 / SS120) GN=Pro_0436 PE=4 SV=1	9.41	38243
Q7VDE5_PROMA	Uncharacterized protein OS=Prochlorococcus marinus (strain SARG / CCMP1375 / SS120) GN=Pro_0433 PE=4 SV=1	10.23	16711
Q7VDE6_PROMA	DNA topoisomerase 1 OS=Prochlorococcus marinus (strain SARG / CCMP1375 / SS120) GN=topA PE=3 SV=1	9.38	97316
Q7VDF2_PROMA	Uncharacterized protein OS=Prochlorococcus marinus (strain SARG / CCMP1375 / SS120) GN=Pro_0425 PE=4 SV=1	9.1	8483
Q7VDG5_PROMA	Thioredoxin family protein OS=Prochlorococcus marinus (strain SARG / CCMP1375 / SS120) GN=trxA PE=4 SV=1	7.72	12065
Q7VDG8_PROMA	Uncharacterized protein OS=Prochlorococcus marinus (strain SARG / CCMP1375 / SS120) GN=Pro_0408 PE=4 SV=1	5.25	11114
Q7VDH1_PROMA	Cystathionine beta-lyase/cystathionine gamma-synthase OS=Prochlorococcus marinus (strain SARG / CCMP1375 / SS120) GN=metB PE=3 SV=1	7.06	43639
Q7VDH3_PROMA	Cysteine synthase OS=Prochlorococcus marinus (strain SARG / CCMP1375 / SS120) GN=cysK PE=3 SV=1	6.92	35208
Q7VDH5_PROMA	Dihydrolipoamide S-acetyltransferase OS=Prochlorococcus marinus (strain SARG / CCMP1375 / SS120) GN=aceF PE=3 SV=1	5.62	48973
Q7VDH6_PROMA	Uncharacterized protein OS=Prochlorococcus marinus (strain SARG / CCMP1375 / SS120) GN=Pro_0400 PE=4 SV=1	4.62	16516
Q7VDH7_PROMA	Long-chain acyl-CoA synthetase OS=Prochlorococcus marinus (strain SARG / CCMP1375 / SS120) GN=fAA1 PE=4 SV=1	9.44	75656
Q7VDH9_PROMA	Ribosome-associated protein Y OS=Prochlorococcus marinus (strain SARG / CCMP1375 / SS120) GN=Pro_0397 PE=4 SV=1	9.36	22466
Q7VDI3_PROMA	Pyrroline-5-carboxylate reductase OS=Prochlorococcus marinus (strain SARG / CCMP1375 / SS120) GN=proC PE=3 SV=1	7.7	29677
Q7VDI5_PROMA	Predicted enzyme with a TIM-barrel fold OS=Prochlorococcus marinus (strain SARG / CCMP1375 / SS120) GN=Pro_0391 PE=3 SV=1	9.71	23476
Q7VDI7_PROMA	ABC-type cobalt transport system permease component OS=Prochlorococcus marinus (strain SARG / CCMP1375 / SS120) GN=cbiQ PE=4 SV=1	10.57	34951
Q7VDJ6_PROMA	Glycosyltransferase OS=Prochlorococcus marinus (strain SARG / CCMP1375 / SS120) GN=wcaA PE=4 SV=1	9.01	36594
Q7VDK1_PROMA	Uncharacterized protein OS=Prochlorococcus marinus (strain SARG / CCMP1375 / SS120) GN=Pro_0375 PE=4 SV=1	5.1	14595
Q7VDK2_PROMA	Aldehyde dehydrogenase OS=Prochlorococcus marinus (strain SARG / CCMP1375 / SS120) GN=Pro_0374 PE=3 SV=1	8.56	51616
Q7VDK3_PROMA	LysM repeats containing protein OS=Prochlorococcus marinus (strain SARG / CCMP1375 / SS120) GN=Pro_0373 PE=4 SV=1	9.4	32846
Q7VDK7_PROMA	Putative neutral/alkaline invertase protein OS=Prochlorococcus marinus (strain SARG / CCMP1375 / SS120) GN=Pro_0369 PE=4 SV=1	7.69	56592
Q7VDL0_PROMA	Periplasmic protease OS=Prochlorococcus marinus (strain SARG / CCMP1375 / SS120) GN=prc PE=3 SV=1	4.6	50534
Q7VDL3_PROMA	Site-determining protein OS=Prochlorococcus marinus (strain SARG / CCMP1375 / SS120) GN=minD PE=3 SV=1	5.43	29822
Q7VDL6_PROMA	Putative translation factor (SUA5) OS=Prochlorococcus marinus (strain SARG / CCMP1375 / SS120) GN=SUA5 PE=4 SV=1	9.03	21567
Q7VDM2_PROMA	Photosystem II CP47 reaction center protein OS=Prochlorococcus marinus (strain SARG / CCMP1375 / SS120) GN=psbB PE=3 SV=1	6.02	57183
Q7VDM5_PROMA	Ribosomal protein S1 OS=Prochlorococcus marinus (strain SARG / CCMP1375 / SS120) GN=rpsA PE=4 SV=1	4.63	40975
Q7VDM9_PROMA	Uncharacterized protein OS=Prochlorococcus marinus (strain SARG / CCMP1375 / SS120) GN=Pro_0347 PE=4 SV=1	6.73	9027
Q7VDN0_PROMA	Uncharacterized protein OS=Prochlorococcus marinus (strain SARG / CCMP1375 / SS120) GN=Pro_0344 PE=4 SV=1	6.15	6739
Q7VDN3_PROMA	Uncharacterized protein OS=Prochlorococcus marinus (strain SARG / CCMP1375 / SS120) GN=Pro_0336 PE=4 SV=1	8.09	7832
Q7VDP2_PROMA	Rubredoxin OS=Prochlorococcus marinus (strain SARG / CCMP1375 / SS120) GN=Pro_0326 PE=4 SV=1	5.39	16171
Q7VDP5_PROMA	NAD(P)H-quinone oxidoreductase subunit J OS=Prochlorococcus marinus (strain SARG / CCMP1375 / SS120) GN=ndhJ PE=3 SV=1	4.75	21441
Q7VDP6_PROMA	Putative gluconeogenesis factor OS=Prochlorococcus marinus (strain SARG / CCMP1375 / SS120) GN=Pro_0322 PE=3 SV=1	9.65	48319
Q7VDP8_PROMA	ABC-type transport system involved in resistance to organic solvents periplasmic component OS=Prochlorococcus marinus (strain SARG / CCMP1375 / SS120) GN=ttg2C PE=4 SV=1	5.07	30822
Q7VDP9_PROMA	Protoporphyrin IX Mg-chelatase subunit ChlD OS=Prochlorococcus marinus (strain SARG / CCMP1375 / SS120) GN=chlD PE=4 SV=1	4.85	76043
Q7VDQ0_PROMA	7, 8-dihydro-6-hydroxymethylpterin-pyrophosphokinase OS=Prochlorococcus marinus (strain SARG / CCMP1375 / SS120) GN=folK PE=4 SV=1	7.96	21225
Q7VDQ1_PROMA	NUDIX/MutT family pyrophosphohydrolase OS=Prochlorococcus marinus (strain SARG / CCMP1375 / SS120) GN=Pro_0317 PE=3 SV=1	4.87	20900
Q7VDQ2_PROMA	DegT/DnrJ/EryC1/StrS aminotransferase family enzyme OS=Prochlorococcus marinus (strain SARG / CCMP1375 / SS120) GN=wecE PE=3 SV=1	5.55	43861
Q7VDQ4_PROMA	Enoyl-[acyl-carrier-protein] reductase [NADH] OS=Prochlorococcus marinus (strain SARG / CCMP1375 / SS120) GN=fabI PE=3 SV=1	5.48	27890
Q7VDQ6_PROMA	Lignostilbene-alpha, beta-dioxygenase OS=Prochlorococcus marinus (strain SARG / CCMP1375 / SS120) GN=Pro_0312 PE=4 SV=1	6.71	55768
Q7VDQ8_PROMA	Phosphomannomutase OS=Prochlorococcus marinus (strain SARG / CCMP1375 / SS120) GN=manB PE=3 SV=1	6.02	53575
Q7VDR2_PROMA	Conserved membrane protein containing two CBS domains OS=Prochlorococcus marinus (strain SARG / CCMP1375 / SS120) GN=tlyC PE=4 SV=1	6.3	47301
Q7VDR3_PROMA	Predicted dehydrogenase OS=Prochlorococcus marinus (strain SARG / CCMP1375 / SS120) GN=mviM PE=4 SV=1	5.78	37103
Q7VDR7_PROMA	Signal transduction histidine kinase OS=Prochlorococcus marinus (strain SARG / CCMP1375 / SS120) GN=caeS PE=4 SV=1	5.25	41732
Q7VDR9_PROMA	Predicted esterase OS=Prochlorococcus marinus (strain SARG / CCMP1375 / SS120) GN=Pro_0299 PE=4 SV=1	6.37	22265
Q7VDS1_PROMA	Uncharacterized conserved membrane protein OS=Prochlorococcus marinus (strain SARG / CCMP1375 / SS120) GN=Pro_0297 PE=4 SV=1	6.06	20458
Q7VDS6_PROMA	Uncharacterized protein OS=Prochlorococcus marinus (strain SARG / CCMP1375 / SS120) GN=Pro_0292 PE=4 SV=1	4.63	10735
Q7VDT2_PROMA	Repeats containing protein OS=Prochlorococcus marinus (strain SARG / CCMP1375 / SS120) GN=Pro_0286 PE=4 SV=1	9.09	77675
Q7VDU0_PROMA	Uncharacterized conserved membrane protein OS=Prochlorococcus marinus (strain SARG / CCMP1375 / SS120) GN=Pro_0278 PE=4 SV=1	10.1	36373
Q7VDU1_PROMA	Global nitrogen regulator OS=Prochlorococcus marinus (strain SARG / CCMP1375 / SS120) GN=ntcA PE=4 SV=1	9.63	27024
Q7VDU4_PROMA	dCTP deaminase OS=Prochlorococcus marinus (strain SARG / CCMP1375 / SS120) GN=dcd PE=4 SV=1	6.59	22433
Q7VDU5_PROMA	Predicted alternative thymidylate synthase OS=Prochlorococcus marinus (strain SARG / CCMP1375 / SS120) GN=THY1 PE=4 SV=1	8.37	24860
Q7VDV4_PROMA	Predicted amidase OS=Prochlorococcus marinus (strain SARG / CCMP1375 / SS120) GN=Pro_0264 PE=4 SV=1	7.14	29364
Q7VDW0_PROMA	Phosphopantothenoylcysteine synthetase/decarboxylase OS=Prochlorococcus marinus (strain SARG / CCMP1375 / SS120) GN=dfp PE=4 SV=1	9.16	46943
Q7VDW1_PROMA	Photosystem II manganese-stabilizing protein PsbO OS=Prochlorococcus marinus (strain SARG / CCMP1375 / SS120) GN=psbO PE=4 SV=1	4.93	27987
Q7VDW2_PROMA	Sulfate adenylyltransferase OS=Prochlorococcus marinus (strain SARG / CCMP1375 / SS120) GN=MET3 PE=4 SV=1	6.43	44382
Q7VDW3_PROMA	ATP-dependent zinc metalloprotease FtsH OS=Prochlorococcus marinus (strain SARG / CCMP1375 / SS120) GN=ftsH PE=3 SV=1	4.98	65152
Q7VDW5_PROMA	Predicted glutathione S-transferase OS=Prochlorococcus marinus (strain SARG / CCMP1375 / SS120) GN=ECM4 PE=3 SV=1	8.98	37552
Q7VDW7_PROMA	Uncharacterized protein OS=Prochlorococcus marinus (strain SARG / CCMP1375 / SS120) GN=Pro_0248 PE=4 SV=1	4.69	8516
Q7VDX1_PROMA	Lactoylglutathione lyase/catechol 2,3-dioxygenase related enzyme OS=Prochlorococcus marinus (strain SARG / CCMP1375 / SS120) GN=Pro_0244 PE=4 SV=1	5.75	15037
Q7VDX2_PROMA	Delta-aminolevulinic acid dehydratase OS=Prochlorococcus marinus (strain SARG / CCMP1375 / SS120) GN=hemB PE=3 SV=1	4.78	37265
Q7VDX3_PROMA	Sulfate permease OS=Prochlorococcus marinus (strain SARG / CCMP1375 / SS120) GN=SUL1 PE=4 SV=1	7.03	57500
Q7VDX5_PROMA	Uncharacterized protein OS=Prochlorococcus marinus (strain SARG / CCMP1375 / SS120) GN=Pro_0240 PE=4 SV=1	4.87	10257
Q7VDX6_PROMA	Thioredoxin reductase OS=Prochlorococcus marinus (strain SARG / CCMP1375 / SS120) GN=trxB PE=4 SV=1	5.14	34625
Q7VDX8_PROMA	Uncharacterized protein OS=Prochlorococcus marinus (strain SARG / CCMP1375 / SS120) GN=Pro_0237 PE=4 SV=1	4.9	11665
Q7VDX9_PROMA	Uncharacterized protein OS=Prochlorococcus marinus (strain SARG / CCMP1375 / SS120) GN=aarF PE=4 SV=1	9.34	63528
Q7VDY1_PROMA	Lactoylglutathione lyase family enzyme OS=Prochlorococcus marinus (strain SARG / CCMP1375 / SS120) GN=gloA PE=4 SV=1	6.96	15337
Q7VDY2_PROMA	ATPases with chaperone activity, ATP-binding subunit OS=Prochlorococcus marinus (strain SARG / CCMP1375 / SS120) GN=clpA PE=3 SV=1	5.04	104105
Q7VDY4_PROMA	Transcription termination/antitermination protein NusG OS=Prochlorococcus marinus (strain SARG / CCMP1375 / SS120) GN=nusG PE=3 SV=1	8.94	24388
Q7VDZ0_PROMA	Dihydroorotate dehydrogenase (quinone) OS=Prochlorococcus marinus (strain SARG / CCMP1375 / SS120) GN=pyrD PE=3 SV=1	9.67	43290
Q7VE02_PROMA	Nicotinate-nucleotide pyrophosphorylase OS=Prochlorococcus marinus (strain SARG / CCMP1375 / SS120) GN=nadC PE=3 SV=1	6	31571
Q7VE04_PROMA	Histidinol-phosphate aminotransferase OS=Prochlorococcus marinus (strain SARG / CCMP1375 / SS120) GN=hisC PE=3 SV=1	9.41	42291
Q7VE05_PROMA	Inactivated Zn-dependent hydrolase of the beta-lactamase fold OS=Prochlorococcus marinus (strain SARG / CCMP1375 / SS120) GN=Pro_0210 PE=4 SV=1	6.41	26247
Q7VE06_PROMA	Anthranilate/para-aminobenzoate synthase component II OS=Prochlorococcus marinus (strain SARG / CCMP1375 / SS120) GN=pabA PE=4 SV=1	6.4	22023
Q7VE10_PROMA	Peptide chain release factor 2 OS=Prochlorococcus marinus (strain SARG / CCMP1375 / SS120) GN=prfB PE=4 SV=1	4.71	40129
Q7VE11_PROMA	Glutaredoxin OS=Prochlorococcus marinus (strain SARG / CCMP1375 / SS120) GN=grxC PE=4 SV=1	5.04	10212
Q7VE13_PROMA	1,4-dihydroxy-2-naphthoate phytyltransferase OS=Prochlorococcus marinus (strain SARG / CCMP1375 / SS120) GN=menA PE=3 SV=1	9.75	35168
Q7VE14_PROMA	O-succinylbenzoate-CoA synthase OS=Prochlorococcus marinus (strain SARG / CCMP1375 / SS120) GN=menC PE=4 SV=1	8.64	36613
Q7VE19_PROMA	Cysteine desulfurase OS=Prochlorococcus marinus (strain SARG / CCMP1375 / SS120) GN=nifS PE=4 SV=1	8.8	42056
Q7VE20_PROMA	Two-component response regulator OS=Prochlorococcus marinus (strain SARG / CCMP1375 / SS120) GN=Pro_0194 PE=4 SV=1	4.79	27264
Q7VE21_PROMA	Magnesium-protoporphyrin IX methyltransferase OS=Prochlorococcus marinus (strain SARG / CCMP1375 / SS120) GN=chlM PE=4 SV=1	8.66	26714
Q7VE23_PROMA	N5-carboxyaminoimidazole ribonucleotide mutase OS=Prochlorococcus marinus (strain SARG / CCMP1375 / SS120) GN=purE PE=3 SV=1	9.02	17395
Q7VE29_PROMA	Citrate synthase OS=Prochlorococcus marinus (strain SARG / CCMP1375 / SS120) GN=gltA PE=3 SV=1	8.16	44261
Q7VE32_PROMA	NAD(P)H-quinone oxidoreductase chain 6 OS=Prochlorococcus marinus (strain SARG / CCMP1375 / SS120) GN=ndhG PE=3 SV=1	5.11	21820
Q7VE37_PROMA	Transcriptional regulator, contains HTH motif OS=Prochlorococcus marinus (strain SARG / CCMP1375 / SS120) GN=csgD PE=4 SV=1	4.97	10487
Q7VE38_PROMA	Methylenetetrahydrofolate reductase OS=Prochlorococcus marinus (strain SARG / CCMP1375 / SS120) GN=metF PE=3 SV=1	9.13	32270
Q7VE39_PROMA	Nucleoside-diphosphate-sugar transferase OS=Prochlorococcus marinus (strain SARG / CCMP1375 / SS120) GN=GCD1 PE=4 SV=1	4.65	43009
Q7VE42_PROMA	NAD(P)H-quinone oxidoreductase chain 5 OS=Prochlorococcus marinus (strain SARG / CCMP1375 / SS120) GN=ndhF PE=4 SV=1	5.68	72590
Q7VE44_PROMA	RuBisCO operon transcriptional regulator OS=Prochlorococcus marinus (strain SARG / CCMP1375 / SS120) GN=rbcR PE=4 SV=1	8.32	35466
Q7VE47_PROMA	Phytoene dehydrogenase, phytoene desaturase OS=Prochlorococcus marinus (strain SARG / CCMP1375 / SS120) GN=pds PE=4 SV=1	5.46	53018
Q7VE48_PROMA	Phytoene synthase, CrtB OS=Prochlorococcus marinus (strain SARG / CCMP1375 / SS120) GN=crtB PE=4 SV=1	5.1	35560
Q7VE49_PROMA	RNA-binding protein, RRM domain OS=Prochlorococcus marinus (strain SARG / CCMP1375 / SS120) GN=Pro_0165 PE=4 SV=1	9.77	16102
Q7VE51_PROMA	Inactive similar to metal-dependent protease OS=Prochlorococcus marinus (strain SARG / CCMP1375 / SS120) GN=Pro_0162 PE=4 SV=1	8.39	25405
Q7VE53_PROMA	1-acyl-sn-glycerol-3-phosphate acyltransferase OS=Prochlorococcus marinus (strain SARG / CCMP1375 / SS120) GN=plsC PE=4 SV=1	10.91	21457
Q7VE54_PROMA	Malonyl CoA-acyl carrier protein transacylase OS=Prochlorococcus marinus (strain SARG / CCMP1375 / SS120) GN=fabD PE=3 SV=1	5.73	31988
Q7VE57_PROMA	Two-component response regulator OS=Prochlorococcus marinus (strain SARG / CCMP1375 / SS120) GN=ompR PE=4 SV=1	5.28	27923
Q7VE58_PROMA	DNA repair protein radA OS=Prochlorococcus marinus (strain SARG / CCMP1375 / SS120) GN=sms PE=3 SV=1	7.09	50512
Q7VE60_PROMA	Cation transport ATPase OS=Prochlorococcus marinus (strain SARG / CCMP1375 / SS120) GN=zntA PE=3 SV=1	6.72	84164
Q7VE63_PROMA	Two-component response regulator OS=Prochlorococcus marinus (strain SARG / CCMP1375 / SS120) GN=ompR PE=4 SV=1	6.16	29390
Q7VE64_PROMA	Membrane protease subunit, stomatin/prohibitin family OS=Prochlorococcus marinus (strain SARG / CCMP1375 / SS120) GN=Pro_0149 PE=4 SV=1	5.16	36586
Q7VE65_PROMA	Predicted membrane protein OS=Prochlorococcus marinus (strain SARG / CCMP1375 / SS120) GN=Pro_0148 PE=4 SV=1	9.05	24940
Q7VE66_PROMA	Uncharacterized protein OS=Prochlorococcus marinus (strain SARG / CCMP1375 / SS120) GN=Pro_0147 PE=4 SV=1	8.82	27667
Q7VE67_PROMA	Uncharacterized protein OS=Prochlorococcus marinus (strain SARG / CCMP1375 / SS120) GN=Pro_0146 PE=4 SV=1	4.85	15191
Q7VE70_PROMA	Cysteine synthase OS=Prochlorococcus marinus (strain SARG / CCMP1375 / SS120) GN=cysK PE=3 SV=1	6.37	34250
Q7VE73_PROMA	Predicted nucleoside-diphosphate sugar epimerase OS=Prochlorococcus marinus (strain SARG / CCMP1375 / SS120) GN=Pro_0140 PE=4 SV=1	9.92	34582
Q7VE74_PROMA	Uncharacterized conserved protein OS=Prochlorococcus marinus (strain SARG / CCMP1375 / SS120) GN=Pro_0139 PE=4 SV=1	8.88	44924
Q7VE75_PROMA	TPR-repeat protein, specific for cyanobacteria OS=Prochlorococcus marinus (strain SARG / CCMP1375 / SS120) GN=Pro_0138 PE=4 SV=1	5.04	15767
Q7VE77_PROMA	Zeta-carotene desaturase OS=Prochlorococcus marinus (strain SARG / CCMP1375 / SS120) GN=crtQ PE=3 SV=1	6.16	54001
Q7VE78_PROMA	Oligoketide cyclase/lipid transport-like protein OS=Prochlorococcus marinus (strain SARG / CCMP1375 / SS120) GN=Pro_0135 PE=4 SV=1	5.03	17821
Q7VE79_PROMA	Uroporphyrin-III synthase OS=Prochlorococcus marinus (strain SARG / CCMP1375 / SS120) GN=hemD PE=4 SV=1	8.66	29594
Q7VE80_PROMA	Beta-N-acetylhexosaminidase OS=Prochlorococcus marinus (strain SARG / CCMP1375 / SS120) GN=cglX PE=4 SV=1	5.28	61736
Q7VE83_PROMA	Glutathione S-transferase zeta class OS=Prochlorococcus marinus (strain SARG / CCMP1375 / SS120) GN=gst PE=4 SV=1	4.98	26786
Q7VE86_PROMA	6-pyruvoyl-tetrahydropterin synthase OS=Prochlorococcus marinus (strain SARG / CCMP1375 / SS120) GN=Pro_0127 PE=4 SV=1	6.73	34412
Q7VE87_PROMA	Pyrimidine reductase OS=Prochlorococcus marinus (strain SARG / CCMP1375 / SS120) GN=ribD PE=4 SV=1	9.63	25202
Q7VE88_PROMA	Uncharacterized conserved protein OS=Prochlorococcus marinus (strain SARG / CCMP1375 / SS120) GN=Pro_0125 PE=4 SV=1	8.95	46232
Q7VE89_PROMA	Uncharacterized protein OS=Prochlorococcus marinus (strain SARG / CCMP1375 / SS120) GN=Pro_0124 PE=4 SV=1	9.35	8537
Q7VE93_PROMA	Uncharacterized conserved membrane protein OS=Prochlorococcus marinus (strain SARG / CCMP1375 / SS120) GN=Pro_0120 PE=4 SV=1	7.49	35045
Q7VE97_PROMA	Outer membrane efflux protein OS=Prochlorococcus marinus (strain SARG / CCMP1375 / SS120) GN=tolC PE=4 SV=1	9.8	61608
Q7VE98_PROMA	Inositol monophosphatase family protein OS=Prochlorococcus marinus (strain SARG / CCMP1375 / SS120) GN=Pro_0115 PE=4 SV=1	5.37	30097
Q7VE99_PROMA	Ribonuclease BN family protein OS=Prochlorococcus marinus (strain SARG / CCMP1375 / SS120) GN=rbn PE=4 SV=1	10.31	35234
Q7VEA1_PROMA	Exodeoxyribonuclease 7 small subunit OS=Prochlorococcus marinus (strain SARG / CCMP1375 / SS120) GN=xseB PE=3 SV=1	4.63	11080
Q7VEA2_PROMA	Exodeoxyribonuclease 7 large subunit OS=Prochlorococcus marinus (strain SARG / CCMP1375 / SS120) GN=xseA PE=3 SV=1	9.64	42966
Q7VEA3_PROMA	High light inducible protein hli4 OS=Prochlorococcus marinus (strain SARG / CCMP1375 / SS120) GN=hli4 PE=4 SV=1	4.25	5295
Q7VEA4_PROMA	Uncharacterized protein OS=Prochlorococcus marinus (strain SARG / CCMP1375 / SS120) GN=Pro_0109 PE=4 SV=1	9.15	14561
Q7VEB0_PROMA	Uncharacterized protein OS=Prochlorococcus marinus (strain SARG / CCMP1375 / SS120) GN=Pro_0103 PE=4 SV=1	5.02	8657
Q7VEB4_PROMA	K+ transport system, NAD-binding component OS=Prochlorococcus marinus (strain SARG / CCMP1375 / SS120) GN=trkA PE=4 SV=1	5.04	27011
Q7VEB6_PROMA	Di/tricarboxylate transporter OS=Prochlorococcus marinus (strain SARG / CCMP1375 / SS120) GN=citT PE=4 SV=1	8.83	65624
Q7VEB7_PROMA	NADH dehydrogenase, FAD-containing subunit OS=Prochlorococcus marinus (strain SARG / CCMP1375 / SS120) GN=ndh PE=4 SV=1	9.25	43292
Q7VEB8_PROMA	Phosphoadenylyl-sulfate reductase (thioredoxin) OS=Prochlorococcus marinus (strain SARG / CCMP1375 / SS120) GN=cysH PE=4 SV=1	8.68	29439
Q7VEC0_PROMA	Peroxiredoxin OS=Prochlorococcus marinus (strain SARG / CCMP1375 / SS120) GN=ccp PE=4 SV=1	7.64	17850
Q7VEC3_PROMA	Phosphoglucomutase OS=Prochlorococcus marinus (strain SARG / CCMP1375 / SS120) GN=pgm PE=4 SV=1	5.32	60203
Q7VEC5_PROMA	Uncharacterized conserved protein OS=Prochlorococcus marinus (strain SARG / CCMP1375 / SS120) GN=Pro_0088 PE=4 SV=1	5.43	41526
Q7VEC7_PROMA	ABC-type transport system involved in Fe-S cluster assembly permease component OS=Prochlorococcus marinus (strain SARG / CCMP1375 / SS120) GN=sufB PE=4 SV=1	5.46	53611
Q7VEC8_PROMA	ABC-type transport system involved in Fe-S cluster assembly ATPase component OS=Prochlorococcus marinus (strain SARG / CCMP1375 / SS120) GN=sufC PE=3 SV=1	5.79	29287
Q7VEC9_PROMA	ABC-type transport system involved in Fe-S cluster assembly permease component OS=Prochlorococcus marinus (strain SARG / CCMP1375 / SS120) GN=sufB PE=4 SV=1	7.1	46250
Q7VED0_PROMA	Cysteine desulfurase OS=Prochlorococcus marinus (strain SARG / CCMP1375 / SS120) GN=csdB PE=4 SV=1	6.25	47124
Q7VED3_PROMA	HIT family hydrolase OS=Prochlorococcus marinus (strain SARG / CCMP1375 / SS120) GN=hit PE=4 SV=1	5.82	12794
Q7VED4_PROMA	ABC-type uncharacterized transport system permease and ATPase component OS=Prochlorococcus marinus (strain SARG / CCMP1375 / SS120) GN=Pro_0079 PE=3 SV=1	6.31	75813
Q7VED6_PROMA	Uncharacterized protein OS=Prochlorococcus marinus (strain SARG / CCMP1375 / SS120) GN=Pro_0077 PE=4 SV=1	10.68	39879
Q7VED9_PROMA	Biotin carboxylase OS=Prochlorococcus marinus (strain SARG / CCMP1375 / SS120) GN=accC PE=4 SV=1	5.48	49333
Q7VEE0_PROMA	Cyanobacteria-specific protein related to lipid A disaccharide synthetase OS=Prochlorococcus marinus (strain SARG / CCMP1375 / SS120) GN=Pro_0073 PE=4 SV=1	9.63	48874
Q7VEE1_PROMA	Protein implicated in RNA metabolism (PRC-barrel domain) OS=Prochlorococcus marinus (strain SARG / CCMP1375 / SS120) GN=Pro_0072 PE=4 SV=1	4.36	40648
Q7VEE6_PROMA	Uncharacterized protein OS=Prochlorococcus marinus (strain SARG / CCMP1375 / SS120) GN=Pro_0067 PE=4 SV=1	4.37	16979
Q7VEE8_PROMA	Predicted N6-adenine-specific DNA methylase OS=Prochlorococcus marinus (strain SARG / CCMP1375 / SS120) GN=Pro_0065 PE=4 SV=1	8.97	43801
Q7VEE9_PROMA	GDP-L-fucose synthase OS=Prochlorococcus marinus (strain SARG / CCMP1375 / SS120) GN=wcaG PE=3 SV=1	8.11	38261
Q7VEF0_PROMA	GDP-mannose 4,6-dehydratase OS=Prochlorococcus marinus (strain SARG / CCMP1375 / SS120) GN=gmd PE=3 SV=1	5.73	42331
Q7VEF3_PROMA	Glycosyltransferase OS=Prochlorococcus marinus (strain SARG / CCMP1375 / SS120) GN=wcaA PE=4 SV=1	6.93	53596
Q7VEF7_PROMA	ABC-type multidrug transport system ATPase and permease components OS=Prochlorococcus marinus (strain SARG / CCMP1375 / SS120) GN=mdlB PE=3 SV=1	9.29	69001
Q7VEG2_PROMA	Glycine/D-amino acid oxidase family enzyme OS=Prochlorococcus marinus (strain SARG / CCMP1375 / SS120) GN=dadA PE=4 SV=1	9.4	40849
Q7VEG8_PROMA	Diflavin flavoprotein OS=Prochlorococcus marinus (strain SARG / CCMP1375 / SS120) GN=dfa1 PE=4 SV=1	5.76	65980
Q7VEG9_PROMA	Diflavin flavoprotein OS=Prochlorococcus marinus (strain SARG / CCMP1375 / SS120) GN=dfa3 PE=4 SV=1	8.03	68030
Q7VEH0_PROMA	Predicted flavoprotein OS=Prochlorococcus marinus (strain SARG / CCMP1375 / SS120) GN=Pro_0043 PE=4 SV=1	8.62	19418
Q7VEH7_PROMA	Serine-pyruvate/aspartate aminotransferase related enzyme OS=Prochlorococcus marinus (strain SARG / CCMP1375 / SS120) GN=Pro_0036 PE=3 SV=1	8.5	42457
Q7VEI0_PROMA	Predicted membrane protein OS=Prochlorococcus marinus (strain SARG / CCMP1375 / SS120) GN=Pro_0033 PE=4 SV=1	5.61	9886
Q7VEI5_PROMA	4-hydroxythreonine-4-phosphate dehydrogenase OS=Prochlorococcus marinus (strain SARG / CCMP1375 / SS120) GN=pdxA PE=3 SV=1	8.6	37909
Q7VEI6_PROMA	Biotin carboxyl carrier protein OS=Prochlorococcus marinus (strain SARG / CCMP1375 / SS120) GN=accB PE=4 SV=1	4.51	18140
Q7VEI8_PROMA	Peptidyl-prolyl cis-trans isomerase OS=Prochlorococcus marinus (strain SARG / CCMP1375 / SS120) GN=ppiB PE=4 SV=1	5.17	40057
Q7VEJ0_PROMA	Glyceraldehyde-3-phosphate dehydrogenase OS=Prochlorococcus marinus (strain SARG / CCMP1375 / SS120) GN=gap2 PE=3 SV=1	6.96	37023
Q7VEJ8_PROMA	Conserved domain OS=Prochlorococcus marinus (strain SARG / CCMP1375 / SS120) GN=Pro_0015 PE=4 SV=1	9.04	18935
Q7VEJ9_PROMA	RNA-binding protein, RRM domain OS=Prochlorococcus marinus (strain SARG / CCMP1375 / SS120) GN=Pro_0013 PE=4 SV=1	4.74	23824
Q7VEK2_PROMA	Signal recognition particle receptor FtsY OS=Prochlorococcus marinus (strain SARG / CCMP1375 / SS120) GN=ftsY PE=3 SV=1	4.85	47196
Q7VEK3_PROMA	N utilization substance protein B homolog OS=Prochlorococcus marinus (strain SARG / CCMP1375 / SS120) GN=nusB PE=4 SV=1	5.17	24470
Q7VEK4_PROMA	Uncharacterized conserved membrane protein OS=Prochlorococcus marinus (strain SARG / CCMP1375 / SS120) GN=Pro_0008 PE=4 SV=1	9.39	27364
Q7VEK8_PROMA	Amidophosphoribosyltransferase OS=Prochlorococcus marinus (strain SARG / CCMP1375 / SS120) GN=purF PE=3 SV=1	6.3	54277
Q7VEL0_PROMA	RNA metabolism-related protein OS=Prochlorococcus marinus (strain SARG / CCMP1375 / SS120) GN=Pro_0002 PE=4 SV=1	5.13	28616
Q7VEL1_PROMA	DNA polymerase III subunit beta OS=Prochlorococcus marinus (strain SARG / CCMP1375 / SS120) GN=dnaN PE=4 SV=1	4.8	42066
QUEA_PROMA	S-adenosylmethionine:tRNA ribosyltransferase-isomerase OS=Prochlorococcus marinus (strain SARG / CCMP1375 / SS120) GN=queA PE=3 SV=1	7.66	41729
QUEF_PROMA	NADPH-dependent 7-cyano-7-deazaguanine reductase OS=Prochlorococcus marinus (strain SARG / CCMP1375 / SS120) GN=queF PE=3 SV=1	5.37	15684
RBFA_PROMA	Ribosome-binding factor A OS=Prochlorococcus marinus (strain SARG / CCMP1375 / SS120) GN=rbfA PE=3 SV=1	7.85	14973
RBL_PROMA	Ribulose bisphosphate carboxylase large chain OS=Prochlorococcus marinus (strain SARG / CCMP1375 / SS120) GN=cbbL PE=3 SV=1	5.8	53180
RECA_PROMA	Protein RecA OS=Prochlorococcus marinus (strain SARG / CCMP1375 / SS120) GN=recA PE=3 SV=1	8.26	40749
RF1_PROMA	Peptide chain release factor 1 OS=Prochlorococcus marinus (strain SARG / CCMP1375 / SS120) GN=prfA PE=3 SV=1	5.15	40954
RIMM_PROMA	Ribosome maturation factor RimM OS=Prochlorococcus marinus (strain SARG / CCMP1375 / SS120) GN=rimM PE=3 SV=1	9.05	19875
RIMP_PROMA	Ribosome maturation factor RimP OS=Prochlorococcus marinus (strain SARG / CCMP1375 / SS120) GN=rimP PE=3 SV=1	8.99	17333
RISB_PROMA	6,7-dimethyl-8-ribityllumazine synthase OS=Prochlorococcus marinus (strain SARG / CCMP1375 / SS120) GN=ribH PE=3 SV=1	6.1	17092
RL1_PROMA	50S ribosomal protein L1 OS=Prochlorococcus marinus (strain SARG / CCMP1375 / SS120) GN=rplA PE=3 SV=1	8.87	25523
RL10_PROMA	50S ribosomal protein L10 OS=Prochlorococcus marinus (strain SARG / CCMP1375 / SS120) GN=rplJ PE=3 SV=1	8.91	18780
RL11_PROMA	50S ribosomal protein L11 OS=Prochlorococcus marinus (strain SARG / CCMP1375 / SS120) GN=rplK PE=3 SV=1	9.52	14773
RL13_PROMA	50S ribosomal protein L13 OS=Prochlorococcus marinus (strain SARG / CCMP1375 / SS120) GN=rplM PE=3 SV=1	10.18	16903
RL14_PROMA	50S ribosomal protein L14 OS=Prochlorococcus marinus (strain SARG / CCMP1375 / SS120) GN=rplN PE=3 SV=1	10.07	13439
RL15_PROMA	50S ribosomal protein L15 OS=Prochlorococcus marinus (strain SARG / CCMP1375 / SS120) GN=rplO PE=3 SV=1	10.8	16096
RL16_PROMA	50S ribosomal protein L16 OS=Prochlorococcus marinus (strain SARG / CCMP1375 / SS120) GN=rplP PE=3 SV=1	10.24	20176
RL17_PROMA	50S ribosomal protein L17 OS=Prochlorococcus marinus (strain SARG / CCMP1375 / SS120) GN=rplQ PE=3 SV=1	11.05	13290
RL18_PROMA	50S ribosomal protein L18 OS=Prochlorococcus marinus (strain SARG / CCMP1375 / SS120) GN=rplR PE=3 SV=1	10.39	18167
RL19_PROMA	50S ribosomal protein L19 OS=Prochlorococcus marinus (strain SARG / CCMP1375 / SS120) GN=rplS PE=3 SV=1	10.39	18167
RL2_PROMA	50S ribosomal protein L2 OS=Prochlorococcus marinus (strain SARG / CCMP1375 / SS120) GN=rplB PE=3 SV=1	11.39	32020
RL20_PROMA	50S ribosomal protein L20 OS=Prochlorococcus marinus (strain SARG / CCMP1375 / SS120) GN=rplT PE=3 SV=1	12.06	13438
RL21_PROMA	50S ribosomal protein L21 OS=Prochlorococcus marinus (strain SARG / CCMP1375 / SS120) GN=rplU PE=3 SV=1	10.06	17067
RL22_PROMA	50S ribosomal protein L22 OS=Prochlorococcus marinus (strain SARG / CCMP1375 / SS120) GN=rplV PE=3 SV=1	10.68	13642
RL23_PROMA	50S ribosomal protein L23 OS=Prochlorococcus marinus (strain SARG / CCMP1375 / SS120) GN=rplW PE=3 SV=1	10.21	11577
RL24_PROMA	50S ribosomal protein L24 OS=Prochlorococcus marinus (strain SARG / CCMP1375 / SS120) GN=rplX PE=3 SV=1	10.25	13263
RL27_PROMA	50S ribosomal protein L27 OS=Prochlorococcus marinus (strain SARG / CCMP1375 / SS120) GN=rpmA PE=3 SV=1	11.07	9264
RL28_PROMA	50S ribosomal protein L28 OS=Prochlorococcus marinus (strain SARG / CCMP1375 / SS120) GN=rpmB PE=3 SV=2	10.64	9033
RL29_PROMA	50S ribosomal protein L29 OS=Prochlorococcus marinus (strain SARG / CCMP1375 / SS120) GN=rpmC PE=3 SV=1	9.97	8040
RL3_PROMA	50S ribosomal protein L3 OS=Prochlorococcus marinus (strain SARG / CCMP1375 / SS120) GN=rplC PE=3 SV=1	10.09	23524
RL31_PROMA	50S ribosomal protein L31 OS=Prochlorococcus marinus (strain SARG / CCMP1375 / SS120) GN=rpmE PE=3 SV=1	6.27	10586
RL33_PROMA	50S ribosomal protein L33 OS=Prochlorococcus marinus (strain SARG / CCMP1375 / SS120) GN=rpmG PE=3 SV=1	10.03	7662
RL35_PROMA	50S ribosomal protein L35 OS=Prochlorococcus marinus (strain SARG / CCMP1375 / SS120) GN=rpmI PE=3 SV=1	11.35	7535
RL4_PROMA	50S ribosomal protein L4 OS=Prochlorococcus marinus (strain SARG / CCMP1375 / SS120) GN=rplD PE=3 SV=1	10.47	23340
RL5_PROMA	50S ribosomal protein L5 OS=Prochlorococcus marinus (strain SARG / CCMP1375 / SS120) GN=rplE PE=3 SV=1	10.31	19981
RL6_PROMA	50S ribosomal protein L6 OS=Prochlorococcus marinus (strain SARG / CCMP1375 / SS120) GN=rplF PE=3 SV=1	9.92	19217
RL7_PROMA	50S ribosomal protein L7/L12 OS=Prochlorococcus marinus (strain SARG / CCMP1375 / SS120) GN=rplL PE=3 SV=1	4.9	13198
RL9_PROMA	50S ribosomal protein L9 OS=Prochlorococcus marinus (strain SARG / CCMP1375 / SS120) GN=rplI PE=3 SV=1	7.88	16749
RNH_PROMA	Ribonuclease H OS=Prochlorococcus marinus (strain SARG / CCMP1375 / SS120) GN=rnhA PE=3 SV=1	7.79	18774
RPIA_PROMA	Ribose-5-phosphate isomerase A OS=Prochlorococcus marinus (strain SARG / CCMP1375 / SS120) GN=rpiA PE=3 SV=1	4.92	25315
RPOA_PROMA	DNA-directed RNA polymerase subunit alpha OS=Prochlorococcus marinus (strain SARG / CCMP1375 / SS120) GN=rpoA PE=3 SV=1	4.67	34368
RPOB_PROMA	DNA-directed RNA polymerase subunit beta OS=Prochlorococcus marinus (strain SARG / CCMP1375 / SS120) GN=rpoB PE=3 SV=1	5.5	122815
RPOC1_PROMA	DNA-directed RNA polymerase subunit gamma OS=Prochlorococcus marinus (strain SARG / CCMP1375 / SS120) GN=rpoC1 PE=3 SV=2	5.74	72406
RPOC2_PROMA	DNA-directed RNA polymerase subunit beta' OS=Prochlorococcus marinus (strain SARG / CCMP1375 / SS120) GN=rpoC2 PE=3 SV=1	5.16	150386
RPOZ_PROMA	DNA-directed RNA polymerase subunit omega OS=Prochlorococcus marinus (strain SARG / CCMP1375 / SS120) GN=rpoZ PE=3 SV=1	6.21	8562
RRF_PROMA	Ribosome-recycling factor OS=Prochlorococcus marinus (strain SARG / CCMP1375 / SS120) GN=frr PE=3 SV=1	5.46	20669
RRP3_PROMA	Probable 30S ribosomal protein PSRP-3 OS=Prochlorococcus marinus (strain SARG / CCMP1375 / SS120) GN=Pro_1593 PE=3 SV=1	4.48	13979
RS10_PROMA	30S ribosomal protein S10 OS=Prochlorococcus marinus (strain SARG / CCMP1375 / SS120) GN=rpsJ PE=3 SV=1	9.46	12151
RS11_PROMA	30S ribosomal protein S11 OS=Prochlorococcus marinus (strain SARG / CCMP1375 / SS120) GN=rpsK PE=3 SV=1	11.63	13866
RS12_PROMA	30S ribosomal protein S12 OS=Prochlorococcus marinus (strain SARG / CCMP1375 / SS120) GN=rpsL PE=3 SV=1	11.51	14023
RS13_PROMA	30S ribosomal protein S13 OS=Prochlorococcus marinus (strain SARG / CCMP1375 / SS120) GN=rpsM PE=3 SV=1	11.42	13745
RS14_PROMA	30S ribosomal protein S14 OS=Prochlorococcus marinus (strain SARG / CCMP1375 / SS120) GN=rpsN PE=3 SV=1	11.18	11706
RS15_PROMA	30S ribosomal protein S15 OS=Prochlorococcus marinus (strain SARG / CCMP1375 / SS120) GN=rpsO PE=3 SV=1	10.4	10129
RS16_PROMA	30S ribosomal protein S16 OS=Prochlorococcus marinus (strain SARG / CCMP1375 / SS120) GN=rpsP PE=3 SV=1	9.74	14879
RS17_PROMA	30S ribosomal protein S17 OS=Prochlorococcus marinus (strain SARG / CCMP1375 / SS120) GN=rpsQ PE=3 SV=1	10	10167
RS18_PROMA	30S ribosomal protein S18 OS=Prochlorococcus marinus (strain SARG / CCMP1375 / SS120) GN=rpsR PE=3 SV=1	10.4	8268
RS19_PROMA	30S ribosomal protein S19 OS=Prochlorococcus marinus (strain SARG / CCMP1375 / SS120) GN=rpsS PE=3 SV=1	10.19	10166
RS2_PROMA	30S ribosomal protein S2 OS=Prochlorococcus marinus (strain SARG / CCMP1375 / SS120) GN=rpsB PE=3 SV=1	9.67	27200
RS20_PROMA	30S ribosomal protein S20 OS=Prochlorococcus marinus (strain SARG / CCMP1375 / SS120) GN=rpsT PE=3 SV=1	10.22	11296
RS21_PROMA	30S ribosomal protein S21 OS=Prochlorococcus marinus (strain SARG / CCMP1375 / SS120) GN=rpsU PE=3 SV=1	10.34	27387
RS3_PROMA	30S ribosomal protein S3 OS=Prochlorococcus marinus (strain SARG / CCMP1375 / SS120) GN=rpsC PE=3 SV=1	10.34	27387
RS4_PROMA	30S ribosomal protein S4 OS=Prochlorococcus marinus (strain SARG / CCMP1375 / SS120) GN=rpsD PE=3 SV=1	10.3	23014
RS5_PROMA	30S ribosomal protein S5 OS=Prochlorococcus marinus (strain SARG / CCMP1375 / SS120) GN=rpsE PE=3 SV=1	11.33	22368
RS6_PROMA	30S ribosomal protein S6 OS=Prochlorococcus marinus (strain SARG / CCMP1375 / SS120) GN=rpsF PE=3 SV=1	7.71	24209
RS7_PROMA	30S ribosomal protein S7 OS=Prochlorococcus marinus (strain SARG / CCMP1375 / SS120) GN=rpsG PE=3 SV=1	10.75	17555
RS8_PROMA	30S ribosomal protein S8 OS=Prochlorococcus marinus (strain SARG / CCMP1375 / SS120) GN=rpsH PE=3 SV=1	10.4	14835
RS9_PROMA	30S ribosomal protein S9 OS=Prochlorococcus marinus (strain SARG / CCMP1375 / SS120) GN=rpsI PE=3 SV=2	10.52	14910
RUVA_PROMA	Holliday junction ATP-dependent DNA helicase RuvA OS=Prochlorococcus marinus (strain SARG / CCMP1375 / SS120) GN=ruvA PE=3 SV=1	6.36	24985
SAHH_PROMA	Adenosylhomocysteinase OS=Prochlorococcus marinus (strain SARG / CCMP1375 / SS120) GN=ahcY PE=3 SV=1	5.16	52122
SECA_PROMA	Protein translocase subunit SecA OS=Prochlorococcus marinus (strain SARG / CCMP1375 / SS120) GN=secA PE=3 SV=1	5.07	108274
SECD_PROMA	Protein translocase subunit SecD OS=Prochlorococcus marinus (strain SARG / CCMP1375 / SS120) GN=secD PE=3 SV=1	8.85	53989
SECF_PROMA	Protein translocase subunit SecF OS=Prochlorococcus marinus (strain SARG / CCMP1375 / SS120) GN=secF PE=3 SV=1	7.6	35829
SEPF_PROMA	Cell division protein SepF OS=Prochlorococcus marinus (strain SARG / CCMP1375 / SS120) GN=sepF PE=3 SV=1	4.16	20062
SFSA_PROMA	Sugar fermentation stimulation protein homolog OS=Prochlorococcus marinus (strain SARG / CCMP1375 / SS120) GN=sfsA PE=3 SV=1	8.57	28110
SPEA_PROMA	Biosynthetic arginine decarboxylase OS=Prochlorococcus marinus (strain SARG / CCMP1375 / SS120) GN=speA PE=3 SV=1	6.44	72846
SURE_PROMA	5'-nucleotidase SurE OS=Prochlorococcus marinus (strain SARG / CCMP1375 / SS120) GN=surE PE=3 SV=1	5.37	28806
SYA_PROMA	Alanine--tRNA ligase OS=Prochlorococcus marinus (strain SARG / CCMP1375 / SS120) GN=alaS PE=3 SV=1	5.05	99015
SYC_PROMA	Cysteine--tRNA ligase OS=Prochlorococcus marinus (strain SARG / CCMP1375 / SS120) GN=cysS PE=3 SV=1	7.64	56904
SYDND_PROMA	Aspartate--tRNA(Asp/Asn) ligase OS=Prochlorococcus marinus (strain SARG / CCMP1375 / SS120) GN=aspS PE=3 SV=1	7.64	56904
SYE_PROMA	Glutamate--tRNA ligase OS=Prochlorococcus marinus (strain SARG / CCMP1375 / SS120) GN=gltX PE=3 SV=1	8.15	54670
SYFA_PROMA	Phenylalanine--tRNA ligase alpha subunit OS=Prochlorococcus marinus (strain SARG / CCMP1375 / SS120) GN=pheS PE=3 SV=1	5.44	37958
SYFB_PROMA	Phenylalanine--tRNA ligase beta subunit OS=Prochlorococcus marinus (strain SARG / CCMP1375 / SS120) GN=pheT PE=3 SV=1	5.67	94414
SYGA_PROMA	Glycine--tRNA ligase alpha subunit OS=Prochlorococcus marinus (strain SARG / CCMP1375 / SS120) GN=glyQ PE=3 SV=1	5.31	34569
SYH_PROMA	Histidine--tRNA ligase OS=Prochlorococcus marinus (strain SARG / CCMP1375 / SS120) GN=hisS PE=3 SV=1	8.91	47549
SYI_PROMA	Isoleucine--tRNA ligase OS=Prochlorococcus marinus (strain SARG / CCMP1375 / SS120) GN=ileS PE=3 SV=1	6.27	110902
SYK_PROMA	Lysine--tRNA ligase OS=Prochlorococcus marinus (strain SARG / CCMP1375 / SS120) GN=lysS PE=3 SV=1	5.21	57209
SYL_PROMA	Leucine--tRNA ligase OS=Prochlorococcus marinus (strain SARG / CCMP1375 / SS120) GN=leuS PE=3 SV=1	6.46	100426
SYP_PROMA	Proline--tRNA ligase OS=Prochlorococcus marinus (strain SARG / CCMP1375 / SS120) GN=proS PE=3 SV=1	5.81	68306
SYR_PROMA	Arginine--tRNA ligase OS=Prochlorococcus marinus (strain SARG / CCMP1375 / SS120) GN=argS PE=3 SV=1	8.22	68371
SYS_PROMA	Serine--tRNA ligase OS=Prochlorococcus marinus (strain SARG / CCMP1375 / SS120) GN=serS PE=3 SV=1	8.04	48263
SYT_PROMA	Threonine--tRNA ligase OS=Prochlorococcus marinus (strain SARG / CCMP1375 / SS120) GN=thrS PE=3 SV=1	6.11	74296
SYV_PROMA	Valine--tRNA ligase OS=Prochlorococcus marinus (strain SARG / CCMP1375 / SS120) GN=valS PE=3 SV=1	5.93	106643
SYW_PROMA	Tryptophan--tRNA ligase OS=Prochlorococcus marinus (strain SARG / CCMP1375 / SS120) GN=trpS PE=3 SV=1	9.15	38595
SYY_PROMA	Tyrosine--tRNA ligase OS=Prochlorococcus marinus (strain SARG / CCMP1375 / SS120) GN=tyrS PE=3 SV=1	7.07	46096
TAL_PROMA	Transaldolase OS=Prochlorococcus marinus (strain SARG / CCMP1375 / SS120) GN=tal PE=3 SV=1	5.02	37279
TGT_PROMA	Queuine tRNA-ribosyltransferase OS=Prochlorococcus marinus (strain SARG / CCMP1375 / SS120) GN=tgt PE=3 SV=1	6.23	41890
THF1_PROMA	Protein Thf1 OS=Prochlorococcus marinus (strain SARG / CCMP1375 / SS120) GN=thf1 PE=3 SV=1	6.04	24685
THIC_PROMA	Phosphomethylpyrimidine synthase OS=Prochlorococcus marinus (strain SARG / CCMP1375 / SS120) GN=thiC PE=3 SV=1	5.54	52782
THIE_PROMA	Thiamine-phosphate synthase OS=Prochlorococcus marinus (strain SARG / CCMP1375 / SS120) GN=thiE PE=3 SV=1	9.18	39262
THIG_PROMA	Thiazole synthase OS=Prochlorococcus marinus (strain SARG / CCMP1375 / SS120) GN=thiG PE=3 SV=1	6.01	29468
TIG_PROMA	Trigger factor OS=Prochlorococcus marinus (strain SARG / CCMP1375 / SS120) GN=tig PE=3 SV=1	5.51	52792
TPIS_PROMA	Triosephosphate isomerase OS=Prochlorococcus marinus (strain SARG / CCMP1375 / SS120) GN=tpiA PE=3 SV=1	5.12	27205
TRPA_PROMA	Tryptophan synthase alpha chain OS=Prochlorococcus marinus (strain SARG / CCMP1375 / SS120) GN=trpA PE=3 SV=1	6.02	28834
TRPB_PROMA	Tryptophan synthase beta chain OS=Prochlorococcus marinus (strain SARG / CCMP1375 / SS120) GN=trpB PE=3 SV=1	6.74	45212
TRPC_PROMA	Indole-3-glycerol phosphate synthase OS=Prochlorococcus marinus (strain SARG / CCMP1375 / SS120) GN=trpC PE=3 SV=1	6.47	32752
TRPD_PROMA	Anthranilate phosphoribosyltransferase OS=Prochlorococcus marinus (strain SARG / CCMP1375 / SS120) GN=trpD PE=3 SV=1	5.37	36780
TRUB_PROMA	tRNA pseudouridine synthase B OS=Prochlorococcus marinus (strain SARG / CCMP1375 / SS120) GN=truB PE=3 SV=1	9.41	35288
UCRI_PROMA	Cytochrome b6-f complex iron-sulfur subunit OS=Prochlorococcus marinus (strain SARG / CCMP1375 / SS120) GN=petC PE=3 SV=1	5.37	19000
Y020_PROMA	Nucleoid-associated protein Pro_0020 OS=Prochlorococcus marinus (strain SARG / CCMP1375 / SS120) GN=Pro_0020 PE=3 SV=1	4.39	12820
Y144_PROMA	UPF0367 protein Pro_0144 OS=Prochlorococcus marinus (strain SARG / CCMP1375 / SS120) GN=Pro_0144 PE=3 SV=1	7.79	9801
Y479_PROMA	UPF0234 protein Pro_0479 OS=Prochlorococcus marinus (strain SARG / CCMP1375 / SS120) GN=Pro_0479 PE=3 SV=1	5.92	18749
Y965_PROMA	Uncharacterized RNA methyltransferase Pro_0965 OS=Prochlorococcus marinus (strain SARG / CCMP1375 / SS120) GN=Pro_0965 PE=3 SV=1	8.98	48075
YC48L_PROMA	Ycf48-like protein OS=Prochlorococcus marinus (strain SARG / CCMP1375 / SS120) GN=Pro_0327 PE=3 SV=1	4.79	37532
YCF3_PROMA	Photosystem I assembly protein Ycf3 OS=Prochlorococcus marinus (strain SARG / CCMP1375 / SS120) GN=ycf3 PE=3 SV=1	4.97	19845
YCF4_PROMA	Photosystem I assembly protein Ycf4 OS=Prochlorococcus marinus (strain SARG / CCMP1375 / SS120) GN=ycf4 PE=3 SV=1	7.9	21039
YIDC_PROMA	Membrane protein insertase YidC OS=Prochlorococcus marinus (strain SARG / CCMP1375 / SS120) GN=yidC PE=3 SV=1	9.31	41456

## Sheet: Proteins control condition
Accession Number	Description	PI	MW
TSAD_PROMA	tRNA N6-adenosine threonylcarbamoyltransferase OS=Prochlorococcus marinus (strain SARG / CCMP1375 / SS120) GN=tsaD PE=3 SV=1	6.13	38425
THIL_PROMA	Thiamine-monophosphate kinase OS=Prochlorococcus marinus (strain SARG / CCMP1375 / SS120) GN=thiL PE=3 SV=1	6.21	37000
RNZ_PROMA	Ribonuclease Z OS=Prochlorococcus marinus (strain SARG / CCMP1375 / SS120) GN=rnz PE=3 SV=1	8.79	35505
Q7VEH3_PROMA	Uncharacterized protein OS=Prochlorococcus marinus (strain SARG / CCMP1375 / SS120) GN=Pro_0040 PE=4 SV=1	4.54	13308
Q7VEF5_PROMA	Asparagine synthetase OS=Prochlorococcus marinus (strain SARG / CCMP1375 / SS120) GN=asnB PE=4 SV=1	5.83	75193
Q7VEA7_PROMA	Periplasmic trypsin-like serine protease OS=Prochlorococcus marinus (strain SARG / CCMP1375 / SS120) GN=degQ PE=4 SV=1	10.06	42554
Q7VE71_PROMA	DnaJ-class molecular chaperone OS=Prochlorococcus marinus (strain SARG / CCMP1375 / SS120) GN=cbpA PE=4 SV=1	8.31	25284
Q7VE25_PROMA	Translation initiation factor SUI1 OS=Prochlorococcus marinus (strain SARG / CCMP1375 / SS120) GN=SUI1 PE=4 SV=1	9.78	11825
Q7VE22_PROMA	N-acetylglucosamine-6-phosphate deacetylase OS=Prochlorococcus marinus (strain SARG / CCMP1375 / SS120) GN=nagA PE=3 SV=1	6.36	42984
Q7VDX4_PROMA	Predicted permease OS=Prochlorococcus marinus (strain SARG / CCMP1375 / SS120) GN=Pro_0241 PE=4 SV=1	8.62	35514
Q7VDW6_PROMA	Uncharacterized conserved membrane protein OS=Prochlorococcus marinus (strain SARG / CCMP1375 / SS120) GN=Pro_0249 PE=4 SV=1	7.75	23867
Q7VDV7_PROMA	Uncharacterized secreted or membrane protein OS=Prochlorococcus marinus (strain SARG / CCMP1375 / SS120) GN=Pro_0261 PE=4 SV=1	10.2	12748
Q7VDR0_PROMA	Aminomethyltransferase related to glycine cleavage protein T OS=Prochlorococcus marinus (strain SARG / CCMP1375 / SS120) GN=gcvT PE=3 SV=1	5.52	31866
Q7VDP7_PROMA	ABC-type transport system involved in resistance to organic solvents ATPase component OS=Prochlorococcus marinus (strain SARG / CCMP1375 / SS120) GN=ttg2A PE=3 SV=1	6	30008
Q7VDN5_PROMA	NADH dehydrogenase, FAD-containing subunit OS=Prochlorococcus marinus (strain SARG / CCMP1375 / SS120) GN=ndh PE=4 SV=1	8.72	79596
Q7VDL1_PROMA	HD superfamily phosphohydrolase OS=Prochlorococcus marinus (strain SARG / CCMP1375 / SS120) GN=Pro_0365 PE=4 SV=1	9.06	48901
Q7VDI6_PROMA	Uncharacterized protein OS=Prochlorococcus marinus (strain SARG / CCMP1375 / SS120) GN=Pro_0390 PE=4 SV=1	5.59	10564
Q7VDI2_PROMA	Glycosyltransferase OS=Prochlorococcus marinus (strain SARG / CCMP1375 / SS120) GN=rfaG PE=4 SV=1	8.44	42739
Q7VDI0_PROMA	Deoxyribose-phosphate aldolase OS=Prochlorococcus marinus (strain SARG / CCMP1375 / SS120) GN=deoC PE=4 SV=1	6.66	25270
Q7VDG0_PROMA	Uncharacterized protein OS=Prochlorococcus marinus (strain SARG / CCMP1375 / SS120) GN=Pro_0416 PE=4 SV=1	8.66	9591
Q7VDF9_PROMA	Thioredoxin family protein OS=Prochlorococcus marinus (strain SARG / CCMP1375 / SS120) GN=Pro_0417 PE=4 SV=1	4.67	9024
Q7VDF3_PROMA	Chlorophyll synthase 33 kD subunit OS=Prochlorococcus marinus (strain SARG / CCMP1375 / SS120) GN=chlG PE=4 SV=1	7.74	34542
Q7VDA3_PROMA	Uncharacterized protein OS=Prochlorococcus marinus (strain SARG / CCMP1375 / SS120) GN=Pro_0480 PE=4 SV=1	5.04	8362
Q7VD97_PROMA	UPF0272 protein Pro_0486 OS=Prochlorococcus marinus (strain SARG / CCMP1375 / SS120) GN=Pro_0486 PE=3 SV=1	6.33	45614
Q7VD13_PROMA	Uncharacterized YCII family conserved protein OS=Prochlorococcus marinus (strain SARG / CCMP1375 / SS120) GN=Pro_0576 PE=4 SV=1	6.56	10585
Q7VCY0_PROMA	Uncharacterized protein OS=Prochlorococcus marinus (strain SARG / CCMP1375 / SS120) GN=Pro_0610 PE=4 SV=1	7.77	20402
Q7VCT2_PROMA	Uncharacterized conserved protein OS=Prochlorococcus marinus (strain SARG / CCMP1375 / SS120) GN=Pro_0658 PE=4 SV=1	5.13	10329
Q7VCR8_PROMA	Uncharacterized membrane protein OS=Prochlorococcus marinus (strain SARG / CCMP1375 / SS120) GN=Pro_0672 PE=4 SV=1	9.12	24040
Q7VCN8_PROMA	ATPase OS=Prochlorococcus marinus (strain SARG / CCMP1375 / SS120) GN=sbcC PE=4 SV=1	6.62	103710
Q7VCG5_PROMA	Uncharacterized protein OS=Prochlorococcus marinus (strain SARG / CCMP1375 / SS120) GN=Pro_0775 PE=4 SV=1	6.82	8986
Q7VCG3_PROMA	DNA polymerase III epsilon subunit OS=Prochlorococcus marinus (strain SARG / CCMP1375 / SS120) GN=dnaQ PE=4 SV=1	5.01	27151
Q7VCF5_PROMA	Uncharacterized protein OS=Prochlorococcus marinus (strain SARG / CCMP1375 / SS120) GN=Pro_0785 PE=4 SV=1	5.37	10150
Q7VCD5_PROMA	FAD/FMN-containing dehydrogenase OS=Prochlorococcus marinus (strain SARG / CCMP1375 / SS120) GN=glcD PE=4 SV=1	8.96	48727
Q7VCB3_PROMA	RecG-like helicase OS=Prochlorococcus marinus (strain SARG / CCMP1375 / SS120) GN=recG PE=4 SV=1	9.17	95570
Q7VC89_PROMA	Phosphoribosylformylglycinamidine synthase subunit PurS OS=Prochlorococcus marinus (strain SARG / CCMP1375 / SS120) GN=purS PE=3 SV=1	5.77	9732
Q7VC16_PROMA	Segregation and condensation protein B OS=Prochlorococcus marinus (strain SARG / CCMP1375 / SS120) GN=Pro_0926 PE=4 SV=1	6.77	18085
Q7VBR6_PROMA	ABC-type cobalt transport system ATPase component OS=Prochlorococcus marinus (strain SARG / CCMP1375 / SS120) GN=cbiO PE=3 SV=1	9.27	23571
Q7VBM3_PROMA	Probable alpha/beta superfamily lipase OS=Prochlorococcus marinus (strain SARG / CCMP1375 / SS120) GN=lipA PE=4 SV=1	9.54	23413
Q7VBM2_PROMA	Dihydroneopterin aldolase OS=Prochlorococcus marinus (strain SARG / CCMP1375 / SS120) GN=folB PE=4 SV=1	5.64	14715
Q7VBJ8_PROMA	ATP-dependent RNA helicase DeaD OS=Prochlorococcus marinus (strain SARG / CCMP1375 / SS120) GN=srmB PE=3 SV=1	7.14	68060
Q7VBJ2_PROMA	Uncharacterized protein OS=Prochlorococcus marinus (strain SARG / CCMP1375 / SS120) GN=Pro_1100 PE=4 SV=1	9.48	19814
Q7VBH6_PROMA	4-alpha-glucanotransferase OS=Prochlorococcus marinus (strain SARG / CCMP1375 / SS120) GN=malQ PE=3 SV=1	6.95	59740
Q7VBG5_PROMA	Geranylgeranyl pyrophosphate synthase OS=Prochlorococcus marinus (strain SARG / CCMP1375 / SS120) GN=ispA PE=3 SV=1	5.48	32436
Q7VBG2_PROMA	Uncharacterized protein OS=Prochlorococcus marinus (strain SARG / CCMP1375 / SS120) GN=Pro_1133 PE=4 SV=1	6.38	8606
Q7VB93_PROMA	Uncharacterized conserved protein OS=Prochlorococcus marinus (strain SARG / CCMP1375 / SS120) GN=Pro_1205 PE=4 SV=1	5.25	14978
Q7VB78_PROMA	Membrane serine protease of rhomboid family OS=Prochlorococcus marinus (strain SARG / CCMP1375 / SS120) GN=glpG PE=4 SV=1	9.84	22305
Q7VB51_PROMA	Uncharacterized protein OS=Prochlorococcus marinus (strain SARG / CCMP1375 / SS120) GN=Pro_1247 PE=4 SV=1	6.18	8244
Q7VB22_PROMA	Predicted hydrolase, HAD superfamily OS=Prochlorococcus marinus (strain SARG / CCMP1375 / SS120) GN=Pro_1278 PE=4 SV=1	8.95	25949
Q7VB21_PROMA	Predicted hydrolase, HAD superfamily OS=Prochlorococcus marinus (strain SARG / CCMP1375 / SS120) GN=Pro_1279 PE=4 SV=1	8.82	37748
Q7VB10_PROMA	Adhesin-like protein OS=Prochlorococcus marinus (strain SARG / CCMP1375 / SS120) GN=Pro_1291 PE=4 SV=1	9.05	45997
Q7VB09_PROMA	Uncharacterized protein OS=Prochlorococcus marinus (strain SARG / CCMP1375 / SS120) GN=Pro_1292 PE=4 SV=1	5.81	6925
Q7VAY5_PROMA	Phosphatase, HAD superfamily OS=Prochlorococcus marinus (strain SARG / CCMP1375 / SS120) GN=hisB PE=4 SV=1	5.4	24835
Q7VAY4_PROMA	FAD dependent oxidoreductase OS=Prochlorococcus marinus (strain SARG / CCMP1375 / SS120) GN=Pro_1319 PE=4 SV=1	9.22	45687
Q7VAV7_PROMA	Uncharacterized membrane protein OS=Prochlorococcus marinus (strain SARG / CCMP1375 / SS120) GN=Pro_1346 PE=4 SV=1	11.09	20522
Q7VAV4_PROMA	Sulfur transfer protein OS=Prochlorococcus marinus (strain SARG / CCMP1375 / SS120) GN=thiS PE=4 SV=1	4.38	7655
Q7VAU8_PROMA	Uncharacterized protein OS=Prochlorococcus marinus (strain SARG / CCMP1375 / SS120) GN=Pro_1356 PE=4 SV=1	4.84	19682
Q7VAS3_PROMA	Uncharacterized secreted or membrane protein OS=Prochlorococcus marinus (strain SARG / CCMP1375 / SS120) GN=Pro_1381 PE=4 SV=1	5.89	15613
Q7VAP2_PROMA	Lipid A disaccharide synthetase OS=Prochlorococcus marinus (strain SARG / CCMP1375 / SS120) GN=lpxB PE=4 SV=1	9.18	43296
Q7VAN6_PROMA	Histidine kinase OS=Prochlorococcus marinus (strain SARG / CCMP1375 / SS120) GN=Pro_1422 PE=4 SV=1	5.18	77788
Q7VAC1_PROMA	Membrane associated sensory histidine kinase OS=Prochlorococcus marinus (strain SARG / CCMP1375 / SS120) GN=Pro_1543 PE=4 SV=1	8.35	54969
Q7VA73_PROMA	Predicted HAD superfamily phosphatase OS=Prochlorococcus marinus (strain SARG / CCMP1375 / SS120) GN=gph PE=4 SV=1	7.66	29823
Q7VA07_PROMA	Uncharacterized protein OS=Prochlorococcus marinus (strain SARG / CCMP1375 / SS120) GN=Pro_1662 PE=4 SV=1	5.29	24963
Q7V9V9_PROMA	HAD superfamily hydrolase OS=Prochlorococcus marinus (strain SARG / CCMP1375 / SS120) GN=Pro_1715 PE=4 SV=1	6.17	29918
Q7V9U6_PROMA	DNA replication and repair protein RecF OS=Prochlorococcus marinus (strain SARG / CCMP1375 / SS120) GN=recF PE=3 SV=1	7.77	40575
Q7V9U0_PROMA	Signal transduction histidine kinase OS=Prochlorococcus marinus (strain SARG / CCMP1375 / SS120) GN=Pro_1734 PE=4 SV=1	5.67	51205
Q7V9T0_PROMA	Uncharacterized protein OS=Prochlorococcus marinus (strain SARG / CCMP1375 / SS120) GN=Pro_1744 PE=4 SV=1	5.61	22873
Q7V9M8_PROMA	Acetyltransferase OS=Prochlorococcus marinus (strain SARG / CCMP1375 / SS120) GN=wecD PE=4 SV=1	9.96	17251
Q7V9K2_PROMA	PLP-dependent enzyme OS=Prochlorococcus marinus (strain SARG / CCMP1375 / SS120) GN=Pro_1831 PE=4 SV=1	5.26	46922
Q7V9I4_PROMA	Arginase family enzyme OS=Prochlorococcus marinus (strain SARG / CCMP1375 / SS120) GN=speB PE=4 SV=1	6.32	33936
Q7V9G1_PROMA	Shikimate dehydrogenase (NADP(+)) OS=Prochlorococcus marinus (strain SARG / CCMP1375 / SS120) GN=aroE PE=3 SV=1	9.05	33397
Q7TV97_PROMA	SpoIID-like protein OS=Prochlorococcus marinus (strain SARG / CCMP1375 / SS120) GN=spoIID PE=4 SV=1	10.17	47630
NU1C_PROMA	NAD(P)H-quinone oxidoreductase subunit 1 OS=Prochlorococcus marinus (strain SARG / CCMP1375 / SS120) GN=ndhA PE=3 SV=2	5.08	40924
NDHN_PROMA	NAD(P)H-quinone oxidoreductase subunit N OS=Prochlorococcus marinus (strain SARG / CCMP1375 / SS120) GN=ndhN PE=3 SV=1	9.45	16926
MURQ_PROMA	N-acetylmuramic acid 6-phosphate etherase OS=Prochlorococcus marinus (strain SARG / CCMP1375 / SS120) GN=murQ PE=3 SV=1	8.9	34032
MQO_PROMA	Probable malate:quinone oxidoreductase OS=Prochlorococcus marinus (strain SARG / CCMP1375 / SS120) GN=mqo PE=3 SV=1	6.53	55083
ISPT_PROMA	Isoprenyl transferase OS=Prochlorococcus marinus (strain SARG / CCMP1375 / SS120) GN=uppS PE=3 SV=1	5.12	29985
G3XCS4_PROMA	Possible bilin biosynthesis protein CpeZ OS=Prochlorococcus marinus (strain SARG / CCMP1375 / SS120) GN=cpeZ PE=4 SV=1	5.85	23177
G3XCS2_PROMA	Protein-tyrosine-phosphatase OS=Prochlorococcus marinus (strain SARG / CCMP1375 / SS120) GN=wzb PE=4 SV=1	5.21	17553
DNCH_PROMA	1,4-dihydroxy-2-naphthoyl-CoA hydrolase OS=Prochlorococcus marinus (strain SARG / CCMP1375 / SS120) GN=Pro_0198 PE=3 SV=1	6.36	17662
CBID_PROMA	Cobalt-precorrin-5B C(1)-methyltransferase OS=Prochlorococcus marinus (strain SARG / CCMP1375 / SS120) GN=cbiD PE=3 SV=1	5.98	42489
ALR_PROMA	Alanine racemase OS=Prochlorococcus marinus (strain SARG / CCMP1375 / SS120) GN=alr PE=3 SV=1	6.09	42272

## Sheet: Proteins azaserine condition
Accession number	Description	PI	MW
ACP_PROMA	Acyl carrier protein OS=Prochlorococcus marinus (strain SARG / CCMP1375 / SS120) GN=acpP PE=3 SV=1	3.83	8695
ATP6_PROMA	ATP synthase subunit a OS=Prochlorococcus marinus (strain SARG / CCMP1375 / SS120) GN=atpB PE=3 SV=1	5.94	27069
CHLN_PROMA	Light-independent protochlorophyllide reductase subunit N OS=Prochlorococcus marinus (strain SARG / CCMP1375 / SS120) GN=chlN PE=1 SV=1	6.2	46455
FMT_PROMA	Methionyl-tRNA formyltransferase OS=Prochlorococcus marinus (strain SARG / CCMP1375 / SS120) GN=fmt PE=3 SV=1	9.16	38830
G3XCR7_PROMA	Glutaredoxin-like domain fused to phycoerythrin related domain OS=Prochlorococcus marinus (strain SARG / CCMP1375 / SS120) GN=gst PE=4 SV=1	8.99	48221
HIS5_PROMA	Imidazole glycerol phosphate synthase subunit HisH OS=Prochlorococcus marinus (strain SARG / CCMP1375 / SS120) GN=hisH PE=3 SV=1	8.78	24007
LEUC_PROMA	3-isopropylmalate dehydratase large subunit OS=Prochlorococcus marinus (strain SARG / CCMP1375 / SS120) GN=leuC PE=3 SV=1	7.59	51322
MNMG_PROMA	tRNA uridine 5-carboxymethylaminomethyl modification enzyme MnmG OS=Prochlorococcus marinus (strain SARG / CCMP1375 / SS120) GN=mnmG PE=3 SV=1	9.48	74701
MURE_PROMA	UDP-N-acetylmuramoyl-L-alanyl-D-glutamate--2,6-diaminopimelate ligase OS=Prochlorococcus marinus (strain SARG / CCMP1375 / SS120) GN=murE PE=3 SV=1	5.98	55386
NRDR_PROMA	Transcriptional repressor NrdR OS=Prochlorococcus marinus (strain SARG / CCMP1375 / SS120) GN=nrdR PE=3 SV=1	8.16	18362
Q7V9G0_PROMA	Uncharacterized membrane protein OS=Prochlorococcus marinus (strain SARG / CCMP1375 / SS120) GN=Pro_1873 PE=4 SV=1	9.17	17384
Q7V9P4_PROMA	Uncharacterized DedA family conserved membrane protein OS=Prochlorococcus marinus (strain SARG / CCMP1375 / SS120) GN=dedA PE=4 SV=1	7.98	24456
Q7V9Q2_PROMA	Uncharacterized protein OS=Prochlorococcus marinus (strain SARG / CCMP1375 / SS120) GN=Pro_1777 PE=4 SV=1	6.34	8820
Q7V9T6_PROMA	Predicted dehydrogenase OS=Prochlorococcus marinus (strain SARG / CCMP1375 / SS120) GN=Pro_1738 PE=4 SV=1	5.7	29983
Q7VAA6_PROMA	Predicted enzyme of the cupin superfamily OS=Prochlorococcus marinus (strain SARG / CCMP1375 / SS120) GN=Pro_1558 PE=4 SV=1	5.6	10444
Q7VAD2_PROMA	Uncharacterized protein OS=Prochlorococcus marinus (strain SARG / CCMP1375 / SS120) GN=Pro_1532 PE=4 SV=1	9.76	12256
Q7VAM6_PROMA	Ferredoxin OS=Prochlorococcus marinus (strain SARG / CCMP1375 / SS120) GN=fdx PE=4 SV=1	3.69	10858
Q7VAR0_PROMA	Uncharacterized protein OS=Prochlorococcus marinus (strain SARG / CCMP1375 / SS120) GN=Pro_1397 PE=4 SV=1	6.7	9327
Q7VAR6_PROMA	Sugar transferase OS=Prochlorococcus marinus (strain SARG / CCMP1375 / SS120) GN=wcaJ PE=4 SV=1	9.87	28688
Q7VAV1_PROMA	Circadian phase modifier CpmA homolog OS=Prochlorococcus marinus (strain SARG / CCMP1375 / SS120) GN=Pro_1352 PE=4 SV=1	6.51	24166
Q7VB13_PROMA	Uncharacterized protein OS=Prochlorococcus marinus (strain SARG / CCMP1375 / SS120) GN=Pro_1287 PE=4 SV=1	9.12	50790
Q7VB67_PROMA	Uncharacterized protein OS=Prochlorococcus marinus (strain SARG / CCMP1375 / SS120) GN=Pro_1231 PE=4 SV=1	5.32	22894
Q7VBE6_PROMA	SufE protein OS=Prochlorococcus marinus (strain SARG / CCMP1375 / SS120) GN=Pro_1149 PE=4 SV=1	9.57	16352
Q7VBJ4_PROMA	Recombination protein RecR OS=Prochlorococcus marinus (strain SARG / CCMP1375 / SS120) GN=recR PE=3 SV=1	6.34	19042
Q7VBK8_PROMA	Uncharacterized protein OS=Prochlorococcus marinus (strain SARG / CCMP1375 / SS120) GN=Pro_1084 PE=4 SV=1	6.39	10557
Q7VBL8_PROMA	Uncharacterized membrane protein OS=Prochlorococcus marinus (strain SARG / CCMP1375 / SS120) GN=Pro_1074 PE=4 SV=1	4.52	21381
Q7VBM7_PROMA	Glucokinase OS=Prochlorococcus marinus (strain SARG / CCMP1375 / SS120) GN=glk PE=3 SV=1	8.76	38821
Q7VBQ2_PROMA	SAM-dependent methyltransferase OS=Prochlorococcus marinus (strain SARG / CCMP1375 / SS120) GN=Pro_1040 PE=4 SV=1	7.72	41163
Q7VBR9_PROMA	Uncharacterized conserved membrane protein OS=Prochlorococcus marinus (strain SARG / CCMP1375 / SS120) GN=Pro_1023 PE=4 SV=1	9.68	29600
Q7VBS8_PROMA	Periplasmic protease OS=Prochlorococcus marinus (strain SARG / CCMP1375 / SS120) GN=prc PE=3 SV=1	9.58	49886
Q7VBU9_PROMA	Ferredoxin, PetF OS=Prochlorococcus marinus (strain SARG / CCMP1375 / SS120) GN=petF PE=4 SV=1	5.18	13746
Q7VBV2_PROMA	Uncharacterized protein OS=Prochlorococcus marinus (strain SARG / CCMP1375 / SS120) GN=Pro_0990 PE=4 SV=1	5.06	24334
Q7VBZ1_PROMA	D-alanyl-D-alanine carboxypeptidase OS=Prochlorococcus marinus (strain SARG / CCMP1375 / SS120) GN=dacB PE=4 SV=1	9.5	48693
Q7VC03_PROMA	DnaJ-class molecular chaperone OS=Prochlorococcus marinus (strain SARG / CCMP1375 / SS120) GN=cbpA PE=4 SV=1	4.54	34939
Q7VC28_PROMA	Uncharacterized protein OS=Prochlorococcus marinus (strain SARG / CCMP1375 / SS120) GN=Pro_0914 PE=4 SV=1	9.83	14572
Q7VC30_PROMA	Uncharacterized protein OS=Prochlorococcus marinus (strain SARG / CCMP1375 / SS120) GN=Pro_0912 PE=4 SV=1	9.6	14216
Q7VC36_PROMA	2-polyprenyl-6-methoxyphenol hydroxylase related enzyme OS=Prochlorococcus marinus (strain SARG / CCMP1375 / SS120) GN=ubiH PE=4 SV=1	9.24	42853
Q7VC40_PROMA	Dihydropteroate synthase and related enzymes OS=Prochlorococcus marinus (strain SARG / CCMP1375 / SS120) GN=folP PE=4 SV=1	6.13	29217
Q7VC56_PROMA	Uncharacterized protein OS=Prochlorococcus marinus (strain SARG / CCMP1375 / SS120) GN=Pro_0886 PE=4 SV=1	9.3	28269
Q7VC65_PROMA	Acetyltransferase OS=Prochlorococcus marinus (strain SARG / CCMP1375 / SS120) GN=wecD PE=4 SV=1	8.12	34009
Q7VC74_PROMA	Uncharacterized protein OS=Prochlorococcus marinus (strain SARG / CCMP1375 / SS120) GN=Pro_0868 PE=4 SV=1	9.23	39596
Q7VC91_PROMA	Putative GTPase, G3E family OS=Prochlorococcus marinus (strain SARG / CCMP1375 / SS120) GN=Pro_0851 PE=4 SV=1	4.99	40051
Q7VCA8_PROMA	D-alanyl-D-alanine carboxypeptidase OS=Prochlorococcus marinus (strain SARG / CCMP1375 / SS120) GN=vanY PE=4 SV=1	9.24	28274
Q7VCD4_PROMA	Uncharacterized CbiX family conserved protein OS=Prochlorococcus marinus (strain SARG / CCMP1375 / SS120) GN=Pro_0806 PE=4 SV=1	6.12	38942
Q7VCT5_PROMA	Uncharacterized double-stranded beta-helix domain containing conserved protein OS=Prochlorococcus marinus (strain SARG / CCMP1375 / SS120) GN=Pro_0655 PE=4 SV=1	8.44	15875
Q7VCU4_PROMA	Uncharacterized protein OS=Prochlorococcus marinus (strain SARG / CCMP1375 / SS120) GN=Pro_0646 PE=4 SV=1	9.52	6743
Q7VD16_PROMA	Uncharacterized membrane protein OS=Prochlorococcus marinus (strain SARG / CCMP1375 / SS120) GN=Pro_0573 PE=4 SV=1	6.23	12595
Q7VDD3_PROMA	Transport permease protein OS=Prochlorococcus marinus (strain SARG / CCMP1375 / SS120) GN=Pro_0446 PE=3 SV=1	9.41	30612
Q7VDE1_PROMA	Riboflavin synthase alpha chain OS=Prochlorococcus marinus (strain SARG / CCMP1375 / SS120) GN=ribC PE=4 SV=1	6.11	24323
Q7VDG2_PROMA	Uncharacterized protein OS=Prochlorococcus marinus (strain SARG / CCMP1375 / SS120) GN=Pro_0414 PE=4 SV=1	5.66	8295
Q7VDJ5_PROMA	Uncharacterized conserved membrane protein OS=Prochlorococcus marinus (strain SARG / CCMP1375 / SS120) GN=Pro_0381 PE=4 SV=1	8.69	54825
Q7VDY3_PROMA	Protein translocase subunit SecE OS=Prochlorococcus marinus (strain SARG / CCMP1375 / SS120) GN=secE PE=3 SV=1	5.19	8752
Q7VDZ8_PROMA	GTP pyrophosphokinase OS=Prochlorococcus marinus (strain SARG / CCMP1375 / SS120) GN=spoT PE=3 SV=1	6.37	87595
Q7VE35_PROMA	Uncharacterized conserved protein OS=Prochlorococcus marinus (strain SARG / CCMP1375 / SS120) GN=Pro_0179 PE=4 SV=1	8.48	19671
Q7VE45_PROMA	Uncharacterized protein OS=Prochlorococcus marinus (strain SARG / CCMP1375 / SS120) GN=Pro_0169 PE=4 SV=1	8.41	23615
Q7VEI3_PROMA	NAD dependent epimerase/dehydratase OS=Prochlorococcus marinus (strain SARG / CCMP1375 / SS120) GN=wcaG PE=4 SV=1	9.21	33370
SASA_PROMA	Adaptive-response sensory-kinase SasA OS=Prochlorococcus marinus (strain SARG / CCMP1375 / SS120) GN=sasA PE=3 SV=1	5.55	43516
Y1271_PROMA	PKHD-type hydroxylase Pro_1271 OS=Prochlorococcus marinus (strain SARG / CCMP1375 / SS120) GN=Pro_1271 PE=3 SV=1	9.1	24658
