# Supplementary material for: Quantitative Proteomics Shows Extensive Remodeling Induced by Nitrogen Limitation in Prochlorococcus marinus SS120
Source: mSystems. 2017 May 30;2(3):e00008-17. doi: 10.1128/mSystems.00008-17 (PMC5451487; doi:10.1128/mSystems.00008-17)
Supplement: TABLE S2 [file sys003172107st7.xlsx]

## Sheet: Sheet1
Accession Number	Descritpion											BLAST result
Q7VCG7_PROMA	Uncharacterized protein OS=Prochlorococcus marinus (strain SARG / CCMP1375 / SS120) GN=Pro_0773 PE=4 SV=1											GUN4 domain protein/GUN4-like protein
Q7V9T0_PROMA	Uncharacterized protein OS=Prochlorococcus marinus (strain SARG / CCMP1375 / SS120) GN=Pro_1744 PE=4 SV=1											Putative conserved carboxylase domain
Q7V9V2_PROMA	Predicted membrane protein OS=Prochlorococcus marinus (strain SARG / CCMP1375 / SS120) GN=Pro_1722 PE=4 SV=1
Q7VAW8_PROMA	Uncharacterized protein OS=Prochlorococcus marinus (strain SARG / CCMP1375 / SS120) GN=Pro_1335 PE=4 SV=1
Q7VB35_PROMA	Uncharacterized protein OS=Prochlorococcus marinus (strain SARG / CCMP1375 / SS120) GN=Pro_1265 PE=4 SV=1
Q7V9E9_PROMA	Uncharacterized membrane protein OS=Prochlorococcus marinus (strain SARG / CCMP1375 / SS120) GN=Pro_1884 PE=4 SV=1
Q7V9J3_PROMA	Predicted membrane protein OS=Prochlorococcus marinus (strain SARG / CCMP1375 / SS120) GN=Pro_1840 PE=4 SV=1
Q7VAA3_PROMA	Uncharacterized protein OS=Prochlorococcus marinus (strain SARG / CCMP1375 / SS120) GN=Pro_1561 PE=4 SV=1											Cell wall/Surface repeat protein
Q7VB01_PROMA	Uncharacterized membrane protein OS=Prochlorococcus marinus (strain SARG / CCMP1375 / SS120) GN=Pro_1301 PE=4 SV=1											Putative ribonuclease P
Q7VDU0_PROMA	Uncharacterized conserved membrane protein OS=Prochlorococcus marinus (strain SARG / CCMP1375 / SS120) GN=Pro_0278 PE=4 SV=1											Myosin heavy chain
Q7VAQ0_PROMA	Uncharacterized protein OS=Prochlorococcus marinus (strain SARG / CCMP1375 / SS120) GN=Pro_1407 PE=4 SV=1
Q7VAX3_PROMA	Uncharacterized protein OS=Prochlorococcus marinus (strain SARG / CCMP1375 / SS120) GN=gumC PE=4 SV=1
Q7VB72_PROMA	Uncharacterized protein OS=Prochlorococcus marinus (strain SARG / CCMP1375 / SS120) GN=Pro_1226 PE=4 SV=1
Q7VB99_PROMA	Uncharacterized protein OS=Prochlorococcus marinus (strain SARG / CCMP1375 / SS120) GN=Pro_1198 PE=4 SV=1
Q7VBK5_PROMA	Uncharacterized membrane protein OS=Prochlorococcus marinus (strain SARG / CCMP1375 / SS120) GN=Pro_1087 PE=4 SV=1
Q7VC27_PROMA	Uncharacterized protein OS=Prochlorococcus marinus (strain SARG / CCMP1375 / SS120) GN=Pro_0915 PE=4 SV=1
Q7VC31_PROMA	Uncharacterized protein OS=Prochlorococcus marinus (strain SARG / CCMP1375 / SS120) GN=Pro_0911 PE=4 SV=1
Q7VC76_PROMA	Uncharacterized protein OS=Prochlorococcus marinus (strain SARG / CCMP1375 / SS120) GN=Pro_0866 PE=4 SV=1
Q7VCD7_PROMA	Uncharacterized protein OS=Prochlorococcus marinus (strain SARG / CCMP1375 / SS120) GN=Pro_0803 PE=4 SV=1											Type I antifreeze protein
Q7VCF5_PROMA	Uncharacterized protein OS=Prochlorococcus marinus (strain SARG / CCMP1375 / SS120) GN=Pro_0785 PE=4 SV=1
Q7VCL6_PROMA	Uncharacterized protein OS=Prochlorococcus marinus (strain SARG / CCMP1375 / SS120) GN=Pro_0724 PE=4 SV=1
Q7VCR3_PROMA	Uncharacterized protein OS=Prochlorococcus marinus (strain SARG / CCMP1375 / SS120) GN=Pro_0677 PE=4 SV=1
Q7VCS9_PROMA	Uncharacterized protein OS=Prochlorococcus marinus (strain SARG / CCMP1375 / SS120) GN=Pro_0661 PE=4 SV=1											Protein family PM-8
Q7VCU6_PROMA	Uncharacterized HesB family conserved protein OS=Prochlorococcus marinus (strain SARG / CCMP1375 / SS120) GN=iscA PE=4 SV=1											Possible AIR synthase related protein
Q7VCX6_PROMA	Uncharacterized protein OS=Prochlorococcus marinus (strain SARG / CCMP1375 / SS120) GN=Pro_0614 PE=4 SV=1
Q7VD01_PROMA	Uncharacterized protein OS=Prochlorococcus marinus (strain SARG / CCMP1375 / SS120) GN=Pro_0588 PE=4 SV=1
Q7VD82_PROMA	Uncharacterized protein OS=Prochlorococcus marinus (strain SARG / CCMP1375 / SS120) GN=Pro_0501 PE=4 SV=1
Q7VDH6_PROMA	Uncharacterized protein OS=Prochlorococcus marinus (strain SARG / CCMP1375 / SS120) GN=Pro_0400 PE=4 SV=1
Q7VDX5_PROMA	Uncharacterized protein OS=Prochlorococcus marinus (strain SARG / CCMP1375 / SS120) GN=Pro_0240 PE=4 SV=1											Nitrogen regulatory protein PII
Q7VEB0_PROMA	Uncharacterized protein OS=Prochlorococcus marinus (strain SARG / CCMP1375 / SS120) GN=Pro_0103 PE=4 SV=1
Q7VEC5_PROMA	Uncharacterized conserved protein OS=Prochlorococcus marinus (strain SARG / CCMP1375 / SS120) GN=Pro_0088 PE=4 SV=1											Rho termination factor domain-containing protein
Q7VEK4_PROMA	Uncharacterized conserved membrane protein OS=Prochlorococcus marinus (strain SARG / CCMP1375 / SS120) GN=Pro_0008 PE=4 SV=1											Transporter
Q7V9F6_PROMA	Uncharacterized protein OS=Prochlorococcus marinus (strain SARG / CCMP1375 / SS120) GN=Pro_1877 PE=4 SV=1
Q7V9Z4_PROMA	Uncharacterized protein OS=Prochlorococcus marinus (strain SARG / CCMP1375 / SS120) GN=Pro_1677 PE=4 SV=1											Putative Annexin
Q7VA66_PROMA	Uncharacterized membrane protein OS=Prochlorococcus marinus (strain SARG / CCMP1375 / SS120) GN=Pro_1601 PE=4 SV=1
Q7VA84_PROMA	Uncharacterized conserved protein OS=Prochlorococcus marinus (strain SARG / CCMP1375 / SS120) GN=Pro_1581 PE=4 SV=1
Q7VAA2_PROMA	Predicted membrane protein OS=Prochlorococcus marinus (strain SARG / CCMP1375 / SS120) GN=Pro_1562 PE=4 SV=1
Q7VAB8_PROMA	Uncharacterized protein OS=Prochlorococcus marinus (strain SARG / CCMP1375 / SS120) GN=Pro_1546 PE=4 SV=1
Q7VAM3_PROMA	Uncharacterized conserved membrane protein OS=Prochlorococcus marinus (strain SARG / CCMP1375 / SS120) GN=Pro_1437 PE=4 SV=1
Q7VB36_PROMA	Uncharacterized conserved membrane protein OS=Prochlorococcus marinus (strain SARG / CCMP1375 / SS120) GN=Pro_1264 PE=4 SV=1
Q7VB79_PROMA	Uncharacterized protein OS=Prochlorococcus marinus (strain SARG / CCMP1375 / SS120) GN=Pro_1219 PE=4 SV=1											Protein family PM-3
Q7VB91_PROMA	Uncharacterized protein OS=Prochlorococcus marinus (strain SARG / CCMP1375 / SS120) GN=Pro_1207 PE=4 SV=1
Q7VBB4_PROMA	Uncharacterized conserved protein OS=Prochlorococcus marinus (strain SARG / CCMP1375 / SS120) GN=Pro_1183 PE=4 SV=1
Q7VBN0_PROMA	Uncharacterized protein OS=Prochlorococcus marinus (strain SARG / CCMP1375 / SS120) GN=Pro_1062 PE=4 SV=1
Q7VBT5_PROMA	Uncharacterized protein OS=Prochlorococcus marinus (strain SARG / CCMP1375 / SS120) GN=Pro_1007 PE=4 SV=1
Q7VBZ2_PROMA	Uncharacterized protein OS=Prochlorococcus marinus (strain SARG / CCMP1375 / SS120) GN=Pro_0950 PE=4 SV=1
Q7VC44_PROMA	Uncharacterized protein OS=Prochlorococcus marinus (strain SARG / CCMP1375 / SS120) GN=Pro_0898 PE=4 SV=1
Q7VCE1_PROMA	Uncharacterized protein OS=Prochlorococcus marinus (strain SARG / CCMP1375 / SS120) GN=Pro_0799 PE=4 SV=1
Q7VD00_PROMA	Uncharacterized protein OS=Prochlorococcus marinus (strain SARG / CCMP1375 / SS120) GN=Pro_0589 PE=4 SV=1											Protein family PM-2
Q7VD54_PROMA	Uncharacterized protein OS=Prochlorococcus marinus (strain SARG / CCMP1375 / SS120) GN=Pro_0529 PE=4 SV=1
Q7VDF2_PROMA	Uncharacterized protein OS=Prochlorococcus marinus (strain SARG / CCMP1375 / SS120) GN=Pro_0425 PE=4 SV=1
Q7VDW7_PROMA	Uncharacterized protein OS=Prochlorococcus marinus (strain SARG / CCMP1375 / SS120) GN=Pro_0248 PE=4 SV=1											CP12 domain, putative
Q7VDX9_PROMA	Uncharacterized protein OS=Prochlorococcus marinus (strain SARG / CCMP1375 / SS120) GN=aarF PE=4 SV=1											Possible kinase/Ubiquinone biosynthesis monooxygeanse UbiB
Q7VE67_PROMA	Uncharacterized protein OS=Prochlorococcus marinus (strain SARG / CCMP1375 / SS120) GN=Pro_0146 PE=4 SV=1
Q7VE93_PROMA	Uncharacterized conserved membrane protein OS=Prochlorococcus marinus (strain SARG / CCMP1375 / SS120) GN=Pro_0120 PE=4 SV=1											Thioredoxin domain 2
Q7VED6_PROMA	Uncharacterized protein OS=Prochlorococcus marinus (strain SARG / CCMP1375 / SS120) GN=Pro_0077 PE=4 SV=1											Ycf66 family protein
Q7V9U3_PROMA	Uncharacterized conserved protein OS=Prochlorococcus marinus (strain SARG / CCMP1375 / SS120) GN=Pro_1731 PE=4 SV=1											Glutamate cysteine ligase
Q7VAH5_PROMA	Uncharacterized conserved protein OS=Prochlorococcus marinus (strain SARG / CCMP1375 / SS120) GN=Pro_1487 PE=4 SV=1											Secondary thiamine-phosphate synthase enzyme
Q7VAI3_PROMA	Uncharacterized protein OS=Prochlorococcus marinus (strain SARG / CCMP1375 / SS120) GN=Pro_1479 PE=4 SV=1
Q7VAL9_PROMA	Uncharacterized conserved protein with signal peptide OS=Prochlorococcus marinus (strain SARG / CCMP1375 / SS120) GN=Pro_1441 PE=4 SV=1
Q7VAP6_PROMA	Uncharacterized protein OS=Prochlorococcus marinus (strain SARG / CCMP1375 / SS120) GN=Pro_1411 PE=4 SV=1
Q7VB03_PROMA	Uncharacterized protein OS=Prochlorococcus marinus (strain SARG / CCMP1375 / SS120) GN=Pro_1298 PE=4 SV=1
Q7VBD2_PROMA	Uncharacterized protein OS=Prochlorococcus marinus (strain SARG / CCMP1375 / SS120) GN=Pro_1163 PE=4 SV=1											Protein family PM-1
Q7VBH3_PROMA	Uncharacterized protein OS=Prochlorococcus marinus (strain SARG / CCMP1375 / SS120) GN=Pro_1119 PE=4 SV=1											Possible cAMP phosphodiesterase class II
Q7VBI8_PROMA	Uncharacterized conserved membrane protein OS=Prochlorococcus marinus (strain SARG / CCMP1375 / SS120) GN=Pro_1104 PE=4 SV=1
Q7VBL9_PROMA	Uncharacterized conserved protein OS=Prochlorococcus marinus (strain SARG / CCMP1375 / SS120) GN=Pro_1073 PE=4 SV=1
Q7VBW6_PROMA	Uncharacterized conserved membrane protein OS=Prochlorococcus marinus (strain SARG / CCMP1375 / SS120) GN=Pro_0976 PE=4 SV=1
Q7VBY0_PROMA	Uncharacterized protein OS=Prochlorococcus marinus (strain SARG / CCMP1375 / SS120) GN=Pro_0962 PE=4 SV=1
Q7VC46_PROMA	Uncharacterized membrane protein OS=Prochlorococcus marinus (strain SARG / CCMP1375 / SS120) GN=Pro_0896 PE=4 SV=1											Thylakoid membrane protein
Q7VC64_PROMA	Uncharacterized protein OS=Prochlorococcus marinus (strain SARG / CCMP1375 / SS120) GN=Pro_0878 PE=4 SV=1
Q7VCI5_PROMA	Uncharacterized protein OS=Prochlorococcus marinus (strain SARG / CCMP1375 / SS120) GN=Pro_0755 PE=4 SV=1											Possible cAMP phosphodiesterase class II
Q7VCJ7_PROMA	Uncharacterized protein OS=Prochlorococcus marinus (strain SARG / CCMP1375 / SS120) GN=Pro_0743 PE=4 SV=1
Q7VCK6_PROMA	Uncharacterized protein OS=Prochlorococcus marinus (strain SARG / CCMP1375 / SS120) GN=Pro_0734 PE=4 SV=1											Putative GRAM domain
Q7VCL5_PROMA	Uncharacterized protein OS=Prochlorococcus marinus (strain SARG / CCMP1375 / SS120) GN=Pro_0725 PE=4 SV=1											O-acetylhomoserine aminocarboxylpropyltransferase
Q7VCL9_PROMA	Uncharacterized conserved protein OS=Prochlorococcus marinus (strain SARG / CCMP1375 / SS120) GN=Pro_0721 PE=4 SV=1
Q7VCM4_PROMA	Uncharacterized protein OS=Prochlorococcus marinus (strain SARG / CCMP1375 / SS120) GN=Pro_0716 PE=4 SV=1											Ribonuclease E
Q7VCQ7_PROMA	Uncharacterized protein OS=Prochlorococcus marinus (strain SARG / CCMP1375 / SS120) GN=Pro_0683 PE=4 SV=1											Low-complexity acidic protein
Q7VCU1_PROMA	Uncharacterized protein OS=Prochlorococcus marinus (strain SARG / CCMP1375 / SS120) GN=Pro_0649 PE=4 SV=1
Q7VCU7_PROMA	Uncharacterized protein OS=Prochlorococcus marinus (strain SARG / CCMP1375 / SS120) GN=Pro_0643 PE=4 SV=1											Possible ATP synthase protein 8
Q7VCZ5_PROMA	Uncharacterized protein OS=Prochlorococcus marinus (strain SARG / CCMP1375 / SS120) GN=Pro_0594 PE=4 SV=1											Putative S1 RNA binding domain-containing protein
Q7VD25_PROMA	Uncharacterized protein OS=Prochlorococcus marinus (strain SARG / CCMP1375 / SS120) GN=Pro_0559 PE=4 SV=1
Q7VD98_PROMA	Uncharacterized protein OS=Prochlorococcus marinus (strain SARG / CCMP1375 / SS120) GN=Pro_0485 PE=4 SV=1
Q7VDB1_PROMA	Uncharacterized protein OS=Prochlorococcus marinus (strain SARG / CCMP1375 / SS120) GN=Pro_0472 PE=4 SV=1											GroES-like protein
Q7VDK1_PROMA	Uncharacterized protein OS=Prochlorococcus marinus (strain SARG / CCMP1375 / SS120) GN=Pro_0375 PE=4 SV=1
Q7VDS1_PROMA	Uncharacterized conserved membrane protein OS=Prochlorococcus marinus (strain SARG / CCMP1375 / SS120) GN=Pro_0297 PE=4 SV=1
Q7VE65_PROMA	Predicted membrane protein OS=Prochlorococcus marinus (strain SARG / CCMP1375 / SS120) GN=Pro_0148 PE=4 SV=1
Q7VE66_PROMA	Uncharacterized protein OS=Prochlorococcus marinus (strain SARG / CCMP1375 / SS120) GN=Pro_0147 PE=4 SV=1
Q7VE74_PROMA	Uncharacterized conserved protein OS=Prochlorococcus marinus (strain SARG / CCMP1375 / SS120) GN=Pro_0139 PE=4 SV=1
Q7VE89_PROMA	Uncharacterized protein OS=Prochlorococcus marinus (strain SARG / CCMP1375 / SS120) GN=Pro_0124 PE=4 SV=1
Q7VEI0_PROMA	Predicted membrane protein OS=Prochlorococcus marinus (strain SARG / CCMP1375 / SS120) GN=Pro_0033 PE=4 SV=1
Q7V9I7_PROMA	Uncharacterized protein OS=Prochlorococcus marinus (strain SARG / CCMP1375 / SS120) GN=Pro_1846 PE=4 SV=1
Q7V9I8_PROMA	Uncharacterized protein OS=Prochlorococcus marinus (strain SARG / CCMP1375 / SS120) GN=Pro_1845 PE=4 SV=1											Possible protein phosphatase 2A regulatory
Q7V9Q1_PROMA	Uncharacterized protein OS=Prochlorococcus marinus (strain SARG / CCMP1375 / SS120) GN=Pro_1778 PE=4 SV=1
Q7VA10_PROMA	Uncharacterized protein OS=Prochlorococcus marinus (strain SARG / CCMP1375 / SS120) GN=Pro_1659 PE=4 SV=1											Nucleoside-diphosphate-sugar pyrophosphorylase
Q7VAJ8_PROMA	Uncharacterized protein OS=Prochlorococcus marinus (strain SARG / CCMP1375 / SS120) GN=Pro_1464 PE=4 SV=1
Q7VAK1_PROMA	Uncharacterized protein OS=Prochlorococcus marinus (strain SARG / CCMP1375 / SS120) GN=Pro_1461 PE=4 SV=1
Q7VAQ1_PROMA	Uncharacterized membrane protein OS=Prochlorococcus marinus (strain SARG / CCMP1375 / SS120) GN=Pro_1406 PE=4 SV=1
Q7VAQ9_PROMA	Uncharacterized protein OS=Prochlorococcus marinus (strain SARG / CCMP1375 / SS120) GN=Pro_1398 PE=4 SV=1											Putative Beta-lactamase
Q7VAV0_PROMA	Uncharacterized secreted or membrane protein OS=Prochlorococcus marinus (strain SARG / CCMP1375 / SS120) GN=Pro_1353 PE=4 SV=1
Q7VAZ2_PROMA	Uncharacterized protein OS=Prochlorococcus marinus (strain SARG / CCMP1375 / SS120) GN=Pro_1311 PE=4 SV=1
Q7VB37_PROMA	Uncharacterized protein OS=Prochlorococcus marinus (strain SARG / CCMP1375 / SS120) GN=Pro_1263 PE=4 SV=1
Q7VBB6_PROMA	Uncharacterized protein OS=Prochlorococcus marinus (strain SARG / CCMP1375 / SS120) GN=Pro_1181 PE=4 SV=1
Q7VBJ2_PROMA	Uncharacterized protein OS=Prochlorococcus marinus (strain SARG / CCMP1375 / SS120) GN=Pro_1100 PE=4 SV=1
Q7VBL6_PROMA	Uncharacterized protein OS=Prochlorococcus marinus (strain SARG / CCMP1375 / SS120) GN=Pro_1076 PE=4 SV=1
Q7VBN5_PROMA	Uncharacterized protein OS=Prochlorococcus marinus (strain SARG / CCMP1375 / SS120) GN=Pro_1057 PE=4 SV=1
Q7VBU3_PROMA	Uncharacterized protein OS=Prochlorococcus marinus (strain SARG / CCMP1375 / SS120) GN=Pro_0999 PE=4 SV=1
Q7VBV1_PROMA	Uncharacterized protein OS=Prochlorococcus marinus (strain SARG / CCMP1375 / SS120) GN=Pro_0991 PE=4 SV=1											Type II secretory pathway
Q7VC29_PROMA	Uncharacterized protein OS=Prochlorococcus marinus (strain SARG / CCMP1375 / SS120) GN=Pro_0913 PE=4 SV=1											Protein family PM-1
Q7VC32_PROMA	Uncharacterized protein OS=Prochlorococcus marinus (strain SARG / CCMP1375 / SS120) GN=Pro_0910 PE=4 SV=1											Putative nucleoside diphosphate kinase
Q7VC96_PROMA	Uncharacterized protein OS=Prochlorococcus marinus (strain SARG / CCMP1375 / SS120) GN=Pro_0846 PE=4 SV=1
Q7VCK2_PROMA	Uncharacterized protein OS=Prochlorococcus marinus (strain SARG / CCMP1375 / SS120) GN=Pro_0738 PE=4 SV=1
Q7VCV4_PROMA	Uncharacterized conserved protein OS=Prochlorococcus marinus (strain SARG / CCMP1375 / SS120) GN=Pro_0636 PE=4 SV=1
Q7VCW5_PROMA	Uncharacterized protein OS=Prochlorococcus marinus (strain SARG / CCMP1375 / SS120) GN=Pro_0625 PE=4 SV=1
Q7VD74_PROMA	Uncharacterized protein OS=Prochlorococcus marinus (strain SARG / CCMP1375 / SS120) GN=Pro_0509 PE=4 SV=1											Putative Helix-turn-Helix domain of resolvase
Q7VD79_PROMA	Uncharacterized protein OS=Prochlorococcus marinus (strain SARG / CCMP1375 / SS120) GN=cutA PE=4 SV=1											Periplasmic divalent cation tolerance protein CutA
Q7VEA4_PROMA	Uncharacterized protein OS=Prochlorococcus marinus (strain SARG / CCMP1375 / SS120) GN=Pro_0109 PE=4 SV=1
Q7VEE6_PROMA	Uncharacterized protein OS=Prochlorococcus marinus (strain SARG / CCMP1375 / SS120) GN=Pro_0067 PE=4 SV=1
Q7V9R5_PROMA	Uncharacterized protein OS=Prochlorococcus marinus (strain SARG / CCMP1375 / SS120) GN=Pro_1763 PE=4 SV=1											Putative uncharacterized protein orf55
Q7V9T3_PROMA	Uncharacterized protein OS=Prochlorococcus marinus (strain SARG / CCMP1375 / SS120) GN=Pro_1741 PE=4 SV=1
Q7V9V7_PROMA	Uncharacterized membrane protein OS=Prochlorococcus marinus (strain SARG / CCMP1375 / SS120) GN=Pro_1717 PE=4 SV=1
Q7VA07_PROMA	Uncharacterized protein OS=Prochlorococcus marinus (strain SARG / CCMP1375 / SS120) GN=Pro_1662 PE=4 SV=1											ATP-dependent protease La (LON) domain
Q7VAB0_PROMA	Uncharacterized protein OS=Prochlorococcus marinus (strain SARG / CCMP1375 / SS120) GN=Pro_1554 PE=4 SV=1											Protein family PM-17
Q7VAE0_PROMA	Uncharacterized protein OS=Prochlorococcus marinus (strain SARG / CCMP1375 / SS120) GN=Pro_1524 PE=4 SV=1
Q7VAE1_PROMA	Uncharacterized protein OS=Prochlorococcus marinus (strain SARG / CCMP1375 / SS120) GN=Pro_1523 PE=4 SV=1
Q7VAI4_PROMA	Uncharacterized conserved protein OS=Prochlorococcus marinus (strain SARG / CCMP1375 / SS120) GN=Pro_1478 PE=4 SV=1
Q7VAI8_PROMA	Uncharacterized protein OS=Prochlorococcus marinus (strain SARG / CCMP1375 / SS120) GN=Pro_1474 PE=4 SV=1
Q7VAU8_PROMA	Uncharacterized protein OS=Prochlorococcus marinus (strain SARG / CCMP1375 / SS120) GN=Pro_1356 PE=4 SV=1
Q7VB11_PROMA	Uncharacterized protein OS=Prochlorococcus marinus (strain SARG / CCMP1375 / SS120) GN=Pro_1290 PE=4 SV=1											Protein family PM-13
Q7VB93_PROMA	Uncharacterized conserved protein OS=Prochlorococcus marinus (strain SARG / CCMP1375 / SS120) GN=Pro_1205 PE=4 SV=1
Q7VBA9_PROMA	Uncharacterized protein OS=Prochlorococcus marinus (strain SARG / CCMP1375 / SS120) GN=Pro_1188 PE=4 SV=1
Q7VBU1_PROMA	Uncharacterized protein OS=Prochlorococcus marinus (strain SARG / CCMP1375 / SS120) GN=Pro_1001 PE=4 SV=1
Q7VBU8_PROMA	Uncharacterized protein OS=Prochlorococcus marinus (strain SARG / CCMP1375 / SS120) GN=Pro_0994 PE=4 SV=1
Q7VC02_PROMA	Uncharacterized protein OS=Prochlorococcus marinus (strain SARG / CCMP1375 / SS120) GN=Pro_0940 PE=4 SV=1
Q7VC37_PROMA	Uncharacterized membrane protein OS=Prochlorococcus marinus (strain SARG / CCMP1375 / SS120) GN=Pro_0905 PE=4 SV=1
Q7VC73_PROMA	Uncharacterized conserved protein with a signal peptide OS=Prochlorococcus marinus (strain SARG / CCMP1375 / SS120) GN=Pro_0869 PE=4 SV=1
Q7VC94_PROMA	Uncharacterized membrane protein OS=Prochlorococcus marinus (strain SARG / CCMP1375 / SS120) GN=Pro_0848 PE=4 SV=1
Q7VCG5_PROMA	Uncharacterized protein OS=Prochlorococcus marinus (strain SARG / CCMP1375 / SS120) GN=Pro_0775 PE=4 SV=1
Q7VCP3_PROMA	Uncharacterized protein OS=Prochlorococcus marinus (strain SARG / CCMP1375 / SS120) GN=Pro_0697 PE=4 SV=1
Q7VCW9_PROMA	Uncharacterized protein OS=Prochlorococcus marinus (strain SARG / CCMP1375 / SS120) GN=Pro_0621 PE=4 SV=1											Protein family PM-3
Q7VCX7_PROMA	Uncharacterized conserved protein containing SWIM-like Zn-finger OS=Prochlorococcus marinus (strain SARG / CCMP1375 / SS120) GN=Pro_0613 PE=4 SV=1											Conserved protein containing SWIM-like Zn-finger
Q7VCY0_PROMA	Uncharacterized protein OS=Prochlorococcus marinus (strain SARG / CCMP1375 / SS120) GN=Pro_0610 PE=4 SV=1
Q7VCY5_PROMA	Uncharacterized protein OS=Prochlorococcus marinus (strain SARG / CCMP1375 / SS120) GN=Pro_0605 PE=4 SV=1
Q7VCY6_PROMA	Uncharacterized protein OS=Prochlorococcus marinus (strain SARG / CCMP1375 / SS120) GN=Pro_0604 PE=4 SV=1
Q7VDC6_PROMA	Uncharacterized protein OS=Prochlorococcus marinus (strain SARG / CCMP1375 / SS120) GN=ldcA PE=4 SV=1											Putative carboxypeptidase
Q7VDE5_PROMA	Uncharacterized protein OS=Prochlorococcus marinus (strain SARG / CCMP1375 / SS120) GN=Pro_0433 PE=4 SV=1
Q7VDI6_PROMA	Uncharacterized protein OS=Prochlorococcus marinus (strain SARG / CCMP1375 / SS120) GN=Pro_0390 PE=4 SV=1
Q7VDM9_PROMA	Uncharacterized protein OS=Prochlorococcus marinus (strain SARG / CCMP1375 / SS120) GN=Pro_0347 PE=4 SV=1
Q7VDN0_PROMA	Uncharacterized protein OS=Prochlorococcus marinus (strain SARG / CCMP1375 / SS120) GN=Pro_0344 PE=4 SV=1
Q7VAB6_PROMA	Uncharacterized protein OS=Prochlorococcus marinus (strain SARG / CCMP1375 / SS120) GN=Pro_1548 PE=4 SV=1											Protein family PM-12
Q7VAI1_PROMA	Uncharacterized protein OS=Prochlorococcus marinus (strain SARG / CCMP1375 / SS120) GN=Pro_1481 PE=4 SV=1
Q7VAL1_PROMA	Uncharacterized protein OS=Prochlorococcus marinus (strain SARG / CCMP1375 / SS120) GN=Pro_1449 PE=4 SV=1											Protein family PM-20
Q7VAL2_PROMA	Uncharacterized protein OS=Prochlorococcus marinus (strain SARG / CCMP1375 / SS120) GN=Pro_1448 PE=4 SV=1
Q7VAS3_PROMA	Uncharacterized secreted or membrane protein OS=Prochlorococcus marinus (strain SARG / CCMP1375 / SS120) GN=Pro_1381 PE=4 SV=1
Q7VAU7_PROMA	Uncharacterized conserved membrane protein OS=Prochlorococcus marinus (strain SARG / CCMP1375 / SS120) GN=Pro_1357 PE=4 SV=1
Q7VAV7_PROMA	Uncharacterized membrane protein OS=Prochlorococcus marinus (strain SARG / CCMP1375 / SS120) GN=Pro_1346 PE=4 SV=1
Q7VAW3_PROMA	Uncharacterized protein OS=Prochlorococcus marinus (strain SARG / CCMP1375 / SS120) GN=Pro_1340 PE=4 SV=1
Q7VB09_PROMA	Uncharacterized protein OS=Prochlorococcus marinus (strain SARG / CCMP1375 / SS120) GN=Pro_1292 PE=4 SV=1
Q7VB24_PROMA	Uncharacterized protein OS=Prochlorococcus marinus (strain SARG / CCMP1375 / SS120) GN=Pro_1276 PE=4 SV=1
Q7VB27_PROMA	Uncharacterized protein OS=Prochlorococcus marinus (strain SARG / CCMP1375 / SS120) GN=Pro_1273 PE=4 SV=1
Q7VB51_PROMA	Uncharacterized protein OS=Prochlorococcus marinus (strain SARG / CCMP1375 / SS120) GN=Pro_1247 PE=4 SV=1
Q7VB55_PROMA	Uncharacterized protein OS=Prochlorococcus marinus (strain SARG / CCMP1375 / SS120) GN=Pro_1243 PE=4 SV=1
Q7VB82_PROMA	Uncharacterized protein OS=Prochlorococcus marinus (strain SARG / CCMP1375 / SS120) GN=Pro_1216 PE=4 SV=1
Q7VB89_PROMA	Uncharacterized protein OS=Prochlorococcus marinus (strain SARG / CCMP1375 / SS120) GN=Pro_1209 PE=4 SV=1											Putative 4Fe-4S iron sulfur cluster binding
Q7VBA2_PROMA	Uncharacterized protein OS=Prochlorococcus marinus (strain SARG / CCMP1375 / SS120) GN=Pro_1195 PE=4 SV=1
Q7VBA7_PROMA	Uncharacterized protein OS=Prochlorococcus marinus (strain SARG / CCMP1375 / SS120) GN=Pro_1190 PE=4 SV=1
Q7VBB8_PROMA	Uncharacterized protein OS=Prochlorococcus marinus (strain SARG / CCMP1375 / SS120) GN=Pro_1179 PE=4 SV=1
Q7VBC4_PROMA	Uncharacterized protein OS=Prochlorococcus marinus (strain SARG / CCMP1375 / SS120) GN=Pro_1172 PE=4 SV=1											Protein family PM-20
Q7VBG2_PROMA	Uncharacterized protein OS=Prochlorococcus marinus (strain SARG / CCMP1375 / SS120) GN=Pro_1133 PE=4 SV=1
Q7VCJ1_PROMA	Uncharacterized protein OS=Prochlorococcus marinus (strain SARG / CCMP1375 / SS120) GN=Pro_0749 PE=4 SV=1
Q7VCL8_PROMA	Uncharacterized protein OS=Prochlorococcus marinus (strain SARG / CCMP1375 / SS120) GN=Pro_0722 PE=4 SV=1
Q7VCP5_PROMA	Uncharacterized protein OS=Prochlorococcus marinus (strain SARG / CCMP1375 / SS120) GN=Pro_0695 PE=4 SV=1
Q7VCR8_PROMA	Uncharacterized membrane protein OS=Prochlorococcus marinus (strain SARG / CCMP1375 / SS120) GN=Pro_0672 PE=4 SV=1
Q7VCS3_PROMA	Uncharacterized protein OS=Prochlorococcus marinus (strain SARG / CCMP1375 / SS120) GN=Pro_0667 PE=4 SV=1
Q7VCS4_PROMA	Uncharacterized protein OS=Prochlorococcus marinus (strain SARG / CCMP1375 / SS120) GN=Pro_0666 PE=4 SV=1											Putative DUP family
Q7VCT2_PROMA	Uncharacterized conserved protein OS=Prochlorococcus marinus (strain SARG / CCMP1375 / SS120) GN=Pro_0658 PE=4 SV=1
Q7VCU9_PROMA	Uncharacterized protein OS=Prochlorococcus marinus (strain SARG / CCMP1375 / SS120) GN=Pro_0641 PE=4 SV=1
Q7VCW4_PROMA	Uncharacterized protein OS=Prochlorococcus marinus (strain SARG / CCMP1375 / SS120) GN=Pro_0626 PE=4 SV=1
Q7VD13_PROMA	Uncharacterized YCII family conserved protein OS=Prochlorococcus marinus (strain SARG / CCMP1375 / SS120) GN=Pro_0576 PE=4 SV=1											YcII family conserved protein
Q7VD71_PROMA	Uncharacterized membrane protein OS=Prochlorococcus marinus (strain SARG / CCMP1375 / SS120) GN=Pro_0512 PE=4 SV=1
Q7VDA3_PROMA	Uncharacterized protein OS=Prochlorococcus marinus (strain SARG / CCMP1375 / SS120) GN=Pro_0480 PE=4 SV=1
Q7VDG0_PROMA	Uncharacterized protein OS=Prochlorococcus marinus (strain SARG / CCMP1375 / SS120) GN=Pro_0416 PE=4 SV=1											Sulfur transport family protein
Q7VDG8_PROMA	Uncharacterized protein OS=Prochlorococcus marinus (strain SARG / CCMP1375 / SS120) GN=Pro_0408 PE=4 SV=1
Q7VDN3_PROMA	Uncharacterized protein OS=Prochlorococcus marinus (strain SARG / CCMP1375 / SS120) GN=Pro_0336 PE=4 SV=1
Q7VDS6_PROMA	Uncharacterized protein OS=Prochlorococcus marinus (strain SARG / CCMP1375 / SS120) GN=Pro_0292 PE=4 SV=1
Q7VDV7_PROMA	Uncharacterized secreted or membrane protein OS=Prochlorococcus marinus (strain SARG / CCMP1375 / SS120) GN=Pro_0261 PE=4 SV=1
Q7VDW6_PROMA	Uncharacterized conserved membrane protein OS=Prochlorococcus marinus (strain SARG / CCMP1375 / SS120) GN=Pro_0249 PE=4 SV=1
Q7VDX8_PROMA	Uncharacterized protein OS=Prochlorococcus marinus (strain SARG / CCMP1375 / SS120) GN=Pro_0237 PE=4 SV=1
Q7VE88_PROMA	Uncharacterized conserved protein OS=Prochlorococcus marinus (strain SARG / CCMP1375 / SS120) GN=Pro_0125 PE=4 SV=1
Q7VEH3_PROMA	Uncharacterized protein OS=Prochlorococcus marinus (strain SARG / CCMP1375 / SS120) GN=Pro_0040 PE=4 SV=1
Q7V9G0_PROMA	Uncharacterized membrane protein OS=Prochlorococcus marinus (strain SARG / CCMP1375 / SS120) GN=Pro_1873 PE=4 SV=1
Q7V9Q2_PROMA	Uncharacterized protein OS=Prochlorococcus marinus (strain SARG / CCMP1375 / SS120) GN=Pro_1777 PE=4 SV=1
Q7VAD2_PROMA	Uncharacterized protein OS=Prochlorococcus marinus (strain SARG / CCMP1375 / SS120) GN=Pro_1532 PE=4 SV=1
Q7VAR0_PROMA	Uncharacterized protein OS=Prochlorococcus marinus (strain SARG / CCMP1375 / SS120) GN=Pro_1397 PE=4 SV=1
Q7VB13_PROMA	Uncharacterized protein OS=Prochlorococcus marinus (strain SARG / CCMP1375 / SS120) GN=Pro_1287 PE=4 SV=1
Q7VB67_PROMA	Uncharacterized protein OS=Prochlorococcus marinus (strain SARG / CCMP1375 / SS120) GN=Pro_1231 PE=4 SV=1											Protein family PM-12
Q7VBK8_PROMA	Uncharacterized protein OS=Prochlorococcus marinus (strain SARG / CCMP1375 / SS120) GN=Pro_1084 PE=4 SV=1
Q7VBL8_PROMA	Uncharacterized membrane protein OS=Prochlorococcus marinus (strain SARG / CCMP1375 / SS120) GN=Pro_1074 PE=4 SV=1
Q7VBR9_PROMA	Uncharacterized conserved membrane protein OS=Prochlorococcus marinus (strain SARG / CCMP1375 / SS120) GN=Pro_1023 PE=4 SV=1
Q7VBV2_PROMA	Uncharacterized protein OS=Prochlorococcus marinus (strain SARG / CCMP1375 / SS120) GN=Pro_0990 PE=4 SV=1
Q7VC28_PROMA	Uncharacterized protein OS=Prochlorococcus marinus (strain SARG / CCMP1375 / SS120) GN=Pro_0914 PE=4 SV=1
Q7VC30_PROMA	Uncharacterized protein OS=Prochlorococcus marinus (strain SARG / CCMP1375 / SS120) GN=Pro_0912 PE=4 SV=1
Q7VC56_PROMA	Uncharacterized protein OS=Prochlorococcus marinus (strain SARG / CCMP1375 / SS120) GN=Pro_0886 PE=4 SV=1
Q7VC74_PROMA	Uncharacterized protein OS=Prochlorococcus marinus (strain SARG / CCMP1375 / SS120) GN=Pro_0868 PE=4 SV=1
Q7VCD4_PROMA	Uncharacterized CbiX family conserved protein OS=Prochlorococcus marinus (strain SARG / CCMP1375 / SS120) GN=Pro_0806 PE=4 SV=1
Q7VCT5_PROMA	Uncharacterized CbiX family conserved protein OS=Prochlorococcus marinus (strain SARG / CCMP1375 / SS120) GN=Pro_0806 PE=4 SV=1											Double-standed beta-helix domain containing conserved protein
Q7VCU4_PROMA	Uncharacterized protein OS=Prochlorococcus marinus (strain SARG / CCMP1375 / SS120) GN=Pro_0646 PE=4 SV=1
Q7VD16_PROMA	Uncharacterized membrane protein OS=Prochlorococcus marinus (strain SARG / CCMP1375 / SS120) GN=Pro_0573 PE=4 SV=1
Q7VDG2_PROMA	Uncharacterized protein OS=Prochlorococcus marinus (strain SARG / CCMP1375 / SS120) GN=Pro_0414 PE=4 SV=1
Q7VDJ5_PROMA	Uncharacterized conserved membrane protein OS=Prochlorococcus marinus (strain SARG / CCMP1375 / SS120) GN=Pro_0381 PE=4 SV=1
Q7VE35_PROMA	Uncharacterized conserved protein OS=Prochlorococcus marinus (strain SARG / CCMP1375 / SS120) GN=Pro_0179 PE=4 SV=1
Q7VE45_PROMA	Uncharacterized protein OS=Prochlorococcus marinus (strain SARG / CCMP1375 / SS120) GN=Pro_0169 PE=4 SV=1
