# Supplementary material for: Quantitative Proteomics Shows Extensive Remodeling Induced by Nitrogen Limitation in Prochlorococcus marinus SS120
Source: mSystems. 2017 May 30;2(3):e00008-17. doi: 10.1128/mSystems.00008-17 (PMC5451487; doi:10.1128/mSystems.00008-17)
Supplement: TABLE S3 [file sys003172107st8.xlsx]

## Sheet: Upregulated prots. rel. quant.
Accession	Peptide count	Unique peptides	Confidence score	Anova (p)	Max fold change	Highest mean condition	Lowest mean condition	Description
1::ATP6_PROMA	2	2	98.7	0.00127468	2.28695	Azaserine	Control	ATP synthase subunit a OS=Prochlorococcus marinus (strain SARG / CCMP1375 / SS120) GN=atpB PE=3 SV=1
1::PSBF_PROMA	2	2	101.99	0.00177896	2.19059	Azaserine	Control	Cytochrome b559 subunit beta OS=Prochlorococcus marinus (strain SARG / CCMP1375 / SS120) GN=psbF PE=3 SV=1
1::Q7VBQ2_PROMA	2	2	62.34	0.00249543	1.67755	Azaserine	Control	SAM-dependent methyltransferase OS=Prochlorococcus marinus (strain SARG / CCMP1375 / SS120) GN=Pro_1040 PE=4 SV=1
1::DNAJ_PROMA	12	11	494.52	0.00282058	1.88811	Azaserine	Control	Chaperone protein DnaJ OS=Prochlorococcus marinus (strain SARG / CCMP1375 / SS120) GN=dnaJ PE=3 SV=1
1::RIMM_PROMA	2	2	61.18	0.00348013	2.06024	Azaserine	Control	Ribosome maturation factor RimM OS=Prochlorococcus marinus (strain SARG / CCMP1375 / SS120) GN=rimM PE=3 SV=1
1::Q7VDU0_PROMA	12	11	545.61	0.00350989	3.37236	Azaserine	Control	Uncharacterized conserved membrane protein OS=Prochlorococcus marinus (strain SARG / CCMP1375 / SS120) GN=Pro_0278 PE=4 SV=1
1::Q7VB33_PROMA	4	4	129.65	0.00416246	1.75623	Azaserine	Control	Predicted calcineurin family phosphoesterase OS=Prochlorococcus marinus (strain SARG / CCMP1375 / SS120) GN=Pro_1267 PE=4 SV=1
1::Q7VDQ1_PROMA	6	6	215.76	0.0047492	1.56293	Azaserine	Control	NUDIX/MutT family pyrophosphohydrolase OS=Prochlorococcus marinus (strain SARG / CCMP1375 / SS120) GN=Pro_0317 PE=3 SV=1
1::Q7VCU4_PROMA	2	2	52.23	0.00577543	3.05139	Azaserine	Control	Uncharacterized protein OS=Prochlorococcus marinus (strain SARG / CCMP1375 / SS120) GN=Pro_0646 PE=4 SV=1
1::Q7VCK3_PROMA	8	4	510.28	0.00797748	1.4255	Azaserine	Control	Porin homolog OS=Prochlorococcus marinus (strain SARG / CCMP1375 / SS120) GN=Pro_0737 PE=4 SV=1
1::Q7VCL9_PROMA	2	2	74.87	0.0114774	1.75395	Azaserine	Control	Uncharacterized conserved protein OS=Prochlorococcus marinus (strain SARG / CCMP1375 / SS120) GN=Pro_0721 PE=4 SV=1
1::Q7VCV4_PROMA	5	5	179.25	0.0116296	1.35256	Azaserine	Control	Uncharacterized conserved protein OS=Prochlorococcus marinus (strain SARG / CCMP1375 / SS120) GN=Pro_0636 PE=4 SV=1
1::Q7VAR2_PROMA	3	3	109.25	0.0131835	2.11079	Azaserine	Control	High light inducible protein hli6 OS=Prochlorococcus marinus (strain SARG / CCMP1375 / SS120) GN=hli6 PE=4 SV=1
1::Q7VAL1_PROMA	2	2	124.96	0.0197189	2.35148	Azaserine	Control	Uncharacterized protein OS=Prochlorococcus marinus (strain SARG / CCMP1375 / SS120) GN=Pro_1449 PE=4 SV=1
1::Q7VDQ2_PROMA	8	7	448.61	0.0205792	1.55106	Azaserine	Control	DegT/DnrJ/EryC1/StrS aminotransferase family enzyme OS=Prochlorococcus marinus (strain SARG / CCMP1375 / SS120) GN=wecE PE=3 SV=1
1::PSBL_PROMA	2	2	99.61	0.022439	3.58041	Azaserine	Control	Photosystem II reaction center protein L OS=Prochlorococcus marinus (strain SARG / CCMP1375 / SS120) GN=psbL PE=3 SV=1
1::Q7VA90_PROMA	5	4	297.69	0.0285932	3.03708	Azaserine	Control	Phosphate-binding protein OS=Prochlorococcus marinus (strain SARG / CCMP1375 / SS120) GN=pstS PE=3 SV=1
1::Q7VA33_PROMA	3	3	150.39	0.0326683	1.26054	Azaserine	Control	Na+/proline symporter OS=Prochlorococcus marinus (strain SARG / CCMP1375 / SS120) GN=putP PE=3 SV=1
1::Q7VDG0_PROMA	2	2	66.74	0.033763	1.49461	Azaserine	Control	Uncharacterized protein OS=Prochlorococcus marinus (strain SARG / CCMP1375 / SS120) GN=Pro_0416 PE=4 SV=1
1::PETD_PROMA	2	2	63.44	0.0344737	3.54804	Azaserine	Control	Cytochrome b6-f complex subunit 4 OS=Prochlorococcus marinus (strain SARG / CCMP1375 / SS120) GN=petD PE=3 SV=1
1::PSBE_PROMA	3	3	116.67	0.0388505	3.0029	Azaserine	Control	Cytochrome b559 subunit alpha OS=Prochlorococcus marinus (strain SARG / CCMP1375 / SS120) GN=psbE PE=3 SV=1
1::PCBE_PROMA	11	10	733.98	0.0411829	2.96907	Azaserine	Control	Divinyl chlorophyll a/b light-harvesting protein PcbE OS=Prochlorococcus marinus (strain SARG / CCMP1375 / SS120) GN=pcbE PE=1 SV=1
1::Q7VE04_PROMA	5	5	179.42	0.0424359	2.28056	Azaserine	Control	Histidinol-phosphate aminotransferase OS=Prochlorococcus marinus (strain SARG / CCMP1375 / SS120) GN=hisC PE=3 SV=1
1::Q7VCR3_PROMA	8	8	559.46	0.0433952	2.00582	Azaserine	Control	Uncharacterized protein OS=Prochlorococcus marinus (strain SARG / CCMP1375 / SS120) GN=Pro_0677 PE=4 SV=1
1::PCBD_PROMA	9	9	538.77	0.0447514	2.82131	Azaserine	Control	Divinyl chlorophyll a/b light-harvesting protein PcbD OS=Prochlorococcus marinus (strain SARG / CCMP1375 / SS120) GN=pcbD PE=1 SV=1
1::Q7VB78_PROMA	2	2	80.04	0.0460725	1.83106	Azaserine	Control	Membrane serine protease of rhomboid family OS=Prochlorococcus marinus (strain SARG / CCMP1375 / SS120) GN=glpG PE=4 SV=1
1::PEBB_PROMA	2	2	66.75	0.0478891	1.54595	Azaserine	Control	Phycoerythrobilin:ferredoxin oxidoreductase OS=Prochlorococcus marinus (strain SARG / CCMP1375 / SS120) GN=pebB PE=3 SV=1
1::CCMK_PROMA	8	8	851.85	0.0484458	1.38255	Azaserine	Control	Carbon dioxide-concentrating mechanism protein CcmK OS=Prochlorococcus marinus (strain SARG / CCMP1375 / SS120) GN=ccmK PE=3 SV=1
1::RISB_PROMA	8	8	405.1	0.0526492	1.39947	Azaserine	Control	6,7-dimethyl-8-ribityllumazine synthase OS=Prochlorococcus marinus (strain SARG / CCMP1375 / SS120) GN=ribH PE=3 SV=1
1::Q7VA01_PROMA	29	27	1197.44	0.0528765	1.37411	Azaserine	Control	Ferredoxin-dependent glutamate synthase OS=Prochlorococcus marinus (strain SARG / CCMP1375 / SS120) GN=glsF PE=4 SV=1
1::Q7VAA2_PROMA	4	4	190.97	0.0543815	1.36435	Azaserine	Control	Predicted membrane protein OS=Prochlorococcus marinus (strain SARG / CCMP1375 / SS120) GN=Pro_1562 PE=4 SV=1

## Sheet: Downregulated prots. rel. quant
Accession	Peptide count	Unique peptides	Confidence score	Anova (p)	Max fold change	Highest mean condition	Lowest mean condition	Description
1::Q7VDF9_PROMA	3	3	134.08	1.55325e-05	15.9573	Control	Azaserine	Thioredoxin family protein OS=Prochlorococcus marinus (strain SARG / CCMP1375 / SS120) GN=Pro_0417 PE=4 SV=1
1::Q7VE79_PROMA	10	9	428.11	3.30382e-05	2.52328	Control	Azaserine	Uroporphyrin-III synthase OS=Prochlorococcus marinus (strain SARG / CCMP1375 / SS120) GN=hemD PE=4 SV=1
1::Q7VBU9_PROMA	2	2	106.7	3.83849e-05	23.6142	Control	Azaserine	Ferredoxin, PetF OS=Prochlorococcus marinus (strain SARG / CCMP1375 / SS120) GN=petF PE=4 SV=1
1::Q7VC02_PROMA	7	7	275.96	3.87257e-05	2.18762	Control	Azaserine	Uncharacterized protein OS=Prochlorococcus marinus (strain SARG / CCMP1375 / SS120) GN=Pro_0940 PE=4 SV=1
1::Q7VA28_PROMA	4	4	145.69	0.000100206	2.29299	Control	Azaserine	Mg-dependent DNase OS=Prochlorococcus marinus (strain SARG / CCMP1375 / SS120) GN=tatD PE=4 SV=1
1::Q7VBB8_PROMA	3	3	179.61	0.000108307	4.40852	Control	Azaserine	Uncharacterized protein OS=Prochlorococcus marinus (strain SARG / CCMP1375 / SS120) GN=Pro_1179 PE=4 SV=1
1::Q7VBU1_PROMA	3	3	93.65	0.000142835	2.95095	Control	Azaserine	Uncharacterized protein OS=Prochlorococcus marinus (strain SARG / CCMP1375 / SS120) GN=Pro_1001 PE=4 SV=1
1::Q7VC00_PROMA	11	11	460.41	0.000160298	6.89273	Control	Azaserine	Peptidyl-prolyl cis-trans isomerase OS=Prochlorococcus marinus (strain SARG / CCMP1375 / SS120) GN=ppiB PE=3 SV=1
1::Q7V9Q9_PROMA	29	27	1652.17	0.000169065	2.05322	Control	Azaserine	Transketolase OS=Prochlorococcus marinus (strain SARG / CCMP1375 / SS120) GN=tktA PE=3 SV=1
1::Q7VE75_PROMA	10	10	529.32	0.000196028	1.9072	Control	Azaserine	TPR-repeat protein, specific for cyanobacteria OS=Prochlorococcus marinus (strain SARG / CCMP1375 / SS120) GN=Pro_0138 PE=4 SV=1
1::Q7VCU9_PROMA	2	2	101.78	0.000205044	1.80145	Control	Azaserine	Uncharacterized protein OS=Prochlorococcus marinus (strain SARG / CCMP1375 / SS120) GN=Pro_0641 PE=4 SV=1
1::Q7VAM6_PROMA	2	2	76.27	0.000244653	3.68193	Control	Azaserine	Ferredoxin OS=Prochlorococcus marinus (strain SARG / CCMP1375 / SS120) GN=fdx PE=4 SV=1
1::Q7VBY4_PROMA	16	16	1200.5	0.000251392	3.33219	Control	Azaserine	Branched-chain amino acid aminotransferase OS=Prochlorococcus marinus (strain SARG / CCMP1375 / SS120) GN=ilvE PE=3 SV=1
1::Q7VDX6_PROMA	11	11	491.87	0.000287704	2.28739	Control	Azaserine	Thioredoxin reductase OS=Prochlorococcus marinus (strain SARG / CCMP1375 / SS120) GN=trxB PE=4 SV=1
1::Q7TVA2_PROMA	6	6	242.79	0.000294133	3.03456	Control	Azaserine	MIF/Phenylpyruvate tautomerase family protein OS=Prochlorococcus marinus (strain SARG / CCMP1375 / SS120) GN=Pro_1204 PE=4 SV=1
1::Q7VAU0_PROMA	8	7	349.74	0.000308876	2.38086	Control	Azaserine	Predicted sugar kinase fused to uncharacterized domain OS=Prochlorococcus marinus (strain SARG / CCMP1375 / SS120) GN=Pro_1364 PE=3 SV=1
1::Q7VBK8_PROMA	3	3	97.63	0.000380816	4.20216	Control	Azaserine	Uncharacterized protein OS=Prochlorococcus marinus (strain SARG / CCMP1375 / SS120) GN=Pro_1084 PE=4 SV=1
1::RS12_PROMA	4	4	170.65	0.000386659	1.76681	Control	Azaserine	30S ribosomal protein S12 OS=Prochlorococcus marinus (strain SARG / CCMP1375 / SS120) GN=rpsL PE=3 SV=1
1::Q7VCZ5_PROMA	6	6	242.58	0.000425651	1.52247	Control	Azaserine	Uncharacterized protein OS=Prochlorococcus marinus (strain SARG / CCMP1375 / SS120) GN=Pro_0594 PE=4 SV=1
1::RS21_PROMA	5	5	245.93	0.000437073	2.2102	Control	Azaserine	30S ribosomal protein S21 OS=Prochlorococcus marinus (strain SARG / CCMP1375 / SS120) GN=rpsU PE=3 SV=1
1::Y020_PROMA	7	7	453.6	0.000440675	4.37242	Control	Azaserine	Nucleoid-associated protein Pro_0020 OS=Prochlorococcus marinus (strain SARG / CCMP1375 / SS120) GN=Pro_0020 PE=3 SV=1
1::Q7VDG8_PROMA	2	2	97.52	0.000442737	2.84226	Control	Azaserine	Uncharacterized protein OS=Prochlorococcus marinus (strain SARG / CCMP1375 / SS120) GN=Pro_0408 PE=4 SV=1
1::HEM6_PROMA	16	16	852.39	0.00044665	2.53259	Control	Azaserine	Oxygen-dependent coproporphyrinogen-III oxidase OS=Prochlorococcus marinus (strain SARG / CCMP1375 / SS120) GN=hemF PE=3 SV=1
1::Q7VBN0_PROMA	10	10	729.27	0.000457324	1.9765	Control	Azaserine	Uncharacterized protein OS=Prochlorococcus marinus (strain SARG / CCMP1375 / SS120) GN=Pro_1062 PE=4 SV=1
1::Q7VA48_PROMA	19	18	1041.24	0.000561523	2.43223	Control	Azaserine	Adenylosuccinate lyase OS=Prochlorococcus marinus (strain SARG / CCMP1375 / SS120) GN=purB PE=3 SV=1
1::Q7VA22_PROMA	20	19	1145.61	0.000569018	2.35716	Control	Azaserine	Transcription termination/antitermination protein NusA OS=Prochlorococcus marinus (strain SARG / CCMP1375 / SS120) GN=nusA PE=3 SV=1
1::RS3_PROMA	20	19	1040.92	0.0005981	1.85597	Control	Azaserine	30S ribosomal protein S3 OS=Prochlorococcus marinus (strain SARG / CCMP1375 / SS120) GN=rpsC PE=3 SV=1
1::Q7VB99_PROMA	5	5	227.39	0.00060054	2.46293	Control	Azaserine	Uncharacterized protein OS=Prochlorococcus marinus (strain SARG / CCMP1375 / SS120) GN=Pro_1198 PE=4 SV=1
1::PCYA_PROMA	4	4	192.6	0.000629297	3.51226	Control	Azaserine	Phycocyanobilin:ferredoxin oxidoreductase OS=Prochlorococcus marinus (strain SARG / CCMP1375 / SS120) GN=pcyA PE=3 SV=1
1::Q7VCY6_PROMA	2	2	60.45	0.000638986	3.04281	Control	Azaserine	Uncharacterized protein OS=Prochlorococcus marinus (strain SARG / CCMP1375 / SS120) GN=Pro_0604 PE=4 SV=1
1::Q7VBP4_PROMA	14	13	779.21	0.000733477	2.15095	Control	Azaserine	3-phosphoshikimate 1-carboxyvinyltransferase OS=Prochlorococcus marinus (strain SARG / CCMP1375 / SS120) GN=aroA PE=3 SV=1
1::Q7VCT2_PROMA	2	2	65.68	0.000814082	1.65952	Control	Azaserine	Uncharacterized conserved protein OS=Prochlorococcus marinus (strain SARG / CCMP1375 / SS120) GN=Pro_0658 PE=4 SV=1
1::Q7VB72_PROMA	5	5	217.43	0.00085853	1.83415	Control	Azaserine	Uncharacterized protein OS=Prochlorococcus marinus (strain SARG / CCMP1375 / SS120) GN=Pro_1226 PE=4 SV=1
1::SPEA_PROMA	17	16	642.78	0.000898162	1.82727	Control	Azaserine	Biosynthetic arginine decarboxylase OS=Prochlorococcus marinus (strain SARG / CCMP1375 / SS120) GN=speA PE=3 SV=1
1::Q7VC16_PROMA	2	2	91.47	0.000905073	2.38843	Control	Azaserine	Segregation and condensation protein B OS=Prochlorococcus marinus (strain SARG / CCMP1375 / SS120) GN=Pro_0926 PE=4 SV=1
1::Q7VCU1_PROMA	8	8	458.62	0.000940299	2.69163	Control	Azaserine	Uncharacterized protein OS=Prochlorococcus marinus (strain SARG / CCMP1375 / SS120) GN=Pro_0649 PE=4 SV=1
1::AROC_PROMA	16	15	887.13	0.000945619	1.53305	Control	Azaserine	Chorismate synthase OS=Prochlorococcus marinus (strain SARG / CCMP1375 / SS120) GN=aroC PE=3 SV=2
1::THIC_PROMA	14	14	768.95	0.0009534	2.22272	Control	Azaserine	Phosphomethylpyrimidine synthase OS=Prochlorococcus marinus (strain SARG / CCMP1375 / SS120) GN=thiC PE=3 SV=1
1::RNZ_PROMA	3	3	83.57	0.000978029	2.11598	Control	Azaserine	Ribonuclease Z OS=Prochlorococcus marinus (strain SARG / CCMP1375 / SS120) GN=rnz PE=3 SV=1
1::ENO_PROMA	19	19	1313.86	0.000985139	3.61953	Control	Azaserine	Enolase OS=Prochlorococcus marinus (strain SARG / CCMP1375 / SS120) GN=eno PE=3 SV=1
1::AROB_PROMA	13	12	553.11	0.00100045	1.62549	Control	Azaserine	3-dehydroquinate synthase OS=Prochlorococcus marinus (strain SARG / CCMP1375 / SS120) GN=aroB PE=3 SV=1
1::HIS7_PROMA	6	6	272.84	0.0010298	1.45391	Control	Azaserine	Imidazoleglycerol-phosphate dehydratase OS=Prochlorococcus marinus (strain SARG / CCMP1375 / SS120) GN=hisB PE=3 SV=1
1::Q7VAN7_PROMA	27	27	1194.07	0.00106626	1.73431	Control	Azaserine	Phosphoribosylamine--glycine ligase OS=Prochlorococcus marinus (strain SARG / CCMP1375 / SS120) GN=purD PE=3 SV=1
1::Q7VDG5_PROMA	3	3	144.7	0.00109033	4.87437	Control	Azaserine	Thioredoxin family protein OS=Prochlorococcus marinus (strain SARG / CCMP1375 / SS120) GN=trxA PE=4 SV=1
1::Q7VBB6_PROMA	11	10	508.62	0.00113323	1.8397	Control	Azaserine	Uncharacterized protein OS=Prochlorococcus marinus (strain SARG / CCMP1375 / SS120) GN=Pro_1181 PE=4 SV=1
1::GSHB_PROMA	13	13	957.05	0.00116016	3.15684	Control	Azaserine	Glutathione synthetase OS=Prochlorococcus marinus (strain SARG / CCMP1375 / SS120) GN=gshB PE=3 SV=1
1::Q7VB17_PROMA	5	5	249.66	0.00117195	2.60425	Control	Azaserine	2OG-Fe(II) dioxygenase superfamily protein OS=Prochlorococcus marinus (strain SARG / CCMP1375 / SS120) GN=Pro_1283 PE=4 SV=1
1::Q7VD54_PROMA	8	8	437.3	0.00122697	4.23882	Control	Azaserine	Uncharacterized protein OS=Prochlorococcus marinus (strain SARG / CCMP1375 / SS120) GN=Pro_0529 PE=4 SV=1
1::ISPT_PROMA	4	4	218.72	0.00122832	2.64965	Control	Azaserine	Isoprenyl transferase OS=Prochlorococcus marinus (strain SARG / CCMP1375 / SS120) GN=uppS PE=3 SV=1
1::Q7VE70_PROMA	23	23	1326.88	0.00124714	3.69138	Control	Azaserine	Cysteine synthase OS=Prochlorococcus marinus (strain SARG / CCMP1375 / SS120) GN=cysK PE=3 SV=1
1::RS14_PROMA	8	7	319.87	0.00125051	1.73696	Control	Azaserine	30S ribosomal protein S14 OS=Prochlorococcus marinus (strain SARG / CCMP1375 / SS120) GN=rpsN PE=3 SV=1
1::EFTU_PROMA	36	34	2951.09	0.00125374	2.12706	Control	Azaserine	Elongation factor Tu OS=Prochlorococcus marinus (strain SARG / CCMP1375 / SS120) GN=tuf PE=3 SV=1
1::Q7VBY0_PROMA	6	6	313.54	0.00127302	1.40689	Control	Azaserine	Uncharacterized protein OS=Prochlorococcus marinus (strain SARG / CCMP1375 / SS120) GN=Pro_0962 PE=4 SV=1
1::IF3_PROMA	9	9	568.02	0.00128465	1.40243	Control	Azaserine	Translation initiation factor IF-3 OS=Prochlorococcus marinus (strain SARG / CCMP1375 / SS120) GN=infC PE=3 SV=1
1::MNMA_PROMA	4	4	139.11	0.00133912	3.89673	Control	Azaserine	tRNA-specific 2-thiouridylase MnmA OS=Prochlorococcus marinus (strain SARG / CCMP1375 / SS120) GN=mnmA PE=3 SV=1
1::DXR_PROMA	22	22	945.05	0.00134558	2.26925	Control	Azaserine	1-deoxy-D-xylulose 5-phosphate reductoisomerase OS=Prochlorococcus marinus (strain SARG / CCMP1375 / SS120) GN=dxr PE=3 SV=1
1::Q7VA67_PROMA	7	7	390.57	0.00134967	1.85655	Control	Azaserine	Alanine dehydrogenase OS=Prochlorococcus marinus (strain SARG / CCMP1375 / SS120) GN=ald PE=3 SV=1
1::Q7VC31_PROMA	6	6	502.13	0.00136185	2.59963	Control	Azaserine	Uncharacterized protein OS=Prochlorococcus marinus (strain SARG / CCMP1375 / SS120) GN=Pro_0911 PE=4 SV=1
1::MINE_PROMA	6	6	403.18	0.00139013	2.20137	Control	Azaserine	Cell division topological specificity factor OS=Prochlorococcus marinus (strain SARG / CCMP1375 / SS120) GN=minE PE=3 SV=1
1::Q7VEG8_PROMA	18	18	1036.07	0.00139307	2.21362	Control	Azaserine	Diflavin flavoprotein OS=Prochlorococcus marinus (strain SARG / CCMP1375 / SS120) GN=dfa1 PE=4 SV=1
1::Q7VA40_PROMA	2	2	60.18	0.00145852	3.47219	Control	Azaserine	Uncharacterized protein OS=Prochlorococcus marinus (strain SARG / CCMP1375 / SS120) GN=Pro_1627 PE=4 SV=1
1::Q7VCG7_PROMA	10	10	410.18	0.00147829	2.38198	Control	Azaserine	Uncharacterized protein OS=Prochlorococcus marinus (strain SARG / CCMP1375 / SS120) GN=Pro_0773 PE=4 SV=1
1::TRPD_PROMA	20	19	1155.86	0.00153641	2.18378	Control	Azaserine	Anthranilate phosphoribosyltransferase OS=Prochlorococcus marinus (strain SARG / CCMP1375 / SS120) GN=trpD PE=3 SV=1
1::Q7VD56_PROMA	2	2	79.53	0.00157174	1.56388	Control	Azaserine	Thermonuclease homolog OS=Prochlorococcus marinus (strain SARG / CCMP1375 / SS120) GN=Pro_0527 PE=4 SV=1
1::SYDND_PROMA	25	24	1029.96	0.00157589	2.1515	Control	Azaserine	Aspartate--tRNA(Asp/Asn) ligase OS=Prochlorococcus marinus (strain SARG / CCMP1375 / SS120) GN=aspS PE=3 SV=1
1::NDHO_PROMA	4	4	128.81	0.00159739	1.80147	Control	Azaserine	NAD(P)H-quinone oxidoreductase subunit O OS=Prochlorococcus marinus (strain SARG / CCMP1375 / SS120) GN=ndhO PE=3 SV=1
1::SYR_PROMA	15	13	565.15	0.00163969	2.05731	Control	Azaserine	Arginine--tRNA ligase OS=Prochlorococcus marinus (strain SARG / CCMP1375 / SS120) GN=argS PE=3 SV=1
1::TPIS_PROMA	6	6	485.06	0.00168737	2.5232	Control	Azaserine	Triosephosphate isomerase OS=Prochlorococcus marinus (strain SARG / CCMP1375 / SS120) GN=tpiA PE=3 SV=1
1::QUEA_PROMA	4	4	165.5	0.00169472	2.35478	Control	Azaserine	S-adenosylmethionine:tRNA ribosyltransferase-isomerase OS=Prochlorococcus marinus (strain SARG / CCMP1375 / SS120) GN=queA PE=3 SV=1
1::Q7VEL1_PROMA	15	15	806.44	0.00174736	2.92849	Control	Azaserine	DNA polymerase III subunit beta OS=Prochlorococcus marinus (strain SARG / CCMP1375 / SS120) GN=dnaN PE=4 SV=1
1::Q7VDX8_PROMA	3	3	128.36	0.00176812	3.94548	Control	Azaserine	Uncharacterized protein OS=Prochlorococcus marinus (strain SARG / CCMP1375 / SS120) GN=Pro_0237 PE=4 SV=1
1::Q7VE49_PROMA	7	7	418.83	0.00179756	2.00297	Control	Azaserine	RNA-binding protein, RRM domain OS=Prochlorococcus marinus (strain SARG / CCMP1375 / SS120) GN=Pro_0165 PE=4 SV=1
1::Q7VA84_PROMA	4	3	164.76	0.00180144	1.91592	Control	Azaserine	Uncharacterized conserved protein OS=Prochlorococcus marinus (strain SARG / CCMP1375 / SS120) GN=Pro_1581 PE=4 SV=1
1::TIG_PROMA	19	18	906.02	0.00188991	1.51596	Control	Azaserine	Trigger factor OS=Prochlorococcus marinus (strain SARG / CCMP1375 / SS120) GN=tig PE=3 SV=1
1::Q7V9L8_PROMA	26	25	1299.45	0.00195112	2.40951	Control	Azaserine	Ribonuclease J OS=Prochlorococcus marinus (strain SARG / CCMP1375 / SS120) GN=rnj PE=3 SV=1
1::DCUP_PROMA	17	17	926.25	0.00197172	1.96541	Control	Azaserine	Uroporphyrinogen decarboxylase OS=Prochlorococcus marinus (strain SARG / CCMP1375 / SS120) GN=hemE PE=3 SV=1
1::Q7VBD2_PROMA	6	6	323.03	0.00201129	3.0459	Control	Azaserine	Uncharacterized protein OS=Prochlorococcus marinus (strain SARG / CCMP1375 / SS120) GN=Pro_1163 PE=4 SV=1
1::Q7V9F2_PROMA	44	44	2287.93	0.00202156	2.01811	Control	Azaserine	UvrABC system protein A OS=Prochlorococcus marinus (strain SARG / CCMP1375 / SS120) GN=uvrA PE=3 SV=1
1::Q7VA15_PROMA	3	3	166.32	0.00207444	3.67054	Control	Azaserine	ATP-dependent Clp protease adapter protein ClpS OS=Prochlorococcus marinus (strain SARG / CCMP1375 / SS120) GN=clpS PE=3 SV=1
1::Q7VCF5_PROMA	4	3	212.68	0.00217211	2.82534	Control	Azaserine	Uncharacterized protein OS=Prochlorococcus marinus (strain SARG / CCMP1375 / SS120) GN=Pro_0785 PE=4 SV=1
1::RPIA_PROMA	12	12	768.9	0.00219999	1.86275	Control	Azaserine	Ribose-5-phosphate isomerase A OS=Prochlorococcus marinus (strain SARG / CCMP1375 / SS120) GN=rpiA PE=3 SV=1
1::Q7VDH5_PROMA	26	26	1420.08	0.00225204	2.1152	Control	Azaserine	Dihydrolipoamide S-acetyltransferase OS=Prochlorococcus marinus (strain SARG / CCMP1375 / SS120) GN=aceF PE=3 SV=1
1::Q7VD82_PROMA	4	3	166.22	0.0022638	1.97657	Control	Azaserine	Uncharacterized protein OS=Prochlorococcus marinus (strain SARG / CCMP1375 / SS120) GN=Pro_0501 PE=4 SV=1
1::Q7VCY0_PROMA	2	2	65.43	0.00242122	4.60165	Control	Azaserine	Uncharacterized protein OS=Prochlorococcus marinus (strain SARG / CCMP1375 / SS120) GN=Pro_0610 PE=4 SV=1
1::Q7VAG1_PROMA	6	6	284.33	0.00247582	4.42105	Control	Azaserine	Fe2+/Zn2+ uptake regulation protein OS=Prochlorococcus marinus (strain SARG / CCMP1375 / SS120) GN=fur PE=4 SV=1
1::Q7VEA1_PROMA	3	3	174.39	0.00251863	2.26342	Control	Azaserine	Exodeoxyribonuclease 7 small subunit OS=Prochlorococcus marinus (strain SARG / CCMP1375 / SS120) GN=xseB PE=3 SV=1
1::Q7VAQ0_PROMA	15	15	846.24	0.00263904	1.70798	Control	Azaserine	Uncharacterized protein OS=Prochlorococcus marinus (strain SARG / CCMP1375 / SS120) GN=Pro_1407 PE=4 SV=1
1::Q7VB19_PROMA	11	11	357.14	0.00269796	1.7968	Control	Azaserine	1-deoxy-xylulose 5-phosphate synthase OS=Prochlorococcus marinus (strain SARG / CCMP1375 / SS120) GN=Pro_1281 PE=4 SV=1
1::Q7VCY5_PROMA	2	2	51.61	0.00281402	1.75	Control	Azaserine	Uncharacterized protein OS=Prochlorococcus marinus (strain SARG / CCMP1375 / SS120) GN=Pro_0605 PE=4 SV=1
1::RNH_PROMA	3	3	106.46	0.00287861	1.94926	Control	Azaserine	Ribonuclease H OS=Prochlorococcus marinus (strain SARG / CCMP1375 / SS120) GN=rnhA PE=3 SV=1
1::PANB_PROMA	9	9	526.82	0.0029219	1.98797	Control	Azaserine	3-methyl-2-oxobutanoate hydroxymethyltransferase OS=Prochlorococcus marinus (strain SARG / CCMP1375 / SS120) GN=panB PE=3 SV=1
1::EFP_PROMA	8	8	350.84	0.00297495	1.73376	Control	Azaserine	Elongation factor P OS=Prochlorococcus marinus (strain SARG / CCMP1375 / SS120) GN=efp PE=3 SV=1
1::Q7VD51_PROMA	6	6	230.29	0.00300152	2.5821	Control	Azaserine	Aldehyde decarbonylase OS=Prochlorococcus marinus (strain SARG / CCMP1375 / SS120) GN=Pro_0532 PE=3 SV=1
1::Q7VBG2_PROMA	2	2	76.31	0.00308039	2.49316	Control	Azaserine	Uncharacterized protein OS=Prochlorococcus marinus (strain SARG / CCMP1375 / SS120) GN=Pro_1133 PE=4 SV=1
1::Q7VD98_PROMA	12	12	501.48	0.00312973	2.06667	Control	Azaserine	Uncharacterized protein OS=Prochlorococcus marinus (strain SARG / CCMP1375 / SS120) GN=Pro_0485 PE=4 SV=1
1::CH602_PROMA	49	48	3617.57	0.00314088	1.78024	Control	Azaserine	60 kDa chaperonin 2 OS=Prochlorococcus marinus (strain SARG / CCMP1375 / SS120) GN=groL2 PE=3 SV=1
1::Q7VE11_PROMA	3	3	161.45	0.00315361	1.76823	Control	Azaserine	Glutaredoxin OS=Prochlorococcus marinus (strain SARG / CCMP1375 / SS120) GN=grxC PE=4 SV=1
1::Q7VEI5_PROMA	12	12	472.14	0.00316147	1.8924	Control	Azaserine	4-hydroxythreonine-4-phosphate dehydrogenase OS=Prochlorococcus marinus (strain SARG / CCMP1375 / SS120) GN=pdxA PE=3 SV=1
1::Q7VEJ8_PROMA	6	6	298.86	0.00333857	2.02496	Control	Azaserine	Conserved domain OS=Prochlorococcus marinus (strain SARG / CCMP1375 / SS120) GN=Pro_0015 PE=4 SV=1
1::RS10_PROMA	10	10	581.19	0.00339168	2.26803	Control	Azaserine	30S ribosomal protein S10 OS=Prochlorococcus marinus (strain SARG / CCMP1375 / SS120) GN=rpsJ PE=3 SV=1
1::Q7VB97_PROMA	2	1	68.85	0.00353277	5.6993	Control	Azaserine	Predicted dioxygenase OS=Prochlorococcus marinus (strain SARG / CCMP1375 / SS120) GN=Pro_1200 PE=4 SV=1
1::PURL_PROMA	6	6	277.03	0.0035407	1.29314	Control	Azaserine	Phosphoribosylformylglycinamidine synthase subunit PurL OS=Prochlorococcus marinus (strain SARG / CCMP1375 / SS120) GN=purL PE=3 SV=2
1::NDK_PROMA	6	6	405.65	0.00358855	1.48364	Control	Azaserine	Nucleoside diphosphate kinase OS=Prochlorococcus marinus (strain SARG / CCMP1375 / SS120) GN=ndk PE=3 SV=2
1::Q7VDE0_PROMA	6	5	192.86	0.00359443	1.57367	Control	Azaserine	AbrB family transciptional regulator OS=Prochlorococcus marinus (strain SARG / CCMP1375 / SS120) GN=Pro_0439 PE=4 SV=1
1::Q7VEB8_PROMA	7	6	295.27	0.00367043	2.24047	Control	Azaserine	Phosphoadenylyl-sulfate reductase (thioredoxin) OS=Prochlorococcus marinus (strain SARG / CCMP1375 / SS120) GN=cysH PE=4 SV=1
1::RPOB_PROMA	55	54	3344.5	0.00368951	2.01316	Control	Azaserine	DNA-directed RNA polymerase subunit beta OS=Prochlorococcus marinus (strain SARG / CCMP1375 / SS120) GN=rpoB PE=3 SV=1
1::Q7VE86_PROMA	13	13	561.71	0.003712	2.14013	Control	Azaserine	6-pyruvoyl-tetrahydropterin synthase OS=Prochlorococcus marinus (strain SARG / CCMP1375 / SS120) GN=Pro_0127 PE=4 SV=1
1::Q7V9F6_PROMA	4	4	263.72	0.00378164	2.82555	Control	Azaserine	Uncharacterized protein OS=Prochlorococcus marinus (strain SARG / CCMP1375 / SS120) GN=Pro_1877 PE=4 SV=1
1::YCF3_PROMA	14	13	583.28	0.00389261	1.91969	Control	Azaserine	Photosystem I assembly protein Ycf3 OS=Prochlorococcus marinus (strain SARG / CCMP1375 / SS120) GN=ycf3 PE=3 SV=1
1::Q7VBM4_PROMA	24	24	1153.28	0.00397531	1.94585	Control	Azaserine	Zn-dependent oligopeptidase OS=Prochlorococcus marinus (strain SARG / CCMP1375 / SS120) GN=dcp PE=3 SV=1
1::RPOC2_PROMA	74	70	4728.7	0.00409278	2.07491	Control	Azaserine	DNA-directed RNA polymerase subunit beta' OS=Prochlorococcus marinus (strain SARG / CCMP1375 / SS120) GN=rpoC2 PE=3 SV=1
1::RBFA_PROMA	5	5	220.34	0.00410333	2.02281	Control	Azaserine	Ribosome-binding factor A OS=Prochlorococcus marinus (strain SARG / CCMP1375 / SS120) GN=rbfA PE=3 SV=1
1::Q7VD02_PROMA	3	3	99.84	0.00411599	1.59297	Control	Azaserine	Uncharacterized protein OS=Prochlorococcus marinus (strain SARG / CCMP1375 / SS120) GN=Pro_0587 PE=4 SV=1
1::Q7VCE1_PROMA	12	12	549.1	0.00413389	2.45346	Control	Azaserine	Uncharacterized protein OS=Prochlorococcus marinus (strain SARG / CCMP1375 / SS120) GN=Pro_0799 PE=4 SV=1
1::Q7VDR7_PROMA	6	6	293.38	0.00416576	2.53567	Control	Azaserine	Signal transduction histidine kinase OS=Prochlorococcus marinus (strain SARG / CCMP1375 / SS120) GN=caeS PE=4 SV=1
1::Q7VBA9_PROMA	3	3	106.47	0.0042667	2.09298	Control	Azaserine	Uncharacterized protein OS=Prochlorococcus marinus (strain SARG / CCMP1375 / SS120) GN=Pro_1188 PE=4 SV=1
1::CH601_PROMA	36	34	2371.31	0.00429221	1.52636	Control	Azaserine	60 kDa chaperonin 1 OS=Prochlorococcus marinus (strain SARG / CCMP1375 / SS120) GN=groL1 PE=3 SV=1
1::Q7VDA5_PROMA	5	4	325.29	0.00441809	2.23839	Control	Azaserine	Cyanobacteria-specific protein OS=Prochlorococcus marinus (strain SARG / CCMP1375 / SS120) GN=Pro_0478 PE=4 SV=1
1::ISPG_PROMA	17	16	1139.94	0.00442121	2.03208	Control	Azaserine	4-hydroxy-3-methylbut-2-en-1-yl diphosphate synthase (ferredoxin) OS=Prochlorococcus marinus (strain SARG / CCMP1375 / SS120) GN=ispG PE=3 SV=1
1::Q7VC76_PROMA	10	9	749.38	0.00444277	1.79737	Control	Azaserine	Uncharacterized protein OS=Prochlorococcus marinus (strain SARG / CCMP1375 / SS120) GN=Pro_0866 PE=4 SV=1
1::Q7VDS6_PROMA	2	2	220.44	0.0045238	2.56344	Control	Azaserine	Uncharacterized protein OS=Prochlorococcus marinus (strain SARG / CCMP1375 / SS120) GN=Pro_0292 PE=4 SV=1
1::PNP_PROMA	54	53	3179.92	0.00464159	1.78797	Control	Azaserine	Polyribonucleotide nucleotidyltransferase OS=Prochlorococcus marinus (strain SARG / CCMP1375 / SS120) GN=pnp PE=3 SV=1
1::Q7VDM5_PROMA	17	16	999.32	0.00474129	1.99572	Control	Azaserine	Ribosomal protein S1 OS=Prochlorococcus marinus (strain SARG / CCMP1375 / SS120) GN=rpsA PE=4 SV=1
1::RS17_PROMA	4	4	202.34	0.00476694	1.37617	Control	Azaserine	30S ribosomal protein S17 OS=Prochlorococcus marinus (strain SARG / CCMP1375 / SS120) GN=rpsQ PE=3 SV=1
1::Q7VBU8_PROMA	4	4	210.57	0.00477814	2.56929	Control	Azaserine	Uncharacterized protein OS=Prochlorococcus marinus (strain SARG / CCMP1375 / SS120) GN=Pro_0994 PE=4 SV=1
1::RPOA_PROMA	15	15	1206.38	0.00480084	1.72295	Control	Azaserine	DNA-directed RNA polymerase subunit alpha OS=Prochlorococcus marinus (strain SARG / CCMP1375 / SS120) GN=rpoA PE=3 SV=1
1::Q7V9S1_PROMA	12	12	574.48	0.0048257	1.95261	Control	Azaserine	Galactose mutarotase related enzyme OS=Prochlorococcus marinus (strain SARG / CCMP1375 / SS120) GN=galM PE=4 SV=1
1::Q7V9I8_PROMA	4	4	257.19	0.00490958	2.46714	Control	Azaserine	Uncharacterized protein OS=Prochlorococcus marinus (strain SARG / CCMP1375 / SS120) GN=Pro_1845 PE=4 SV=1
1::Q7VEI6_PROMA	6	6	442.98	0.00493873	2.49799	Control	Azaserine	Biotin carboxyl carrier protein OS=Prochlorococcus marinus (strain SARG / CCMP1375 / SS120) GN=accB PE=4 SV=1
1::Q7VDW2_PROMA	23	22	1071.22	0.00508434	2.30859	Control	Azaserine	Sulfate adenylyltransferase OS=Prochlorococcus marinus (strain SARG / CCMP1375 / SS120) GN=MET3 PE=4 SV=1
1::RS4_PROMA	11	11	567.58	0.0051372	1.32109	Control	Azaserine	30S ribosomal protein S4 OS=Prochlorococcus marinus (strain SARG / CCMP1375 / SS120) GN=rpsD PE=3 SV=1
1::Q7TV91_PROMA	12	12	606.07	0.00514042	1.84103	Control	Azaserine	HEAT-like repeat containing protein OS=Prochlorococcus marinus (strain SARG / CCMP1375 / SS120) GN=Pro_1634 PE=4 SV=1
1::PROA_PROMA	20	19	1127.19	0.00519712	1.71227	Control	Azaserine	Gamma-glutamyl phosphate reductase OS=Prochlorococcus marinus (strain SARG / CCMP1375 / SS120) GN=proA PE=3 SV=1
1::Q7VDL6_PROMA	7	7	287.19	0.00520814	2.30856	Control	Azaserine	Putative translation factor (SUA5) OS=Prochlorococcus marinus (strain SARG / CCMP1375 / SS120) GN=SUA5 PE=4 SV=1
1::Q7VC27_PROMA	6	6	422.42	0.00534383	1.82738	Control	Azaserine	Uncharacterized protein OS=Prochlorococcus marinus (strain SARG / CCMP1375 / SS120) GN=Pro_0915 PE=4 SV=1
1::Q7VDC8_PROMA	7	7	346.37	0.00539554	1.62357	Control	Azaserine	Short-chain dehydrogenase/reductase family enzyme OS=Prochlorococcus marinus (strain SARG / CCMP1375 / SS120) GN=fabG PE=3 SV=1
1::Q7VCA0_PROMA	22	22	1459.36	0.00548361	1.67446	Control	Azaserine	Glucose-1-phosphate adenylyltransferase OS=Prochlorococcus marinus (strain SARG / CCMP1375 / SS120) GN=glgC PE=3 SV=1
1::Q7VD06_PROMA	4	4	168.97	0.00560082	1.79449	Control	Azaserine	6-pyruvoyl-tetrahydropterin synthase OS=Prochlorococcus marinus (strain SARG / CCMP1375 / SS120) GN=Pro_0583 PE=4 SV=1
1::Q7VCQ7_PROMA	7	5	541.33	0.00561327	2.43256	Control	Azaserine	Uncharacterized protein OS=Prochlorococcus marinus (strain SARG / CCMP1375 / SS120) GN=Pro_0683 PE=4 SV=1
1::RL1_PROMA	12	12	726.86	0.00562146	1.66385	Control	Azaserine	50S ribosomal protein L1 OS=Prochlorococcus marinus (strain SARG / CCMP1375 / SS120) GN=rplA PE=3 SV=1
1::Q7VAS7_PROMA	8	8	418.51	0.00570555	1.89645	Control	Azaserine	FAD/FMN-containing dehydrogenase OS=Prochlorococcus marinus (strain SARG / CCMP1375 / SS120) GN=glcD PE=4 SV=1
1::RPOC1_PROMA	35	34	1869.3	0.00584616	2.03	Control	Azaserine	DNA-directed RNA polymerase subunit gamma OS=Prochlorococcus marinus (strain SARG / CCMP1375 / SS120) GN=rpoC1 PE=3 SV=2
1::Q7VCD0_PROMA	2	2	146.8	0.00588542	2.13853	Control	Azaserine	Secreted pentapeptide repeats protein OS=Prochlorococcus marinus (strain SARG / CCMP1375 / SS120) GN=Pro_0810 PE=4 SV=1
1::ISPH_PROMA	10	10	407.54	0.00606198	2.56187	Control	Azaserine	4-hydroxy-3-methylbut-2-enyl diphosphate reductase OS=Prochlorococcus marinus (strain SARG / CCMP1375 / SS120) GN=ispH PE=3 SV=1
1::Q7VAY9_PROMA	10	10	474.59	0.0061255	1.75003	Control	Azaserine	UDP-glucose 4-epimerase OS=Prochlorococcus marinus (strain SARG / CCMP1375 / SS120) GN=galE PE=3 SV=1
1::ASPA_PROMA	4	4	210.22	0.00643759	3.48776	Control	Azaserine	Probable aspartoacylase OS=Prochlorococcus marinus (strain SARG / CCMP1375 / SS120) GN=Pro_0251 PE=3 SV=2
1::Q7VC94_PROMA	4	4	178.71	0.00653432	1.66197	Control	Azaserine	Uncharacterized membrane protein OS=Prochlorococcus marinus (strain SARG / CCMP1375 / SS120) GN=Pro_0848 PE=4 SV=1
1::Q7VDY1_PROMA	3	3	132.33	0.00666444	1.60951	Control	Azaserine	Lactoylglutathione lyase family enzyme OS=Prochlorococcus marinus (strain SARG / CCMP1375 / SS120) GN=gloA PE=4 SV=1
1::Q7VD72_PROMA	6	6	238.44	0.0067439	2.4487	Control	Azaserine	Arsenate reductase related protein OS=Prochlorococcus marinus (strain SARG / CCMP1375 / SS120) GN=arsC PE=4 SV=1
1::RS19_PROMA	5	5	319.38	0.00674648	1.70785	Control	Azaserine	30S ribosomal protein S19 OS=Prochlorococcus marinus (strain SARG / CCMP1375 / SS120) GN=rpsS PE=3 SV=1
1::Q7VC96_PROMA	4	4	230.83	0.00678012	2.97356	Control	Azaserine	Uncharacterized protein OS=Prochlorococcus marinus (strain SARG / CCMP1375 / SS120) GN=Pro_0846 PE=4 SV=1
1::Q7VE98_PROMA	9	9	407.37	0.00678704	3.74314	Control	Azaserine	Inositol monophosphatase family protein OS=Prochlorococcus marinus (strain SARG / CCMP1375 / SS120) GN=Pro_0115 PE=4 SV=1
1::ISPE_PROMA	10	10	403.57	0.00691154	1.46617	Control	Azaserine	4-diphosphocytidyl-2-C-methyl-D-erythritol kinase OS=Prochlorococcus marinus (strain SARG / CCMP1375 / SS120) GN=ispE PE=3 SV=1
1::Q7VEC0_PROMA	7	7	254.63	0.00692418	1.3704	Control	Azaserine	Peroxiredoxin OS=Prochlorococcus marinus (strain SARG / CCMP1375 / SS120) GN=ccp PE=4 SV=1
1::Q7VDQ0_PROMA	7	7	305.36	0.00705566	2.16534	Control	Azaserine	7, 8-dihydro-6-hydroxymethylpterin-pyrophosphokinase OS=Prochlorococcus marinus (strain SARG / CCMP1375 / SS120) GN=folK PE=4 SV=1
1::Q7VB77_PROMA	9	9	477.6	0.00715275	1.99292	Control	Azaserine	Glutathione peroxidase OS=Prochlorococcus marinus (strain SARG / CCMP1375 / SS120) GN=ctuE PE=3 SV=1
1::HEM3_PROMA	21	21	1109.14	0.0071586	1.89899	Control	Azaserine	Porphobilinogen deaminase OS=Prochlorococcus marinus (strain SARG / CCMP1375 / SS120) GN=hemC PE=3 SV=1
1::MURE_PROMA	7	7	199.61	0.00742016	3.07741	Control	Azaserine	UDP-N-acetylmuramoyl-L-alanyl-D-glutamate--2,6-diaminopimelate ligase OS=Prochlorococcus marinus (strain SARG / CCMP1375 / SS120) GN=murE PE=3 SV=1
1::Q7VA09_PROMA	3	3	199.98	0.007433	1.74305	Control	Azaserine	Prephenate dehydratase OS=Prochlorococcus marinus (strain SARG / CCMP1375 / SS120) GN=pheA PE=4 SV=1
1::Q7VA12_PROMA	14	14	823.6	0.00753497	1.79351	Control	Azaserine	Ribonucleases G/E OS=Prochlorococcus marinus (strain SARG / CCMP1375 / SS120) GN=cafA PE=4 SV=1
1::Q7VCL1_PROMA	6	4	253.42	0.00755862	2.34144	Control	Azaserine	Predicted hydrolase, HAD superfamily OS=Prochlorococcus marinus (strain SARG / CCMP1375 / SS120) GN=Pro_0729 PE=4 SV=1
1::Q7VDA0_PROMA	7	7	257.8	0.00762534	2.55589	Control	Azaserine	Exonuclease III OS=Prochlorococcus marinus (strain SARG / CCMP1375 / SS120) GN=xthA PE=4 SV=1
1::Q7VAB8_PROMA	4	4	199.59	0.00796195	2.12037	Control	Azaserine	Uncharacterized protein OS=Prochlorococcus marinus (strain SARG / CCMP1375 / SS120) GN=Pro_1546 PE=4 SV=1
1::Q7VED3_PROMA	4	4	195.34	0.00821901	4.5759	Control	Azaserine	HIT family hydrolase OS=Prochlorococcus marinus (strain SARG / CCMP1375 / SS120) GN=hit PE=4 SV=1
1::RS16_PROMA	7	6	395.27	0.00839002	1.42645	Control	Azaserine	30S ribosomal protein S16 OS=Prochlorococcus marinus (strain SARG / CCMP1375 / SS120) GN=rpsP PE=3 SV=1
1::THF1_PROMA	6	6	320.07	0.00862221	1.83463	Control	Azaserine	Protein Thf1 OS=Prochlorococcus marinus (strain SARG / CCMP1375 / SS120) GN=thf1 PE=3 SV=1
1::Q7VBK7_PROMA	5	5	205.51	0.00863142	2.31912	Control	Azaserine	Glutaredoxin OS=Prochlorococcus marinus (strain SARG / CCMP1375 / SS120) GN=Pro_1085 PE=3 SV=1
1::Q7VAQ6_PROMA	9	9	762.94	0.00870462	2.35559	Control	Azaserine	Bacterial nucleoid DNA-binding protein OS=Prochlorococcus marinus (strain SARG / CCMP1375 / SS120) GN=himA PE=3 SV=1
1::Q7VC40_PROMA	5	3	158.83	0.00870555	2.52598	Control	Azaserine	Dihydropteroate synthase and related enzymes OS=Prochlorococcus marinus (strain SARG / CCMP1375 / SS120) GN=folP PE=4 SV=1
1::Q7V9Q2_PROMA	5	5	200.65	0.0087596	1.93262	Control	Azaserine	Uncharacterized protein OS=Prochlorococcus marinus (strain SARG / CCMP1375 / SS120) GN=Pro_1777 PE=4 SV=1
1::GATB_PROMA	19	19	811.26	0.00877822	1.67726	Control	Azaserine	Aspartyl/glutamyl-tRNA(Asn/Gln) amidotransferase subunit B OS=Prochlorococcus marinus (strain SARG / CCMP1375 / SS120) GN=gatB PE=3 SV=1
1::G3XCS7_PROMA	18	17	1613	0.0088027	1.47172	Control	Azaserine	Cell division protein FtsZ OS=Prochlorococcus marinus (strain SARG / CCMP1375 / SS120) GN=ftsZ PE=3 SV=1
1::Q7VA86_PROMA	7	5	442.44	0.00888986	1.35845	Control	Azaserine	GTP cyclohydrolase I OS=Prochlorococcus marinus (strain SARG / CCMP1375 / SS120) GN=folE PE=4 SV=1
1::HISZ_PROMA	13	13	546.62	0.00890409	1.38779	Control	Azaserine	ATP phosphoribosyltransferase regulatory subunit OS=Prochlorococcus marinus (strain SARG / CCMP1375 / SS120) GN=hisZ PE=3 SV=1
1::Q7VEC3_PROMA	15	15	961.07	0.00894169	1.78906	Control	Azaserine	Phosphoglucomutase OS=Prochlorococcus marinus (strain SARG / CCMP1375 / SS120) GN=pgm PE=4 SV=1
1::Q7VD88_PROMA	13	12	794.5	0.00900975	1.74726	Control	Azaserine	RNA polymerase sigma factor SigA OS=Prochlorococcus marinus (strain SARG / CCMP1375 / SS120) GN=rpoD PE=3 SV=1
1::ILVD_PROMA	23	23	1115.14	0.00905519	1.70401	Control	Azaserine	Dihydroxy-acid dehydratase OS=Prochlorococcus marinus (strain SARG / CCMP1375 / SS120) GN=ilvD PE=3 SV=1
1::ARGC_PROMA	17	17	882.52	0.00918787	1.89003	Control	Azaserine	N-acetyl-gamma-glutamyl-phosphate reductase OS=Prochlorococcus marinus (strain SARG / CCMP1375 / SS120) GN=argC PE=3 SV=1
1::TAL_PROMA	14	13	598.39	0.00919393	1.72654	Control	Azaserine	Transaldolase OS=Prochlorococcus marinus (strain SARG / CCMP1375 / SS120) GN=tal PE=3 SV=1
1::Q7VD18_PROMA	9	9	409.24	0.00944612	1.53332	Control	Azaserine	Dihydroorotase OS=Prochlorococcus marinus (strain SARG / CCMP1375 / SS120) GN=pyrC PE=3 SV=1
1::Q7VE14_PROMA	2	2	84.48	0.00945249	1.35328	Control	Azaserine	O-succinylbenzoate-CoA synthase OS=Prochlorococcus marinus (strain SARG / CCMP1375 / SS120) GN=menC PE=4 SV=1
1::Q7VDX5_PROMA	5	5	261.69	0.00953293	1.6634	Control	Azaserine	Uncharacterized protein OS=Prochlorococcus marinus (strain SARG / CCMP1375 / SS120) GN=Pro_0240 PE=4 SV=1
1::Q7VEA2_PROMA	3	3	114.76	0.00954445	1.64755	Control	Azaserine	Exodeoxyribonuclease 7 large subunit OS=Prochlorococcus marinus (strain SARG / CCMP1375 / SS120) GN=xseA PE=3 SV=1
1::Q7VD69_PROMA	11	11	467.44	0.00970392	2.35825	Control	Azaserine	Dihydroorotase OS=Prochlorococcus marinus (strain SARG / CCMP1375 / SS120) GN=pyrC PE=4 SV=1
1::SYV_PROMA	29	29	1233.45	0.00980683	1.849	Control	Azaserine	Valine--tRNA ligase OS=Prochlorococcus marinus (strain SARG / CCMP1375 / SS120) GN=valS PE=3 SV=1
1::Q7VAP6_PROMA	3	3	145.04	0.0099087	1.73702	Control	Azaserine	Uncharacterized protein OS=Prochlorococcus marinus (strain SARG / CCMP1375 / SS120) GN=Pro_1411 PE=4 SV=1
1::Q7VBQ1_PROMA	22	21	1116.75	0.0101886	1.6481	Control	Azaserine	Acetyl-coenzyme A synthetase OS=Prochlorococcus marinus (strain SARG / CCMP1375 / SS120) GN=acs PE=3 SV=1
1::Q7VEC7_PROMA	12	12	531.16	0.0102111	2.45662	Control	Azaserine	ABC-type transport system involved in Fe-S cluster assembly permease component OS=Prochlorococcus marinus (strain SARG / CCMP1375 / SS120) GN=sufB PE=4 SV=1
1::GLYA_PROMA	9	9	448.72	0.0103612	2.1944	Control	Azaserine	Serine hydroxymethyltransferase OS=Prochlorococcus marinus (strain SARG / CCMP1375 / SS120) GN=glyA PE=3 SV=1
1::GLGB_PROMA	20	20	1012.15	0.0103815	1.90384	Control	Azaserine	1,4-alpha-glucan branching enzyme GlgB OS=Prochlorococcus marinus (strain SARG / CCMP1375 / SS120) GN=glgB PE=3 SV=1
1::MTAP_PROMA	16	15	937.08	0.0105213	3.23092	Control	Azaserine	S-methyl-5'-thioadenosine phosphorylase OS=Prochlorococcus marinus (strain SARG / CCMP1375 / SS120) GN=mtnP PE=3 SV=1
1::Q7VCW1_PROMA	10	10	403.73	0.0107505	2.42597	Control	Azaserine	DNA helicase OS=Prochlorococcus marinus (strain SARG / CCMP1375 / SS120) GN=Pro_0629 PE=4 SV=1
1::Q7VDY4_PROMA	10	10	712.38	0.0109044	1.54583	Control	Azaserine	Transcription termination/antitermination protein NusG OS=Prochlorococcus marinus (strain SARG / CCMP1375 / SS120) GN=nusG PE=3 SV=1
1::FBSB_PROMA	24	24	1619.9	0.0111425	2.24353	Control	Azaserine	D-fructose 1,6-bisphosphatase class 2/sedoheptulose 1,7-bisphosphatase OS=Prochlorococcus marinus (strain SARG / CCMP1375 / SS120) GN=Pro_0840 PE=3 SV=1
1::Q7VEB0_PROMA	10	10	468.52	0.0112815	1.64849	Control	Azaserine	Uncharacterized protein OS=Prochlorococcus marinus (strain SARG / CCMP1375 / SS120) GN=Pro_0103 PE=4 SV=1
1::Q7VA00_PROMA	3	3	105.98	0.0113241	1.92731	Control	Azaserine	Uncharacterized YCII family conserved protein OS=Prochlorococcus marinus (strain SARG / CCMP1375 / SS120) GN=Pro_1669 PE=4 SV=1
1::AROQ_PROMA	5	5	361.28	0.0116919	1.77897	Control	Azaserine	3-dehydroquinate dehydratase OS=Prochlorococcus marinus (strain SARG / CCMP1375 / SS120) GN=aroQ PE=3 SV=1
1::Q7VDH3_PROMA	26	25	1681.98	0.0117569	1.94131	Control	Azaserine	Cysteine synthase OS=Prochlorococcus marinus (strain SARG / CCMP1375 / SS120) GN=cysK PE=3 SV=1
1::Q7VDU4_PROMA	4	4	111.82	0.0121412	1.72151	Control	Azaserine	dCTP deaminase OS=Prochlorococcus marinus (strain SARG / CCMP1375 / SS120) GN=dcd PE=4 SV=1
1::Q7VCE6_PROMA	4	3	159.06	0.012287	2.43432	Control	Azaserine	Fe2+/Zn2+ uptake regulation protein OS=Prochlorococcus marinus (strain SARG / CCMP1375 / SS120) GN=fur PE=4 SV=1
1::Q7VD68_PROMA	13	13	627.92	0.0124057	1.78954	Control	Azaserine	Phosphoglycerate mutase OS=Prochlorococcus marinus (strain SARG / CCMP1375 / SS120) GN=gpmB PE=4 SV=1
1::CH10_PROMA	8	8	687.09	0.0124285	1.62363	Control	Azaserine	10 kDa chaperonin OS=Prochlorococcus marinus (strain SARG / CCMP1375 / SS120) GN=groS PE=3 SV=1
1::RL24_PROMA	9	9	472.61	0.0124295	1.3759	Control	Azaserine	50S ribosomal protein L24 OS=Prochlorococcus marinus (strain SARG / CCMP1375 / SS120) GN=rplX PE=3 SV=1
1::Q7VCX4_PROMA	33	30	1742.34	0.0125441	1.92903	Control	Azaserine	AbrB family trancriptional regulator fused to LRR containing domain OS=Prochlorococcus marinus (strain SARG / CCMP1375 / SS120) GN=Pro_0616 PE=4 SV=1
1::Q7VBP5_PROMA	13	13	571.1	0.0130706	1.69783	Control	Azaserine	3-polyprenyl-4-hydroxybenzoate decarboxylase elated enzyme OS=Prochlorococcus marinus (strain SARG / CCMP1375 / SS120) GN=ubiD PE=4 SV=1
1::Q7VB53_PROMA	20	20	1204.59	0.0134689	1.69444	Control	Azaserine	Thioredoxin reductase OS=Prochlorococcus marinus (strain SARG / CCMP1375 / SS120) GN=trxB PE=3 SV=1
1::Q7VBB4_PROMA	4	4	297.16	0.0137973	1.54308	Control	Azaserine	Uncharacterized conserved protein OS=Prochlorococcus marinus (strain SARG / CCMP1375 / SS120) GN=Pro_1183 PE=4 SV=1
1::GCSP_PROMA	25	25	1320.76	0.0138249	1.82561	Control	Azaserine	Glycine dehydrogenase (decarboxylating) OS=Prochlorococcus marinus (strain SARG / CCMP1375 / SS120) GN=gcvP PE=3 SV=1
1::HIS2_PROMA	4	4	132.77	0.013849	1.62077	Control	Azaserine	Histidine biosynthesis bifunctional protein HisIE OS=Prochlorococcus marinus (strain SARG / CCMP1375 / SS120) GN=hisI PE=3 SV=1
1::EFG_PROMA	42	42	2323.18	0.0138782	1.8411	Control	Azaserine	Elongation factor G OS=Prochlorococcus marinus (strain SARG / CCMP1375 / SS120) GN=fusA PE=3 SV=1
1::Q7VEE1_PROMA	13	13	753.47	0.014013	1.64041	Control	Azaserine	Protein implicated in RNA metabolism (PRC-barrel domain) OS=Prochlorococcus marinus (strain SARG / CCMP1375 / SS120) GN=Pro_0072 PE=4 SV=1
1::Q7VE35_PROMA	4	3	114.77	0.0140757	1.49365	Control	Azaserine	Uncharacterized conserved protein OS=Prochlorococcus marinus (strain SARG / CCMP1375 / SS120) GN=Pro_0179 PE=4 SV=1
1::DNAK2_PROMA	38	37	2506.57	0.0141189	1.42446	Control	Azaserine	Chaperone protein dnaK2 OS=Prochlorococcus marinus (strain SARG / CCMP1375 / SS120) GN=dnaK2 PE=3 SV=1
1::Q7VAV0_PROMA	4	4	180.85	0.0141664	1.28522	Control	Azaserine	Uncharacterized secreted or membrane protein OS=Prochlorococcus marinus (strain SARG / CCMP1375 / SS120) GN=Pro_1353 PE=4 SV=1
1::Q7VDM9_PROMA	3	2	127.72	0.0142405	1.90174	Control	Azaserine	Uncharacterized protein OS=Prochlorococcus marinus (strain SARG / CCMP1375 / SS120) GN=Pro_0347 PE=4 SV=1
1::Q7VE54_PROMA	13	13	772.61	0.0143093	1.643	Control	Azaserine	Malonyl CoA-acyl carrier protein transacylase OS=Prochlorococcus marinus (strain SARG / CCMP1375 / SS120) GN=fabD PE=3 SV=1
1::GCSH_PROMA	6	6	270.34	0.0144214	1.59765	Control	Azaserine	Glycine cleavage system H protein OS=Prochlorococcus marinus (strain SARG / CCMP1375 / SS120) GN=gcvH PE=3 SV=1
1::Q7VE57_PROMA	14	14	1124.17	0.0144922	2.40957	Control	Azaserine	Two-component response regulator OS=Prochlorococcus marinus (strain SARG / CCMP1375 / SS120) GN=ompR PE=4 SV=1
1::Q7VE20_PROMA	18	18	1135.25	0.014745	1.74074	Control	Azaserine	Two-component response regulator OS=Prochlorococcus marinus (strain SARG / CCMP1375 / SS120) GN=Pro_0194 PE=4 SV=1
1::Q7VCL6_PROMA	10	10	433.45	0.0148213	1.98172	Control	Azaserine	Uncharacterized protein OS=Prochlorococcus marinus (strain SARG / CCMP1375 / SS120) GN=Pro_0724 PE=4 SV=1
1::THIG_PROMA	9	9	466.43	0.0148853	1.62432	Control	Azaserine	Thiazole synthase OS=Prochlorococcus marinus (strain SARG / CCMP1375 / SS120) GN=thiG PE=3 SV=1
1::DAPB_PROMA	8	8	424.96	0.014984	1.69857	Control	Azaserine	4-hydroxy-tetrahydrodipicolinate reductase OS=Prochlorococcus marinus (strain SARG / CCMP1375 / SS120) GN=dapB PE=3 SV=1
1::Q7VEH0_PROMA	3	3	305.42	0.0150955	1.5523	Control	Azaserine	Predicted flavoprotein OS=Prochlorococcus marinus (strain SARG / CCMP1375 / SS120) GN=Pro_0043 PE=4 SV=1
1::GRPE_PROMA	16	15	1016.59	0.0150974	1.73396	Control	Azaserine	Protein GrpE OS=Prochlorococcus marinus (strain SARG / CCMP1375 / SS120) GN=grpE PE=3 SV=1
1::PYRF_PROMA	5	5	270.61	0.0151059	1.6784	Control	Azaserine	Orotidine 5'-phosphate decarboxylase OS=Prochlorococcus marinus (strain SARG / CCMP1375 / SS120) GN=pyrF PE=3 SV=1
1::G3XCS9_PROMA	12	12	772.08	0.0152295	1.64136	Control	Azaserine	Phycoerythrin class III alpha chain CpeA OS=Prochlorococcus marinus (strain SARG / CCMP1375 / SS120) GN=cpeA PE=3 SV=1
1::DAPAT_PROMA	16	16	971.8	0.0152906	1.61108	Control	Azaserine	LL-diaminopimelate aminotransferase OS=Prochlorococcus marinus (strain SARG / CCMP1375 / SS120) GN=dapL PE=3 SV=1
1::Q7VAE0_PROMA	3	3	91.92	0.0152932	2.31751	Control	Azaserine	Uncharacterized protein OS=Prochlorococcus marinus (strain SARG / CCMP1375 / SS120) GN=Pro_1524 PE=4 SV=1
1::Q7VDK1_PROMA	3	2	101.94	0.0153139	1.61224	Control	Azaserine	Uncharacterized protein OS=Prochlorococcus marinus (strain SARG / CCMP1375 / SS120) GN=Pro_0375 PE=4 SV=1
1::RS20_PROMA	9	8	436.49	0.015532	1.37732	Control	Azaserine	30S ribosomal protein S20 OS=Prochlorococcus marinus (strain SARG / CCMP1375 / SS120) GN=rpsT PE=3 SV=1
1::Q7VD48_PROMA	7	7	437.51	0.0159226	1.46645	Control	Azaserine	Short-chain dehydrogenase/reductase family enzyme OS=Prochlorococcus marinus (strain SARG / CCMP1375 / SS120) GN=fabG PE=3 SV=1
1::Q7VAT2_PROMA	26	26	1457.71	0.0159893	1.6912	Control	Azaserine	Dihydrolipoyl dehydrogenase OS=Prochlorococcus marinus (strain SARG / CCMP1375 / SS120) GN=lpd PE=4 SV=1
1::Y144_PROMA	8	8	395.97	0.0160636	1.36387	Control	Azaserine	UPF0367 protein Pro_0144 OS=Prochlorococcus marinus (strain SARG / CCMP1375 / SS120) GN=Pro_0144 PE=3 SV=1
1::KPRS_PROMA	5	5	247.42	0.0161847	2.09285	Control	Azaserine	Ribose-phosphate pyrophosphokinase OS=Prochlorococcus marinus (strain SARG / CCMP1375 / SS120) GN=prs PE=3 SV=1
1::RRF_PROMA	9	9	583.7	0.0162474	1.57774	Control	Azaserine	Ribosome-recycling factor OS=Prochlorococcus marinus (strain SARG / CCMP1375 / SS120) GN=frr PE=3 SV=1
1::Q7VC81_PROMA	22	22	1559.8	0.0163119	1.4012	Control	Azaserine	Phosphoribulokinase OS=Prochlorococcus marinus (strain SARG / CCMP1375 / SS120) GN=prk PE=3 SV=1
1::Q7VD25_PROMA	4	4	167.25	0.016327	2.02898	Control	Azaserine	Uncharacterized protein OS=Prochlorococcus marinus (strain SARG / CCMP1375 / SS120) GN=Pro_0559 PE=4 SV=1
1::Q7V9V3_PROMA	2	2	89.16	0.0166876	4.4367	Control	Azaserine	Predicted kinase, fructosamine/homoserine kinase family OS=Prochlorococcus marinus (strain SARG / CCMP1375 / SS120) GN=Pro_1721 PE=4 SV=1
1::CHLN_PROMA	2	1	74.14	0.0169771	3.59166	Control	Azaserine	Light-independent protochlorophyllide reductase subunit N OS=Prochlorococcus marinus (strain SARG / CCMP1375 / SS120) GN=chlN PE=1 SV=1
1::Q7VA72_PROMA	16	16	627.81	0.0169812	1.71325	Control	Azaserine	Xaa-Pro aminopeptidase OS=Prochlorococcus marinus (strain SARG / CCMP1375 / SS120) GN=pepP PE=3 SV=1
1::Q7VAK6_PROMA	15	15	556.71	0.0172106	1.38659	Control	Azaserine	DegT/DnrJ/EryC1/StrS aminotransferase family enzyme OS=Prochlorococcus marinus (strain SARG / CCMP1375 / SS120) GN=wecE PE=3 SV=1
1::Q7VBF6_PROMA	9	9	521.92	0.0172422	1.47828	Control	Azaserine	Thioredoxin OS=Prochlorococcus marinus (strain SARG / CCMP1375 / SS120) GN=trxA PE=3 SV=1
1::Q7VC97_PROMA	4	4	192.17	0.0174329	1.42255	Control	Azaserine	NAD dependent epimerase/dehydratase OS=Prochlorococcus marinus (strain SARG / CCMP1375 / SS120) GN=Pro_0845 PE=4 SV=1
1::Q7VC05_PROMA	14	14	618.69	0.0174946	1.45944	Control	Azaserine	Inositol monophosphatase family OS=Prochlorococcus marinus (strain SARG / CCMP1375 / SS120) GN=suhB PE=4 SV=1
1::Q7VB67_PROMA	4	4	188.51	0.0177248	3.82974	Control	Azaserine	Uncharacterized protein OS=Prochlorococcus marinus (strain SARG / CCMP1375 / SS120) GN=Pro_1231 PE=4 SV=1
1::Q7VEJ9_PROMA	6	6	424.78	0.0177786	1.92089	Control	Azaserine	RNA-binding protein, RRM domain OS=Prochlorococcus marinus (strain SARG / CCMP1375 / SS120) GN=Pro_0013 PE=4 SV=1
1::Q7VEF0_PROMA	7	7	208.45	0.0178823	2.29647	Control	Azaserine	GDP-mannose 4,6-dehydratase OS=Prochlorococcus marinus (strain SARG / CCMP1375 / SS120) GN=gmd PE=3 SV=1
1::Q7VB47_PROMA	13	13	832.6	0.0182231	1.58497	Control	Azaserine	Acetolactate synthase, small (Regulatory) subunit OS=Prochlorococcus marinus (strain SARG / CCMP1375 / SS120) GN=ilvH PE=4 SV=1
1::Q7V9T3_PROMA	4	4	131.18	0.0186369	1.434	Control	Azaserine	Uncharacterized protein OS=Prochlorococcus marinus (strain SARG / CCMP1375 / SS120) GN=Pro_1741 PE=4 SV=1
1::Q7VAI8_PROMA	3	3	124.95	0.0186894	1.68022	Control	Azaserine	Uncharacterized protein OS=Prochlorococcus marinus (strain SARG / CCMP1375 / SS120) GN=Pro_1474 PE=4 SV=1
1::FOLD_PROMA	4	3	151.76	0.018815	2.11138	Control	Azaserine	Bifunctional protein FolD OS=Prochlorococcus marinus (strain SARG / CCMP1375 / SS120) GN=folD PE=3 SV=1
1::ISPD_PROMA	14	14	783.88	0.0188426	1.72068	Control	Azaserine	2-C-methyl-D-erythritol 4-phosphate cytidylyltransferase OS=Prochlorococcus marinus (strain SARG / CCMP1375 / SS120) GN=ispD PE=3 SV=1
1::PGK_PROMA	20	20	1364.92	0.0189047	1.72292	Control	Azaserine	Phosphoglycerate kinase OS=Prochlorococcus marinus (strain SARG / CCMP1375 / SS120) GN=pgk PE=3 SV=1
1::Q7VE05_PROMA	6	6	314.91	0.0190455	1.79492	Control	Azaserine	Inactivated Zn-dependent hydrolase of the beta-lactamase fold OS=Prochlorococcus marinus (strain SARG / CCMP1375 / SS120) GN=Pro_0210 PE=4 SV=1
1::Q7VDF2_PROMA	6	5	252.93	0.019254	1.2817	Control	Azaserine	Uncharacterized protein OS=Prochlorococcus marinus (strain SARG / CCMP1375 / SS120) GN=Pro_0425 PE=4 SV=1
1::Q7VBU7_PROMA	11	11	493.1	0.0192766	1.76777	Control	Azaserine	Predicted Zn-dependent protease OS=Prochlorococcus marinus (strain SARG / CCMP1375 / SS120) GN=tldD PE=4 SV=1
1::Q7VDL0_PROMA	13	13	825.76	0.0193223	1.42106	Control	Azaserine	Periplasmic protease OS=Prochlorococcus marinus (strain SARG / CCMP1375 / SS120) GN=prc PE=3 SV=1
1::FABH_PROMA	5	5	261.22	0.0194108	1.99025	Control	Azaserine	3-oxoacyl-[acyl-carrier-protein] synthase 3 OS=Prochlorococcus marinus (strain SARG / CCMP1375 / SS120) GN=fabH PE=3 SV=1
1::Q7VBA0_PROMA	4	4	325.85	0.0197995	2.03483	Control	Azaserine	RNA-binding protein, RRM domain OS=Prochlorococcus marinus (strain SARG / CCMP1375 / SS120) GN=Pro_1197 PE=4 SV=1
1::Q7VCS9_PROMA	7	6	311.54	0.0198838	1.62504	Control	Azaserine	Uncharacterized protein OS=Prochlorococcus marinus (strain SARG / CCMP1375 / SS120) GN=Pro_0661 PE=4 SV=1
1::RPOZ_PROMA	4	4	145.93	0.0199158	2.73327	Control	Azaserine	DNA-directed RNA polymerase subunit omega OS=Prochlorococcus marinus (strain SARG / CCMP1375 / SS120) GN=rpoZ PE=3 SV=1
1::RL11_PROMA	10	10	526.43	0.0202205	1.70078	Control	Azaserine	50S ribosomal protein L11 OS=Prochlorococcus marinus (strain SARG / CCMP1375 / SS120) GN=rplK PE=3 SV=1
1::Q7VBZ4_PROMA	4	4	252.52	0.0203311	1.68933	Control	Azaserine	Diaminopimelate epimerase OS=Prochlorococcus marinus (strain SARG / CCMP1375 / SS120) GN=dapF PE=3 SV=1
1::Q7VDK3_PROMA	11	10	479.83	0.0206875	1.75509	Control	Azaserine	LysM repeats containing protein OS=Prochlorococcus marinus (strain SARG / CCMP1375 / SS120) GN=Pro_0373 PE=4 SV=1
1::Q7VBU6_PROMA	12	12	538.55	0.021016	2.0879	Control	Azaserine	Predicted inactivated Zn-dependent protease OS=Prochlorococcus marinus (strain SARG / CCMP1375 / SS120) GN=pmbA PE=4 SV=1
1::Q7VDR9_PROMA	3	3	135.1	0.021237	2.48454	Control	Azaserine	Predicted esterase OS=Prochlorococcus marinus (strain SARG / CCMP1375 / SS120) GN=Pro_0299 PE=4 SV=1
1::Q7VC87_PROMA	20	20	1586.82	0.0212441	1.59856	Control	Azaserine	Fructose-1,6-bisphosphate aldolase class II OS=Prochlorococcus marinus (strain SARG / CCMP1375 / SS120) GN=cbbA PE=4 SV=1
1::Q7VCE0_PROMA	32	32	2152.43	0.0217966	1.47713	Control	Azaserine	O-acetylhomoserine sulfhydrylase OS=Prochlorococcus marinus (strain SARG / CCMP1375 / SS120) GN=MET17 PE=3 SV=1
1::Q7TV99_PROMA	11	11	572.67	0.0218306	1.40422	Control	Azaserine	2-C-methyl-D-erythritol 2,4-cyclodiphosphate synthase OS=Prochlorococcus marinus (strain SARG / CCMP1375 / SS120) GN=ispF PE=3 SV=1
1::Q7VD57_PROMA	17	17	909.97	0.0218958	2.27323	Control	Azaserine	Acetolactate synthase OS=Prochlorococcus marinus (strain SARG / CCMP1375 / SS120) GN=ilvB PE=3 SV=1
1::Q7V9K6_PROMA	9	9	398.4	0.021964	2.2103	Control	Azaserine	Glycosyltransferase OS=Prochlorococcus marinus (strain SARG / CCMP1375 / SS120) GN=rfaG PE=4 SV=1
1::Q7VB93_PROMA	2	2	76.06	0.0222885	1.81401	Control	Azaserine	Uncharacterized conserved protein OS=Prochlorococcus marinus (strain SARG / CCMP1375 / SS120) GN=Pro_1205 PE=4 SV=1
1::TGT_PROMA	5	5	211.47	0.0226668	1.9025	Control	Azaserine	Queuine tRNA-ribosyltransferase OS=Prochlorococcus marinus (strain SARG / CCMP1375 / SS120) GN=tgt PE=3 SV=1
1::G6PI_PROMA	23	21	1119.31	0.022771	1.49102	Control	Azaserine	Glucose-6-phosphate isomerase OS=Prochlorococcus marinus (strain SARG / CCMP1375 / SS120) GN=pgi PE=3 SV=1
1::Q7VAW4_PROMA	12	11	551.36	0.022932	1.33709	Control	Azaserine	Riboflavin biosynthesis protein RibD OS=Prochlorococcus marinus (strain SARG / CCMP1375 / SS120) GN=ribD PE=3 SV=1
1::Q7VD94_PROMA	8	8	360.84	0.0231575	2.38821	Control	Azaserine	Putative GTPase, G3E family OS=Prochlorococcus marinus (strain SARG / CCMP1375 / SS120) GN=Pro_0489 PE=4 SV=1
1::ILVC_PROMA	28	28	1971.02	0.0233966	1.90406	Control	Azaserine	Ketol-acid reductoisomerase OS=Prochlorococcus marinus (strain SARG / CCMP1375 / SS120) GN=ilvC PE=3 SV=1
1::Q7VAY5_PROMA	2	2	125.99	0.0234007	1.58136	Control	Azaserine	Phosphatase, HAD superfamily OS=Prochlorococcus marinus (strain SARG / CCMP1375 / SS120) GN=hisB PE=4 SV=1
1::Q7VD50_PROMA	6	6	256.32	0.0234578	1.59381	Control	Azaserine	Predicted dehydrogenase OS=Prochlorococcus marinus (strain SARG / CCMP1375 / SS120) GN=Pro_0533 PE=4 SV=1
1::Q7VBY3_PROMA	21	21	813.81	0.0235574	2.13299	Control	Azaserine	5-methyltetrahydrofolate--homocysteine methyltransferase OS=Prochlorococcus marinus (strain SARG / CCMP1375 / SS120) GN=metH PE=4 SV=1
1::NDHM_PROMA	4	4	235.03	0.0235906	1.37809	Control	Azaserine	NAD(P)H-quinone oxidoreductase subunit M OS=Prochlorococcus marinus (strain SARG / CCMP1375 / SS120) GN=ndhM PE=3 SV=1
1::Y479_PROMA	9	8	432.85	0.0237634	1.79844	Control	Azaserine	UPF0234 protein Pro_0479 OS=Prochlorococcus marinus (strain SARG / CCMP1375 / SS120) GN=Pro_0479 PE=3 SV=1
1::QUEF_PROMA	6	5	207.99	0.0237715	1.49418	Control	Azaserine	NADPH-dependent 7-cyano-7-deazaguanine reductase OS=Prochlorococcus marinus (strain SARG / CCMP1375 / SS120) GN=queF PE=3 SV=1
1::Q7VCG3_PROMA	4	4	127.05	0.0238016	2.15285	Control	Azaserine	DNA polymerase III epsilon subunit OS=Prochlorococcus marinus (strain SARG / CCMP1375 / SS120) GN=dnaQ PE=4 SV=1
1::PEBA_PROMA	2	2	149.05	0.0240167	1.74585	Control	Azaserine	15,16-dihydrobiliverdin:ferredoxin oxidoreductase OS=Prochlorococcus marinus (strain SARG / CCMP1375 / SS120) GN=pebA PE=3 SV=1
1::Q7VD91_PROMA	10	9	343.8	0.024203	1.57048	Control	Azaserine	Zn-dependent carboxypeptidase OS=Prochlorococcus marinus (strain SARG / CCMP1375 / SS120) GN=Pro_0492 PE=4 SV=1
1::GUAA_PROMA	15	15	582.71	0.0242169	1.72403	Control	Azaserine	GMP synthase [glutamine-hydrolyzing] OS=Prochlorococcus marinus (strain SARG / CCMP1375 / SS120) GN=guaA PE=3 SV=1
1::Q7V9U3_PROMA	13	12	634.35	0.0243114	1.74831	Control	Azaserine	Uncharacterized conserved protein OS=Prochlorococcus marinus (strain SARG / CCMP1375 / SS120) GN=Pro_1731 PE=4 SV=1
1::Q7VE80_PROMA	13	12	596.42	0.0243642	1.51626	Control	Azaserine	Beta-N-acetylhexosaminidase OS=Prochlorococcus marinus (strain SARG / CCMP1375 / SS120) GN=cglX PE=4 SV=1
1::Q7VBU3_PROMA	9	9	311.57	0.0244023	2.73514	Control	Azaserine	Uncharacterized protein OS=Prochlorococcus marinus (strain SARG / CCMP1375 / SS120) GN=Pro_0999 PE=4 SV=1
1::Q7VC60_PROMA	13	13	928.3	0.0247612	1.42538	Control	Azaserine	Ferritin OS=Prochlorococcus marinus (strain SARG / CCMP1375 / SS120) GN=ftn PE=3 SV=1
1::LEU3_PROMA	21	21	1189.97	0.0248807	1.47154	Control	Azaserine	3-isopropylmalate dehydrogenase OS=Prochlorococcus marinus (strain SARG / CCMP1375 / SS120) GN=leuB PE=3 SV=1
1::Q7VBZ7_PROMA	4	3	174.56	0.0252816	2.06655	Control	Azaserine	Phosphoribosylglycinamide formyltransferase OS=Prochlorococcus marinus (strain SARG / CCMP1375 / SS120) GN=purN PE=3 SV=1
1::Q7VAA6_PROMA	2	2	59.36	0.0255702	1.71407	Control	Azaserine	Predicted enzyme of the cupin superfamily OS=Prochlorococcus marinus (strain SARG / CCMP1375 / SS120) GN=Pro_1558 PE=4 SV=1
1::Q7VC29_PROMA	4	4	126.79	0.026256	1.75067	Control	Azaserine	Uncharacterized protein OS=Prochlorococcus marinus (strain SARG / CCMP1375 / SS120) GN=Pro_0913 PE=4 SV=1
1::Q7VBM7_PROMA	4	4	142	0.0263826	2.09527	Control	Azaserine	Glucokinase OS=Prochlorococcus marinus (strain SARG / CCMP1375 / SS120) GN=glk PE=3 SV=1
1::RS9_PROMA	8	8	331.66	0.0264034	2.46026	Control	Azaserine	30S ribosomal protein S9 OS=Prochlorococcus marinus (strain SARG / CCMP1375 / SS120) GN=rpsI PE=3 SV=2
1::RUVA_PROMA	3	3	102.59	0.0265357	1.5714	Control	Azaserine	Holliday junction ATP-dependent DNA helicase RuvA OS=Prochlorococcus marinus (strain SARG / CCMP1375 / SS120) GN=ruvA PE=3 SV=1
1::Q7V9I7_PROMA	4	4	391.35	0.0271956	1.97935	Control	Azaserine	Uncharacterized protein OS=Prochlorococcus marinus (strain SARG / CCMP1375 / SS120) GN=Pro_1846 PE=4 SV=1
1::Q7VD73_PROMA	9	9	515.38	0.0276424	1.81458	Control	Azaserine	Inorganic pyrophosphatase OS=Prochlorococcus marinus (strain SARG / CCMP1375 / SS120) GN=ppa PE=3 SV=1
1::Q7TVA0_PROMA	8	8	306.24	0.0280537	1.51014	Control	Azaserine	3'-Phosphoadenosine 5'-phosphosulfate 3'-phosphatase OS=Prochlorococcus marinus (strain SARG / CCMP1375 / SS120) GN=cysQ PE=4 SV=1
1::Q7VBI5_PROMA	30	28	1723.36	0.0283028	1.45322	Control	Azaserine	ATPase with chaperone activity ATP-binding subunit OS=Prochlorococcus marinus (strain SARG / CCMP1375 / SS120) GN=clpA PE=3 SV=1
1::Q7VBI7_PROMA	10	10	567.93	0.0286972	1.50545	Control	Azaserine	Diaminopimelate decarboxylase OS=Prochlorococcus marinus (strain SARG / CCMP1375 / SS120) GN=lysA PE=3 SV=1
1::Q7VDN0_PROMA	2	2	112.45	0.0289482	1.84602	Control	Azaserine	Uncharacterized protein OS=Prochlorococcus marinus (strain SARG / CCMP1375 / SS120) GN=Pro_0344 PE=4 SV=1
1::SURE_PROMA	12	12	658.84	0.0292721	1.57159	Control	Azaserine	5'-nucleotidase SurE OS=Prochlorococcus marinus (strain SARG / CCMP1375 / SS120) GN=surE PE=3 SV=1
1::Q7VBW4_PROMA	21	21	1519.64	0.0294966	1.49798	Control	Azaserine	Peroxiredoxin, AhpC/TSA family OS=Prochlorococcus marinus (strain SARG / CCMP1375 / SS120) GN=ahpC PE=4 SV=1
1::CYSC_PROMA	8	8	517.89	0.0296799	1.6499	Control	Azaserine	Adenylyl-sulfate kinase OS=Prochlorococcus marinus (strain SARG / CCMP1375 / SS120) GN=cysC PE=3 SV=1
1::Q7VE10_PROMA	7	7	390.46	0.029871	1.96266	Control	Azaserine	Peptide chain release factor 2 OS=Prochlorococcus marinus (strain SARG / CCMP1375 / SS120) GN=prfB PE=4 SV=1
1::Q7VA73_PROMA	3	3	100.24	0.0301284	1.73309	Control	Azaserine	Predicted HAD superfamily phosphatase OS=Prochlorococcus marinus (strain SARG / CCMP1375 / SS120) GN=gph PE=4 SV=1
1::Q7VDW7_PROMA	3	3	156	0.0305355	1.91003	Control	Azaserine	Uncharacterized protein OS=Prochlorococcus marinus (strain SARG / CCMP1375 / SS120) GN=Pro_0248 PE=4 SV=1
1::Q7VAM9_PROMA	8	8	744.31	0.0306992	2.24481	Control	Azaserine	Secreted pentapeptide repeats protein OS=Prochlorococcus marinus (strain SARG / CCMP1375 / SS120) GN=Pro_1431 PE=4 SV=1
1::Q7VEG9_PROMA	17	16	713.4	0.031014	2.02685	Control	Azaserine	Diflavin flavoprotein OS=Prochlorococcus marinus (strain SARG / CCMP1375 / SS120) GN=dfa3 PE=4 SV=1
1::CBID_PROMA	3	3	108.62	0.0311291	2.78361	Control	Azaserine	Cobalt-precorrin-5B C(1)-methyltransferase OS=Prochlorococcus marinus (strain SARG / CCMP1375 / SS120) GN=cbiD PE=3 SV=1
1::G3XCS1_PROMA	5	5	164.07	0.0311752	1.42847	Control	Azaserine	Chromophore lyase CpcS/CpeS OS=Prochlorococcus marinus (strain SARG / CCMP1375 / SS120) GN=cpeS PE=3 SV=1
1::Q7VA66_PROMA	7	7	325.66	0.0314196	1.48103	Control	Azaserine	Uncharacterized membrane protein OS=Prochlorococcus marinus (strain SARG / CCMP1375 / SS120) GN=Pro_1601 PE=4 SV=1
1::Q7VEC5_PROMA	16	16	760.89	0.0315504	1.35259	Control	Azaserine	Uncharacterized conserved protein OS=Prochlorococcus marinus (strain SARG / CCMP1375 / SS120) GN=Pro_0088 PE=4 SV=1
1::PHS_PROMA	4	3	193.03	0.0319464	1.50175	Control	Azaserine	Putative pterin-4-alpha-carbinolamine dehydratase OS=Prochlorococcus marinus (strain SARG / CCMP1375 / SS120) GN=Pro_0490 PE=3 SV=1
1::DXS_PROMA	15	15	711.22	0.032071	1.65358	Control	Azaserine	1-deoxy-D-xylulose-5-phosphate synthase OS=Prochlorococcus marinus (strain SARG / CCMP1375 / SS120) GN=dxs PE=3 SV=1
1::Q7V9M4_PROMA	2	2	80.1	0.0323024	2.33621	Control	Azaserine	Precorrin isomerase OS=Prochlorococcus marinus (strain SARG / CCMP1375 / SS120) GN=cobH PE=4 SV=1
1::Q7VD52_PROMA	7	7	302.75	0.0329169	1.498	Control	Azaserine	Creatinine amidohydrolase related enzyme OS=Prochlorococcus marinus (strain SARG / CCMP1375 / SS120) GN=Pro_0531 PE=4 SV=1
1::Q7VEL0_PROMA	2	2	141.33	0.0331741	1.36533	Control	Azaserine	RNA metabolism-related protein OS=Prochlorococcus marinus (strain SARG / CCMP1375 / SS120) GN=Pro_0002 PE=4 SV=1
1::Q7VE78_PROMA	8	8	503.24	0.0332645	1.62277	Control	Azaserine	Oligoketide cyclase/lipid transport-like protein OS=Prochlorococcus marinus (strain SARG / CCMP1375 / SS120) GN=Pro_0135 PE=4 SV=1
1::Q7VB14_PROMA	22	22	1172.8	0.0336388	1.47758	Control	Azaserine	UDP-galactopyranose mutase OS=Prochlorococcus marinus (strain SARG / CCMP1375 / SS120) GN=glf PE=4 SV=1
1::Q7V9U2_PROMA	10	10	578.16	0.0337246	1.68736	Control	Azaserine	Anthranilate/para-aminobenzoate synthase component I OS=Prochlorococcus marinus (strain SARG / CCMP1375 / SS120) GN=trpE PE=4 SV=1
1::Q7VB37_PROMA	7	7	345.74	0.0342953	1.52294	Control	Azaserine	Uncharacterized protein OS=Prochlorococcus marinus (strain SARG / CCMP1375 / SS120) GN=Pro_1263 PE=4 SV=1
1::SEPF_PROMA	3	2	98.69	0.0349186	1.34862	Control	Azaserine	Cell division protein SepF OS=Prochlorococcus marinus (strain SARG / CCMP1375 / SS120) GN=sepF PE=3 SV=1
1::Q7VDH2_PROMA	2	2	98.9	0.0350421	2.30463	Control	Azaserine	Cystathionine beta-lyase/cystathionine gamma-synthase OS=Prochlorococcus marinus (strain SARG / CCMP1375 / SS120) GN=metB PE=3 SV=1
1::Q7V9R8_PROMA	16	15	678.11	0.035558	1.70755	Control	Azaserine	Alpha-1,4 glucan phosphorylase OS=Prochlorococcus marinus (strain SARG / CCMP1375 / SS120) GN=glgP PE=3 SV=1
1::Q7V9P9_PROMA	14	14	786.23	0.0355919	2.02182	Control	Azaserine	Two-component response regulator OS=Prochlorococcus marinus (strain SARG / CCMP1375 / SS120) GN=Pro_1780 PE=4 SV=1
1::Q7VCJ7_PROMA	3	3	131.95	0.0360497	1.38257	Control	Azaserine	Uncharacterized protein OS=Prochlorococcus marinus (strain SARG / CCMP1375 / SS120) GN=Pro_0743 PE=4 SV=1
1::PYRH_PROMA	6	6	416.34	0.0363396	1.90888	Control	Azaserine	Uridylate kinase OS=Prochlorococcus marinus (strain SARG / CCMP1375 / SS120) GN=pyrH PE=3 SV=1
1::Q7VDB1_PROMA	5	5	303.33	0.0366167	1.68853	Control	Azaserine	Uncharacterized protein OS=Prochlorococcus marinus (strain SARG / CCMP1375 / SS120) GN=Pro_0472 PE=4 SV=1
1::Q7VBZ2_PROMA	8	8	445.26	0.0369984	1.71565	Control	Azaserine	Uncharacterized protein OS=Prochlorococcus marinus (strain SARG / CCMP1375 / SS120) GN=Pro_0950 PE=4 SV=1
1::NADK1_PROMA	4	4	193.55	0.0370653	1.46057	Control	Azaserine	NAD kinase 1 OS=Prochlorococcus marinus (strain SARG / CCMP1375 / SS120) GN=nadK1 PE=3 SV=1
1::Q7VE22_PROMA	2	2	96.55	0.0371401	2.38496	Control	Azaserine	N-acetylglucosamine-6-phosphate deacetylase OS=Prochlorococcus marinus (strain SARG / CCMP1375 / SS120) GN=nagA PE=3 SV=1
1::Q7VBF7_PROMA	20	18	1355.67	0.0373897	1.62311	Control	Azaserine	IMP dehydrogenase/GMP reductase OS=Prochlorococcus marinus (strain SARG / CCMP1375 / SS120) GN=guaB PE=4 SV=1
1::Q7VAH5_PROMA	7	7	351.81	0.0375251	1.50612	Control	Azaserine	Uncharacterized conserved protein OS=Prochlorococcus marinus (strain SARG / CCMP1375 / SS120) GN=Pro_1487 PE=4 SV=1
1::Q7VCU6_PROMA	4	4	174.77	0.0387821	1.4613	Control	Azaserine	Uncharacterized HesB family conserved protein OS=Prochlorococcus marinus (strain SARG / CCMP1375 / SS120) GN=iscA PE=4 SV=1
1::Q7VCU7_PROMA	6	6	352.73	0.0393249	1.43757	Control	Azaserine	Uncharacterized protein OS=Prochlorococcus marinus (strain SARG / CCMP1375 / SS120) GN=Pro_0643 PE=4 SV=1
1::Q7VD90_PROMA	12	12	1058	0.0394646	1.45428	Control	Azaserine	Inorganic pyrophosphatase OS=Prochlorococcus marinus (strain SARG / CCMP1375 / SS120) GN=ppa PE=4 SV=1
1::Q7VDW1_PROMA	12	12	1010.04	0.0397866	1.53144	Control	Azaserine	Photosystem II manganese-stabilizing protein PsbO OS=Prochlorococcus marinus (strain SARG / CCMP1375 / SS120) GN=psbO PE=4 SV=1
1::Q7VB11_PROMA	7	7	483.2	0.0399059	2.63213	Control	Azaserine	Uncharacterized protein OS=Prochlorococcus marinus (strain SARG / CCMP1375 / SS120) GN=Pro_1290 PE=4 SV=1
1::Q7VBQ7_PROMA	11	11	500.83	0.0399246	1.67076	Control	Azaserine	L-2,4-diaminobutyrate decarboxylase OS=Prochlorococcus marinus (strain SARG / CCMP1375 / SS120) GN=gadB PE=3 SV=1
1::RL19_PROMA	8	8	603.11	0.0402763	1.30097	Control	Azaserine	50S ribosomal protein L19 OS=Prochlorococcus marinus (strain SARG / CCMP1375 / SS120) GN=rplS PE=3 SV=1
1::RS13_PROMA	10	9	507.05	0.0403102	1.26554	Control	Azaserine	30S ribosomal protein S13 OS=Prochlorococcus marinus (strain SARG / CCMP1375 / SS120) GN=rpsM PE=3 SV=1
1::Q7VD34_PROMA	5	5	229.21	0.0404517	1.45414	Control	Azaserine	Xanthosine triphosphate pyrophosphatase OS=Prochlorococcus marinus (strain SARG / CCMP1375 / SS120) GN=Pro_0549 PE=4 SV=1
1::MEND_PROMA	3	2	89.35	0.0413761	1.31215	Control	Azaserine	2-succinyl-5-enolpyruvyl-6-hydroxy-3-cyclohexene-1-carboxylate synthase OS=Prochlorococcus marinus (strain SARG / CCMP1375 / SS120) GN=menD PE=3 SV=1
1::Q7VCX8_PROMA	11	10	379.91	0.04138	1.35157	Control	Azaserine	Retron-type reverse transcriptase OS=Prochlorococcus marinus (strain SARG / CCMP1375 / SS120) GN=Pro_0612 PE=4 SV=1
1::Q7VE19_PROMA	11	11	438.67	0.0413995	1.82781	Control	Azaserine	Cysteine desulfurase OS=Prochlorococcus marinus (strain SARG / CCMP1375 / SS120) GN=nifS PE=4 SV=1
1::RL31_PROMA	4	4	171.23	0.0414139	1.75797	Control	Azaserine	50S ribosomal protein L31 OS=Prochlorococcus marinus (strain SARG / CCMP1375 / SS120) GN=rpmE PE=3 SV=1
1::RECA_PROMA	8	7	319.41	0.0426507	1.83683	Control	Azaserine	Protein RecA OS=Prochlorococcus marinus (strain SARG / CCMP1375 / SS120) GN=recA PE=3 SV=1
1::Q7V9H5_PROMA	6	6	267.4	0.0427158	2.16625	Control	Azaserine	Uroporphyrin-III c-methyltransferase OS=Prochlorococcus marinus (strain SARG / CCMP1375 / SS120) GN=cysG PE=3 SV=1
1::Q7VCP1_PROMA	4	4	146.25	0.0432873	1.39532	Control	Azaserine	Succinate dehydrogenase flavoprotein subunit OS=Prochlorococcus marinus (strain SARG / CCMP1375 / SS120) GN=sdhA PE=4 SV=1
1::Q7VDH1_PROMA	17	17	896.1	0.0435008	1.54385	Control	Azaserine	Cystathionine beta-lyase/cystathionine gamma-synthase OS=Prochlorococcus marinus (strain SARG / CCMP1375 / SS120) GN=metB PE=3 SV=1
1::Q7VEC9_PROMA	12	12	391.49	0.0435761	1.86501	Control	Azaserine	ABC-type transport system involved in Fe-S cluster assembly permease component OS=Prochlorococcus marinus (strain SARG / CCMP1375 / SS120) GN=sufB PE=4 SV=1
1::Q7VBY9_PROMA	7	7	405.51	0.0444058	1.4853	Control	Azaserine	DIM6/NTAB family protein OS=Prochlorococcus marinus (strain SARG / CCMP1375 / SS120) GN=Pro_0953 PE=4 SV=1
1::Q7V9R3_PROMA	4	4	139.14	0.0451035	1.91527	Control	Azaserine	Mannose-1-phosphate guanylyltransferase OS=Prochlorococcus marinus (strain SARG / CCMP1375 / SS120) GN=manC PE=3 SV=1
1::HISX_PROMA	12	12	685.18	0.0454113	1.6595	Control	Azaserine	Histidinol dehydrogenase OS=Prochlorococcus marinus (strain SARG / CCMP1375 / SS120) GN=hisD PE=3 SV=1
1::Q7VBA7_PROMA	2	2	176.58	0.0454223	1.78279	Control	Azaserine	Uncharacterized protein OS=Prochlorococcus marinus (strain SARG / CCMP1375 / SS120) GN=Pro_1190 PE=4 SV=1
1::ARGJ_PROMA	7	7	224.48	0.0461843	1.70685	Control	Azaserine	Arginine biosynthesis bifunctional protein ArgJ OS=Prochlorococcus marinus (strain SARG / CCMP1375 / SS120) GN=argJ PE=3 SV=1
1::PDXJ_PROMA	6	6	431.59	0.0463888	1.37258	Control	Azaserine	Pyridoxine 5'-phosphate synthase OS=Prochlorococcus marinus (strain SARG / CCMP1375 / SS120) GN=pdxJ PE=3 SV=1
1::Q7VBL1_PROMA	2	2	316.69	0.0478455	2.04079	Control	Azaserine	Plastocyanin, PetE OS=Prochlorococcus marinus (strain SARG / CCMP1375 / SS120) GN=petE PE=4 SV=1
1::AMPA_PROMA	32	27	1636.33	0.0480125	1.53673	Control	Azaserine	Probable cytosol aminopeptidase OS=Prochlorococcus marinus (strain SARG / CCMP1375 / SS120) GN=pepA PE=3 SV=1
1::SYL_PROMA	12	11	576.72	0.0481704	1.95359	Control	Azaserine	Leucine--tRNA ligase OS=Prochlorococcus marinus (strain SARG / CCMP1375 / SS120) GN=leuS PE=3 SV=1
1::Q7VEA4_PROMA	6	6	325.88	0.0481873	1.38617	Control	Azaserine	Uncharacterized protein OS=Prochlorococcus marinus (strain SARG / CCMP1375 / SS120) GN=Pro_0109 PE=4 SV=1
1::Q7VD29_PROMA	3	3	194.69	0.0484933	1.61826	Control	Azaserine	Carboxysome peptide A OS=Prochlorococcus marinus (strain SARG / CCMP1375 / SS120) GN=Pro_0555 PE=4 SV=1
1::EFTS_PROMA	16	16	802.49	0.048591	1.42843	Control	Azaserine	Elongation factor Ts OS=Prochlorococcus marinus (strain SARG / CCMP1375 / SS120) GN=tsf PE=3 SV=1
1::Q7VE63_PROMA	12	12	798.5	0.0494931	1.73207	Control	Azaserine	Two-component response regulator OS=Prochlorococcus marinus (strain SARG / CCMP1375 / SS120) GN=ompR PE=4 SV=1
1::Q7VBH0_PROMA	16	16	693.03	0.0502943	1.67563	Control	Azaserine	Glucose-6-phosphate 1-dehydrogenase OS=Prochlorococcus marinus (strain SARG / CCMP1375 / SS120) GN=zwf PE=3 SV=1
1::ATPB_PROMA	33	33	2711.36	0.0503934	1.54414	Control	Azaserine	ATP synthase subunit beta OS=Prochlorococcus marinus (strain SARG / CCMP1375 / SS120) GN=atpD PE=3 SV=1
1::Q7V9T0_PROMA	9	9	530.66	0.0510446	1.49269	Control	Azaserine	Uncharacterized protein OS=Prochlorococcus marinus (strain SARG / CCMP1375 / SS120) GN=Pro_1744 PE=4 SV=1
1::Q7VBF9_PROMA	3	3	89.55	0.051583	1.58068	Control	Azaserine	Lycopene beta cyclase related dehydrogenase OS=Prochlorococcus marinus (strain SARG / CCMP1375 / SS120) GN=lcyB PE=4 SV=1
1::Q7VCX7_PROMA	8	7	399.55	0.0516383	1.85323	Control	Azaserine	Uncharacterized conserved protein containing SWIM-like Zn-finger OS=Prochlorococcus marinus (strain SARG / CCMP1375 / SS120) GN=Pro_0613 PE=4 SV=1
1::Q7VC08_PROMA	27	26	1252.95	0.0517781	1.5328	Control	Azaserine	Chaperone protein HtpG OS=Prochlorococcus marinus (strain SARG / CCMP1375 / SS120) GN=htpG PE=4 SV=1
1::Q7VC92_PROMA	3	3	128.83	0.0523986	1.5255	Control	Azaserine	Secreted pentapeptide repeats protein OS=Prochlorococcus marinus (strain SARG / CCMP1375 / SS120) GN=Pro_0850 PE=4 SV=1
1::DAPA_PROMA	10	10	729.97	0.0529058	1.36494	Control	Azaserine	4-hydroxy-tetrahydrodipicolinate synthase OS=Prochlorococcus marinus (strain SARG / CCMP1375 / SS120) GN=dapA PE=3 SV=2
1::Q7VCK0_PROMA	4	4	136.64	0.0538761	1.86091	Control	Azaserine	Peptide methionine sulfoxide reductase MsrA OS=Prochlorococcus marinus (strain SARG / CCMP1375 / SS120) GN=msrA PE=3 SV=1

## Sheet: Protein absolute quantification
Accession	Description	Control (pmol/mg)	Azaserina (pmol/mg)	SD control	SD azaserine
1::Q7VCU9_PROMA	Uncharacterized protein OS=Prochlorococcus marinus (strain SARG / CCMP1375 / SS120) GN=Pro_0641 PE=4 SV=1	3.22	1.79	0.3	0.21
1::Q7VCY6_PROMA	Uncharacterized protein OS=Prochlorococcus marinus (strain SARG / CCMP1375 / SS120) GN=Pro_0604 PE=4 SV=1	2.71	0.89	0.28	0.28
1::Q7VAM6_PROMA	Ferredoxin OS=Prochlorococcus marinus (strain SARG / CCMP1375 / SS120) GN=fdx PE=4 SV=1	27.01	7.34	1.81	2.4
1::Q7VDG8_PROMA	Uncharacterized protein OS=Prochlorococcus marinus (strain SARG / CCMP1375 / SS120) GN=Pro_0408 PE=4 SV=1	9.54	3.36	1.63	0.81
1::Q7VA40_PROMA	Uncharacterized protein OS=Prochlorococcus marinus (strain SARG / CCMP1375 / SS120) GN=Pro_1627 PE=4 SV=1	2.02	0.58	0.39	0.24
1::Q7VC16_PROMA	Segregation and condensation protein B OS=Prochlorococcus marinus (strain SARG / CCMP1375 / SS120) GN=Pro_0926 PE=4 SV=1	1.37	0.57	0.24	0.13
1::Q7VCT2_PROMA	Uncharacterized conserved protein OS=Prochlorococcus marinus (strain SARG / CCMP1375 / SS120) GN=Pro_0658 PE=4 SV=1	1.05	0.63	0.13	0.07
1::ATP6_PROMA	ATP synthase subunit a OS=Prochlorococcus marinus (strain SARG / CCMP1375 / SS120) GN=atpB PE=3 SV=1	11.69	26.75	2.59	5.24
1::Q7VD56_PROMA	Thermonuclease homolog OS=Prochlorococcus marinus (strain SARG / CCMP1375 / SS120) GN=Pro_0527 PE=4 SV=1	4.78	3.06	0.63	0.28
1::Q7VBG2_PROMA	Uncharacterized protein OS=Prochlorococcus marinus (strain SARG / CCMP1375 / SS120) GN=Pro_1133 PE=4 SV=1	1.12	0.49	0.08	0.2
1::PSBF_PROMA	Cytochrome b559 subunit beta OS=Prochlorococcus marinus (strain SARG / CCMP1375 / SS120) GN=psbF PE=3 SV=1	35.63	78.06	3.79	19.65
1::Q7VBQ2_PROMA	SAM-dependent methyltransferase OS=Prochlorococcus marinus (strain SARG / CCMP1375 / SS120) GN=Pro_1040 PE=4 SV=1	2.29	3.85	0.36	0.54
1::Q7VBU9_PROMA	Ferredoxin, PetF OS=Prochlorococcus marinus (strain SARG / CCMP1375 / SS120) GN=petF PE=4 SV=1	0.5	0.02	0.22	0.01
1::Q7VDS6_PROMA	Uncharacterized protein OS=Prochlorococcus marinus (strain SARG / CCMP1375 / SS120) GN=Pro_0292 PE=4 SV=1	15.42	6.02	3.73	2.13
1::Q7VCY5_PROMA	Uncharacterized protein OS=Prochlorococcus marinus (strain SARG / CCMP1375 / SS120) GN=Pro_0605 PE=4 SV=1	0.15	0.08	0.03	0.01
1::Q7VCY0_PROMA	Uncharacterized protein OS=Prochlorococcus marinus (strain SARG / CCMP1375 / SS120) GN=Pro_0610 PE=4 SV=1	0.27	0.07	0.08	0.04
1::Q7VCD0_PROMA	Secreted pentapeptide repeats protein OS=Prochlorococcus marinus (strain SARG / CCMP1375 / SS120) GN=Pro_0810 PE=4 SV=1	7.67	3.59	1.75	1.12
1::RIMM_PROMA	Ribosome maturation factor RimM OS=Prochlorococcus marinus (strain SARG / CCMP1375 / SS120) GN=rimM PE=3 SV=1	0.27	0.55	0.05	0.14
1::Q7VAI4_PROMA	Uncharacterized conserved protein OS=Prochlorococcus marinus (strain SARG / CCMP1375 / SS120) GN=Pro_1478 PE=4 SV=1	1.18	0.29	0.39	0.29
1::Q7VE14_PROMA	O-succinylbenzoate-CoA synthase OS=Prochlorococcus marinus (strain SARG / CCMP1375 / SS120) GN=menC PE=4 SV=1	3.94	2.91	0.49	0.29
1::Q7VE22_PROMA	N-acetylglucosamine-6-phosphate deacetylase OS=Prochlorococcus marinus (strain SARG / CCMP1375 / SS120) GN=nagA PE=3 SV=1	1	0.42	0.25	0.2
1::Q7VCL9_PROMA	Uncharacterized conserved protein OS=Prochlorococcus marinus (strain SARG / CCMP1375 / SS120) GN=Pro_0721 PE=4 SV=1	2.7	4.74	0.38	1.25
1::Q7VDK1_PROMA	Uncharacterized protein OS=Prochlorococcus marinus (strain SARG / CCMP1375 / SS120) GN=Pro_0375 PE=4 SV=1	3.69	2.28	0.4	0.59
1::Q7V9M4_PROMA	Precorrin isomerase OS=Prochlorococcus marinus (strain SARG / CCMP1375 / SS120) GN=cobH PE=4 SV=1	1.66	0.71	0.44	0.33
1::Q7VCU4_PROMA	Uncharacterized protein OS=Prochlorococcus marinus (strain SARG / CCMP1375 / SS120) GN=Pro_0646 PE=4 SV=1	0.49	1.51	0.04	0.7
1::Q7VDM9_PROMA	Uncharacterized protein OS=Prochlorococcus marinus (strain SARG / CCMP1375 / SS120) GN=Pro_0347 PE=4 SV=1	3.09	1.63	1.12	0.19
1::Q7VAL1_PROMA	Uncharacterized protein OS=Prochlorococcus marinus (strain SARG / CCMP1375 / SS120) GN=Pro_1449 PE=4 SV=1	31.99	75.23	8.21	31.69
1::Q7VB93_PROMA	Uncharacterized conserved protein OS=Prochlorococcus marinus (strain SARG / CCMP1375 / SS120) GN=Pro_1205 PE=4 SV=1	4.9	2.7	1.03	0.85
1::PSBL_PROMA	Photosystem II reaction center protein L OS=Prochlorococcus marinus (strain SARG / CCMP1375 / SS120) GN=psbL PE=3 SV=1	9	32.21	3.71	19.54
1::PEBA_PROMA	15,16-dihydrobiliverdin:ferredoxin oxidoreductase OS=Prochlorococcus marinus (strain SARG / CCMP1375 / SS120) GN=pebA PE=3 SV=1	3.69	2.12	0.92	0.54
1::Q7VAY5_PROMA	Phosphatase, HAD superfamily OS=Prochlorococcus marinus (strain SARG / CCMP1375 / SS120) GN=hisB PE=4 SV=1	3.14	1.98	0.79	0.3
1::Q7VAA6_PROMA	Predicted enzyme of the cupin superfamily OS=Prochlorococcus marinus (strain SARG / CCMP1375 / SS120) GN=Pro_1558 PE=4 SV=1	6.47	3.78	1.91	0.8
1::Q7VDN0_PROMA	Uncharacterized protein OS=Prochlorococcus marinus (strain SARG / CCMP1375 / SS120) GN=Pro_0344 PE=4 SV=1	6.45	3.5	0.27	1.61
1::Q7VDG0_PROMA	Uncharacterized protein OS=Prochlorococcus marinus (strain SARG / CCMP1375 / SS120) GN=Pro_0416 PE=4 SV=1	2.01	3.01	0.56	0.39
1::Q7VEL0_PROMA	RNA metabolism-related protein OS=Prochlorococcus marinus (strain SARG / CCMP1375 / SS120) GN=Pro_0002 PE=4 SV=1	3.01	2.2	0.39	0.44
1::SEPF_PROMA	Cell division protein SepF OS=Prochlorococcus marinus (strain SARG / CCMP1375 / SS120) GN=sepF PE=3 SV=1	0.87	0.64	0.12	0.11
1::Q7VB78_PROMA	Membrane serine protease of rhomboid family OS=Prochlorococcus marinus (strain SARG / CCMP1375 / SS120) GN=glpG PE=4 SV=1	0.64	1.17	0.2	0.34
1::Q7VC33_PROMA	Uncharacterized membrane protein OS=Prochlorococcus marinus (strain SARG / CCMP1375 / SS120) GN=Pro_0909 PE=4 SV=1	0.62	0.31	0.11	0.2
1::Q7VDH2_PROMA	Cystathionine beta-lyase/cystathionine gamma-synthase OS=Prochlorococcus marinus (strain SARG / CCMP1375 / SS120) GN=metB PE=3 SV=1	1.46	0.63	0.65	0.31
1::Q7V9V3_PROMA	Predicted kinase, fructosamine/homoserine kinase family OS=Prochlorococcus marinus (strain SARG / CCMP1375 / SS120) GN=Pro_1721 PE=4 SV=1	0.48	0.11	0.29	0.07
1::Q7VBA7_PROMA	Uncharacterized protein OS=Prochlorococcus marinus (strain SARG / CCMP1375 / SS120) GN=Pro_1190 PE=4 SV=1	6.18	3.54	2.01	1.17
1::PURQ_PROMA	Phosphoribosylformylglycinamidine synthase subunit PurQ OS=Prochlorococcus marinus (strain SARG / CCMP1375 / SS120) GN=purQ PE=3 SV=1	0.98	0.35	0.37	0.37
1::PEBB_PROMA	Phycoerythrobilin:ferredoxin oxidoreductase OS=Prochlorococcus marinus (strain SARG / CCMP1375 / SS120) GN=pebB PE=3 SV=1	5.44	8.41	1.19	2.16
1::Q7VBL1_PROMA	Plastocyanin, PetE OS=Prochlorococcus marinus (strain SARG / CCMP1375 / SS120) GN=petE PE=4 SV=1	902.12	442.04	276.89	254.21
1::PETD_PROMA	Cytochrome b6-f complex subunit 4 OS=Prochlorococcus marinus (strain SARG / CCMP1375 / SS120) GN=petD PE=3 SV=1	0.86	3.06	0.24	2.5
1::Q7VAJ8_PROMA	Uncharacterized protein OS=Prochlorococcus marinus (strain SARG / CCMP1375 / SS120) GN=Pro_1464 PE=4 SV=1	84.43	108.82	13.06	16.2
1::Q7VDZ3_PROMA	Uncharacterized secreted protein OS=Prochlorococcus marinus (strain SARG / CCMP1375 / SS120) GN=Pro_0222 PE=4 SV=1	0.26	0.17	0.06	0.06
1::Q7VCC7_PROMA	Uncharacterized protein OS=Prochlorococcus marinus (strain SARG / CCMP1375 / SS120) GN=Pro_0813 PE=4 SV=1	144.46	349.09	40.22	213.71
1::Q7VE42_PROMA	NAD(P)H-quinone oxidoreductase chain 5 OS=Prochlorococcus marinus (strain SARG / CCMP1375 / SS120) GN=ndhF PE=4 SV=1	1.18	2.33	0.24	1.12
1::Q7VCY4_PROMA	Uncharacterized protein OS=Prochlorococcus marinus (strain SARG / CCMP1375 / SS120) GN=Pro_0606 PE=4 SV=1	0.4	0.18	0.2	0.08
1::Q7VAD5_PROMA	Salt-induced outer membrane prototein-like protein OS=Prochlorococcus marinus (strain SARG / CCMP1375 / SS120) GN=Pro_1529 PE=4 SV=1	0.37	0.54	0.12	0.11
1::Q7VBT1_PROMA	Uncharacterized membrane protein OS=Prochlorococcus marinus (strain SARG / CCMP1375 / SS120) GN=Pro_1011 PE=4 SV=1	1.41	2.55	0.23	1.25
1::Q7VAQ9_PROMA	Uncharacterized protein OS=Prochlorococcus marinus (strain SARG / CCMP1375 / SS120) GN=Pro_1398 PE=4 SV=1	7.93	17.37	1.47	9.91
1::Q7VD26_PROMA	Possible pterin-4 alpha-carbinolamine dehydratase-like protein OS=Prochlorococcus marinus (strain SARG / CCMP1375 / SS120) GN=Pro_0558 PE=4 SV=1	4.81	3.74	0.44	0.98
1::Q7VB24_PROMA	Uncharacterized protein OS=Prochlorococcus marinus (strain SARG / CCMP1375 / SS120) GN=Pro_1276 PE=4 SV=1	1.26	1.9	0.17	0.62
1::Q7VAZ0_PROMA	NAD dependent epimerase/dehydratase OS=Prochlorococcus marinus (strain SARG / CCMP1375 / SS120) GN=wcaG PE=4 SV=1	1.54	2.42	0.42	0.84
1::Q7VC55_PROMA	Zn-ribbon protein OS=Prochlorococcus marinus (strain SARG / CCMP1375 / SS120) GN=Pro_0887 PE=4 SV=1	0.56	0.37	0.11	0.18
1::Q7VCT5_PROMA	Uncharacterized double-stranded beta-helix domain containing conserved protein OS=Prochlorococcus marinus (strain SARG / CCMP1375 / SS120) GN=Pro_0655 PE=4 SV=1	1.37	3.3	0.31	2.16
1::RIMP_PROMA	Ribosome maturation factor RimP OS=Prochlorococcus marinus (strain SARG / CCMP1375 / SS120) GN=rimP PE=3 SV=1	1.32	1	0.29	0.18
1::CLPP3_PROMA	ATP-dependent Clp protease proteolytic subunit 3 OS=Prochlorococcus marinus (strain SARG / CCMP1375 / SS120) GN=clpP3 PE=3 SV=1	2.07	1.54	0.29	0.48
1::Q7VEI3_PROMA	NAD dependent epimerase/dehydratase OS=Prochlorococcus marinus (strain SARG / CCMP1375 / SS120) GN=wcaG PE=4 SV=1	1.75	1.12	0.35	0.63
1::Q7VCW5_PROMA	Uncharacterized protein OS=Prochlorococcus marinus (strain SARG / CCMP1375 / SS120) GN=Pro_0625 PE=4 SV=1	0.2	0.39	0.02	0.23
1::Q7VAV7_PROMA	Uncharacterized membrane protein OS=Prochlorococcus marinus (strain SARG / CCMP1375 / SS120) GN=Pro_1346 PE=4 SV=1	6.2	3.77	2.09	2.08
1::ALR_PROMA	Alanine racemase OS=Prochlorococcus marinus (strain SARG / CCMP1375 / SS120) GN=alr PE=3 SV=1	0.99	0.59	0.44	0.18
1::THIL_PROMA	Thiamine-monophosphate kinase OS=Prochlorococcus marinus (strain SARG / CCMP1375 / SS120) GN=thiL PE=3 SV=1	0.11	0.05	0.07	0.03
1::Q7VBW9_PROMA	Uncharacterized protein OS=Prochlorococcus marinus (strain SARG / CCMP1375 / SS120) GN=Pro_0973 PE=4 SV=1	3.59	9.27	1.4	6.85
1::DNCH_PROMA	1,4-dihydroxy-2-naphthoyl-CoA hydrolase OS=Prochlorococcus marinus (strain SARG / CCMP1375 / SS120) GN=Pro_0198 PE=3 SV=1	0.14	0.05	0.09	0.06
1::Q7VDA7_PROMA	Short-chain dehydrogenase/reductase family enzyme OS=Prochlorococcus marinus (strain SARG / CCMP1375 / SS120) GN=fabG PE=4 SV=1	0.35	0.6	0.22	0.24
1::Q7V9I4_PROMA	Arginase family enzyme OS=Prochlorococcus marinus (strain SARG / CCMP1375 / SS120) GN=speB PE=4 SV=1	4.53	3.25	1.31	1.02
1::Q7VBC4_PROMA	Uncharacterized protein OS=Prochlorococcus marinus (strain SARG / CCMP1375 / SS120) GN=Pro_1172 PE=4 SV=1	18.17	44.44	4.59	33.06
1::Q7VBG0_PROMA	Uncharacterized conserved protein OS=Prochlorococcus marinus (strain SARG / CCMP1375 / SS120) GN=Pro_1135 PE=3 SV=1	0.38	0.57	0.12	0.24
1::Q7VAL2_PROMA	Uncharacterized protein OS=Prochlorococcus marinus (strain SARG / CCMP1375 / SS120) GN=Pro_1448 PE=4 SV=1	0.53	0.28	0.28	0.18
1::Q7V9T6_PROMA	Predicted dehydrogenase OS=Prochlorococcus marinus (strain SARG / CCMP1375 / SS120) GN=Pro_1738 PE=4 SV=1	0.82	0.54	0.26	0.26
1::Q7VD16_PROMA	Uncharacterized membrane protein OS=Prochlorococcus marinus (strain SARG / CCMP1375 / SS120) GN=Pro_0573 PE=4 SV=1	0.73	1.07	0.24	0.4
1::Q7VAF7_PROMA	Putative GTPase, G3E family OS=Prochlorococcus marinus (strain SARG / CCMP1375 / SS120) GN=Pro_1506 PE=4 SV=1	0.35	0.19	0.18	0.13
1::Q7VB68_PROMA	Sec-independent protein secretion pathway component TatA OS=Prochlorococcus marinus (strain SARG / CCMP1375 / SS120) GN=tatA PE=4 SV=1	0.33	0.64	0.23	0.39
1::Q7VAE3_PROMA	Uncharacterized YdiU family conserved protein OS=Prochlorococcus marinus (strain SARG / CCMP1375 / SS120) GN=Pro_1521 PE=4 SV=1	0.72	0.41	0.28	0.42
1::RL36_PROMA	50S ribosomal protein L36 OS=Prochlorococcus marinus (strain SARG / CCMP1375 / SS120) GN=rpmJ PE=3 SV=1	4.51	3.47	1.23	0.88
1::Q7VEF5_PROMA	Asparagine synthetase OS=Prochlorococcus marinus (strain SARG / CCMP1375 / SS120) GN=asnB PE=4 SV=1	0.04	0.18	0.03	0.2
1::Q7VAV1_PROMA	Circadian phase modifier CpmA homolog OS=Prochlorococcus marinus (strain SARG / CCMP1375 / SS120) GN=Pro_1352 PE=4 SV=1	0.05	0.26	0.02	0.33
1::Q7VDL1_PROMA	HD superfamily phosphohydrolase OS=Prochlorococcus marinus (strain SARG / CCMP1375 / SS120) GN=Pro_0365 PE=4 SV=1	1.79	1.18	0.52	0.97
1::Q7VDG2_PROMA	Uncharacterized protein OS=Prochlorococcus marinus (strain SARG / CCMP1375 / SS120) GN=Pro_0414 PE=4 SV=1	5.89	4.57	1.18	2.37
1::Q7VCP3_PROMA	Uncharacterized protein OS=Prochlorococcus marinus (strain SARG / CCMP1375 / SS120) GN=Pro_0697 PE=4 SV=1	29.19	51.88	3.92	30.09
1::Y1271_PROMA	PKHD-type hydroxylase Pro_1271 OS=Prochlorococcus marinus (strain SARG / CCMP1375 / SS120) GN=Pro_1271 PE=3 SV=1	2.77	3.16	0.4	0.51
1::MEND_PROMA	2-succinyl-5-enolpyruvyl-6-hydroxy-3-cyclohexene-1-carboxylate synthase OS=Prochlorococcus marinus (strain SARG / CCMP1375 / SS120) GN=menD PE=3 SV=1	0.35	0.3	0.07	0.05
1::Q7VBS8_PROMA	Periplasmic protease OS=Prochlorococcus marinus (strain SARG / CCMP1375 / SS120) GN=prc PE=3 SV=1	0.36	0.54	0.14	0.24
1::Q7VBE1_PROMA	Predicted serine peptidase (Alpha/beta hydrolase superfamily) fused to N-terminal uncharacterized domain specific to cyanobacteria OS=Prochlorococcus marinus (strain SARG / CCMP1375 / SS120) GN=Pro_1154 PE=4 SV=1	0.54	0.49	0.06	0.07
1::Q7VAW8_PROMA	Uncharacterized protein OS=Prochlorococcus marinus (strain SARG / CCMP1375 / SS120) GN=Pro_1335 PE=4 SV=1	2.63	3.09	0.47	0.59
1::Q7VAR6_PROMA	Sugar transferase OS=Prochlorococcus marinus (strain SARG / CCMP1375 / SS120) GN=wcaJ PE=4 SV=1	1.14	0.86	0.21	0.51
1::PSBJ_PROMA	Photosystem II reaction center protein J OS=Prochlorococcus marinus (strain SARG / CCMP1375 / SS120) GN=psbJ PE=3 SV=1	4.71	12.01	1.21	9.93
1::Q7VDB4_PROMA	High light inducible protein hli9 OS=Prochlorococcus marinus (strain SARG / CCMP1375 / SS120) GN=hli9 PE=4 SV=1	2.71	2.27	0.33	0.78
1::Q7VB89_PROMA	Uncharacterized protein OS=Prochlorococcus marinus (strain SARG / CCMP1375 / SS120) GN=Pro_1209 PE=4 SV=1	4.77	6.58	1.15	2.8
1::Q7VCD4_PROMA	Uncharacterized CbiX family conserved protein OS=Prochlorococcus marinus (strain SARG / CCMP1375 / SS120) GN=Pro_0806 PE=4 SV=1	0.1	0.05	0.1	0.03
1::Q7VDN5_PROMA	NADH dehydrogenase, FAD-containing subunit OS=Prochlorococcus marinus (strain SARG / CCMP1375 / SS120) GN=ndh PE=4 SV=1	0.27	0.44	0.05	0.3
1::Q7VEF4_PROMA	Glycosyltransferase of PMT family OS=Prochlorococcus marinus (strain SARG / CCMP1375 / SS120) GN=arnT PE=4 SV=1	0.57	0.81	0.15	0.4
1::Q7VDZ0_PROMA	Dihydroorotate dehydrogenase (quinone) OS=Prochlorococcus marinus (strain SARG / CCMP1375 / SS120) GN=pyrD PE=3 SV=1	0.84	1.09	0.34	0.38
1::Q7VA79_PROMA	Bifunctional protein PyrR OS=Prochlorococcus marinus (strain SARG / CCMP1375 / SS120) GN=pyrR PE=3 SV=1	0.81	0.55	0.29	0.55
1::Q7VC49_PROMA	L-asparaginase II OS=Prochlorococcus marinus (strain SARG / CCMP1375 / SS120) GN=ansA PE=4 SV=1	0.35	0.25	0.19	0.1
1::Q7VBR6_PROMA	ABC-type cobalt transport system ATPase component OS=Prochlorococcus marinus (strain SARG / CCMP1375 / SS120) GN=cbiO PE=3 SV=1	0.04	0.16	0.05	0.27
1::Q7VDE5_PROMA	Uncharacterized protein OS=Prochlorococcus marinus (strain SARG / CCMP1375 / SS120) GN=Pro_0433 PE=4 SV=1	0.42	0.7	0.28	0.54
1::Q7VE45_PROMA	Uncharacterized protein OS=Prochlorococcus marinus (strain SARG / CCMP1375 / SS120) GN=Pro_0169 PE=4 SV=1	0.77	1.15	0.17	0.74
1::Q7VBH5_PROMA	Uncharacterized protein OS=Prochlorococcus marinus (strain SARG / CCMP1375 / SS120) GN=Pro_1117 PE=4 SV=1	1.58	1.24	0.55	0.77
1::Q7VE32_PROMA	NAD(P)H-quinone oxidoreductase chain 6 OS=Prochlorococcus marinus (strain SARG / CCMP1375 / SS120) GN=ndhG PE=3 SV=1	0.5	0.85	0.08	0.71
1::Q7VE13_PROMA	1,4-dihydroxy-2-naphthoate phytyltransferase OS=Prochlorococcus marinus (strain SARG / CCMP1375 / SS120) GN=menA PE=3 SV=1	0.61	0.7	0.15	0.16
1::Q7VC32_PROMA	Uncharacterized protein OS=Prochlorococcus marinus (strain SARG / CCMP1375 / SS120) GN=Pro_0910 PE=4 SV=1	0.94	1.1	0.01	0.36
1::PLSY_PROMA	Glycerol-3-phosphate acyltransferase OS=Prochlorococcus marinus (strain SARG / CCMP1375 / SS120) GN=plsY PE=3 SV=1	6.95	6.19	1.29	1.78
1::Q7VAU7_PROMA	Uncharacterized conserved membrane protein OS=Prochlorococcus marinus (strain SARG / CCMP1375 / SS120) GN=Pro_1357 PE=4 SV=1	5.26	5.6	6.66	2.85
1::Q7VC26_PROMA	LysM-repeat protein OS=Prochlorococcus marinus (strain SARG / CCMP1375 / SS120) GN=Pro_0916 PE=4 SV=1	1.84	2.37	0.43	1.1
1::Q7VDP7_PROMA	ABC-type transport system involved in resistance to organic solvents ATPase component OS=Prochlorococcus marinus (strain SARG / CCMP1375 / SS120) GN=ttg2A PE=3 SV=1	0.61	0.76	0.09	0.36
1::PSTB_PROMA	Phosphate import ATP-binding protein PstB OS=Prochlorococcus marinus (strain SARG / CCMP1375 / SS120) GN=pstB PE=3 SV=1	3.61	1.09	5.44	0.4
1::Q7VCD2_PROMA	GMC family oxidoreductase OS=Prochlorococcus marinus (strain SARG / CCMP1375 / SS120) GN=cetA PE=4 SV=1	0.74	0.49	0.54	0.38
1::Q7VB94_PROMA	Mn2+ and Fe2+ transporter, NRAMP family OS=Prochlorococcus marinus (strain SARG / CCMP1375 / SS120) GN=mntH PE=4 SV=1	2.45	3.46	0.56	2.06
1::Q7VDR0_PROMA	Aminomethyltransferase related to glycine cleavage protein T OS=Prochlorococcus marinus (strain SARG / CCMP1375 / SS120) GN=gcvT PE=3 SV=1	0.19	0.16	0.07	0.04
1::Q7VC91_PROMA	Putative GTPase, G3E family OS=Prochlorococcus marinus (strain SARG / CCMP1375 / SS120) GN=Pro_0851 PE=4 SV=1	0.27	0.38	0.08	0.31
1::Q7VB04_PROMA	Chorismate mutase OS=Prochlorococcus marinus (strain SARG / CCMP1375 / SS120) GN=aroH PE=4 SV=1	4.06	3.79	0.36	2.01
1::Q7VBJ4_PROMA	Recombination protein RecR OS=Prochlorococcus marinus (strain SARG / CCMP1375 / SS120) GN=recR PE=3 SV=1	1.42	1.27	0.32	0.53
1::Q7VCW4_PROMA	Uncharacterized protein OS=Prochlorococcus marinus (strain SARG / CCMP1375 / SS120) GN=Pro_0626 PE=4 SV=1	0.82	0.97	0.26	0.44
1::Q7VBK1_PROMA	S-isoprenylcysteine O-methyltransferase related enzyme OS=Prochlorococcus marinus (strain SARG / CCMP1375 / SS120) GN=STE14 PE=4 SV=1	1.23	1.09	0.35	0.36
1::NU1C_PROMA	NAD(P)H-quinone oxidoreductase subunit 1 OS=Prochlorococcus marinus (strain SARG / CCMP1375 / SS120) GN=ndhA PE=3 SV=2	0.67	1.07	0.2	1.07
1::Q7VD13_PROMA	Uncharacterized YCII family conserved protein OS=Prochlorococcus marinus (strain SARG / CCMP1375 / SS120) GN=Pro_0576 PE=4 SV=1	3.84	3.56	0.79	0.72
1::Q7VDI0_PROMA	Deoxyribose-phosphate aldolase OS=Prochlorococcus marinus (strain SARG / CCMP1375 / SS120) GN=deoC PE=4 SV=1	2.24	2.06	0.61	0.29
1::Q7VA07_PROMA	Uncharacterized protein OS=Prochlorococcus marinus (strain SARG / CCMP1375 / SS120) GN=Pro_1662 PE=4 SV=1	1.61	1.95	0.34	1.02
1::Q7VEE0_PROMA	Cyanobacteria-specific protein related to lipid A disaccharide synthetase OS=Prochlorococcus marinus (strain SARG / CCMP1375 / SS120) GN=Pro_0073 PE=4 SV=1	0.7	0.66	0.1	0.21
1::Q7VDT9_PROMA	Putative Holliday junction resolvase OS=Prochlorococcus marinus (strain SARG / CCMP1375 / SS120) GN=Pro_0279 PE=4 SV=1	2.24	2.11	0.59	1.03
1::Q7VDJ5_PROMA	Uncharacterized conserved membrane protein OS=Prochlorococcus marinus (strain SARG / CCMP1375 / SS120) GN=Pro_0381 PE=4 SV=1	0.1	0.12	0.09	0.1
1::LEUC_PROMA	3-isopropylmalate dehydratase large subunit OS=Prochlorococcus marinus (strain SARG / CCMP1375 / SS120) GN=leuC PE=3 SV=1	3.75	3.61	0.77	1.66
1::Q7V9K2_PROMA	PLP-dependent enzyme OS=Prochlorococcus marinus (strain SARG / CCMP1375 / SS120) GN=Pro_1831 PE=4 SV=1	0.5	0.44	0.23	0.25
1::Q7VEE6_PROMA	Uncharacterized protein OS=Prochlorococcus marinus (strain SARG / CCMP1375 / SS120) GN=Pro_0067 PE=4 SV=1	1.71	1.59	0.48	0.56
1::Q7VDW4_PROMA	2-keto-3-deoxy-6-phosphogluconate aldolase OS=Prochlorococcus marinus (strain SARG / CCMP1375 / SS120) GN=eda PE=4 SV=1	0.14	0.12	0.11	0.08
1::Q7VE94_PROMA	Aspartate oxidase OS=Prochlorococcus marinus (strain SARG / CCMP1375 / SS120) GN=nadB PE=4 SV=1	0.12	0.11	0.04	0.07
1::Q7VC56_PROMA	Uncharacterized protein OS=Prochlorococcus marinus (strain SARG / CCMP1375 / SS120) GN=Pro_0886 PE=4 SV=1	0.5	0.47	0.1	0.29
1::PANCY_PROMA	Bifunctional pantoate ligase/cytidylate kinase OS=Prochlorococcus marinus (strain SARG / CCMP1375 / SS120) GN=panC/cmk PE=3 SV=1	1.71	1.74	0.39	1.25
1::Q7VDI2_PROMA	Glycosyltransferase OS=Prochlorococcus marinus (strain SARG / CCMP1375 / SS120) GN=rfaG PE=4 SV=1	0.68	0.82	0.14	0.6
1::Q7VB48_PROMA	Alpha/beta superfamily hydrolase OS=Prochlorococcus marinus (strain SARG / CCMP1375 / SS120) GN=mhpC PE=4 SV=1	1.96	2.18	0.26	0.89
1::HIS6_PROMA	Imidazole glycerol phosphate synthase subunit HisF OS=Prochlorococcus marinus (strain SARG / CCMP1375 / SS120) GN=hisF PE=3 SV=1	1.25	1.18	0.43	0.48
1::Q7VBL8_PROMA	Uncharacterized membrane protein OS=Prochlorococcus marinus (strain SARG / CCMP1375 / SS120) GN=Pro_1074 PE=4 SV=1	5.5	5.57	1.54	0.8
1::FABZ_PROMA	3-hydroxyacyl-[acyl-carrier-protein] dehydratase FabZ OS=Prochlorococcus marinus (strain SARG / CCMP1375 / SS120) GN=fabZ PE=3 SV=1	8.01	7.8	4.37	2.07
1::Q7VAQ1_PROMA	Uncharacterized membrane protein OS=Prochlorococcus marinus (strain SARG / CCMP1375 / SS120) GN=Pro_1406 PE=4 SV=1	4.94	7.05	1.37	7
1::Q7VCK6_PROMA	Uncharacterized protein OS=Prochlorococcus marinus (strain SARG / CCMP1375 / SS120) GN=Pro_0734 PE=4 SV=1	13.07	12.78	4.99	1.96
1::Q7VBN3_PROMA	ABC-type Mn2+/Zn2+ transport system ATPase component OS=Prochlorococcus marinus (strain SARG / CCMP1375 / SS120) GN=znuC PE=3 SV=1	0.46	0.5	0.38	0.4
1::Y965_PROMA	Uncharacterized RNA methyltransferase Pro_0965 OS=Prochlorococcus marinus (strain SARG / CCMP1375 / SS120) GN=Pro_0965 PE=3 SV=1	0.39	0.37	0.07	0.23
1::Q7VDJ6_PROMA	Glycosyltransferase OS=Prochlorococcus marinus (strain SARG / CCMP1375 / SS120) GN=wcaA PE=4 SV=1	0.94	0.93	0.2	0.28
1::Q7VAV6_PROMA	Riboflavin biosynthesis protein OS=Prochlorococcus marinus (strain SARG / CCMP1375 / SS120) GN=ribF PE=3 SV=1	1.09	1.1	0.71	0.55
1::Q7VC28_PROMA	Uncharacterized protein OS=Prochlorococcus marinus (strain SARG / CCMP1375 / SS120) GN=Pro_0914 PE=4 SV=1	0.57	0.57	0.11	0.26
1::Q7VD14_PROMA	AbrB family transciptional regulator OS=Prochlorococcus marinus (strain SARG / CCMP1375 / SS120) GN=Pro_0575 PE=4 SV=1	8.03	6.7	4.46	1.47
1::Q7VDC6_PROMA	Uncharacterized protein OS=Prochlorococcus marinus (strain SARG / CCMP1375 / SS120) GN=ldcA PE=4 SV=1	1.28	1.3	0.35	0.62
1::Q7VC77_PROMA	Predicted hydrolase of the HAD superfamily OS=Prochlorococcus marinus (strain SARG / CCMP1375 / SS120) GN=Pro_0865 PE=4 SV=1	0.85	0.93	0.15	0.65
1::Q7VCR7_PROMA	ABC-type polar amino acid transport system ATPase component OS=Prochlorococcus marinus (strain SARG / CCMP1375 / SS120) GN=Pro_0673 PE=3 SV=1	0.17	0.17	0.04	0.1
1::Q7VBE6_PROMA	SufE protein OS=Prochlorococcus marinus (strain SARG / CCMP1375 / SS120) GN=Pro_1149 PE=4 SV=1	0.99	1.1	0.86	1.21
1::Q7VAY4_PROMA	FAD dependent oxidoreductase OS=Prochlorococcus marinus (strain SARG / CCMP1375 / SS120) GN=Pro_1319 PE=4 SV=1	0.25	0.25	0.08	0.15
1::Q7VDF9_PROMA	Thioredoxin family protein OS=Prochlorococcus marinus (strain SARG / CCMP1375 / SS120) GN=Pro_0417 PE=4 SV=1	5.07	0.32	1.76	0.07
1::Q7VBU1_PROMA	Uncharacterized protein OS=Prochlorococcus marinus (strain SARG / CCMP1375 / SS120) GN=Pro_1001 PE=4 SV=1	7.26	2.46	0.9	0.5
1::Q7VDG5_PROMA	Thioredoxin family protein OS=Prochlorococcus marinus (strain SARG / CCMP1375 / SS120) GN=trxA PE=4 SV=1	1.12	0.23	0.26	0.12
1::Q7VBK8_PROMA	Uncharacterized protein OS=Prochlorococcus marinus (strain SARG / CCMP1375 / SS120) GN=Pro_1084 PE=4 SV=1	3.39	0.81	0.96	0.19
1::Q7VEA1_PROMA	Exodeoxyribonuclease 7 small subunit OS=Prochlorococcus marinus (strain SARG / CCMP1375 / SS120) GN=xseB PE=3 SV=1	5.24	2.24	1.01	0.4
1::Q7VDX8_PROMA	Uncharacterized protein OS=Prochlorococcus marinus (strain SARG / CCMP1375 / SS120) GN=Pro_0237 PE=4 SV=1	4.49	1.14	1.51	0.44
1::Q7VD82_PROMA	Uncharacterized protein OS=Prochlorococcus marinus (strain SARG / CCMP1375 / SS120) GN=Pro_0501 PE=4 SV=1	4.19	2.12	0.21	0.55
1::RNZ_PROMA	Ribonuclease Z OS=Prochlorococcus marinus (strain SARG / CCMP1375 / SS120) GN=rnz PE=3 SV=1	1.55	0.73	0.34	0.08
1::Q7VA84_PROMA	Uncharacterized conserved protein OS=Prochlorococcus marinus (strain SARG / CCMP1375 / SS120) GN=Pro_1581 PE=4 SV=1	7.69	4.02	1.45	0.64
1::RNH_PROMA	Ribonuclease H OS=Prochlorococcus marinus (strain SARG / CCMP1375 / SS120) GN=rnhA PE=3 SV=1	3.19	1.64	0.53	0.34
1::Q7VBA9_PROMA	Uncharacterized protein OS=Prochlorococcus marinus (strain SARG / CCMP1375 / SS120) GN=Pro_1188 PE=4 SV=1	0.92	0.44	0.16	0.11
1::Q7VE11_PROMA	Glutaredoxin OS=Prochlorococcus marinus (strain SARG / CCMP1375 / SS120) GN=grxC PE=4 SV=1	12.94	4.78	1.93	1.87
1::Q7VD02_PROMA	Uncharacterized protein OS=Prochlorococcus marinus (strain SARG / CCMP1375 / SS120) GN=Pro_0587 PE=4 SV=1	2.33	1.47	0.37	0.2
1::Q7VA09_PROMA	Prephenate dehydratase OS=Prochlorococcus marinus (strain SARG / CCMP1375 / SS120) GN=pheA PE=4 SV=1	4.89	2.81	0.73	0.62
1::Q7VC40_PROMA	Dihydropteroate synthase and related enzymes OS=Prochlorococcus marinus (strain SARG / CCMP1375 / SS120) GN=folP PE=4 SV=1	1.56	0.62	0.43	0.3
1::CBID_PROMA	Cobalt-precorrin-5B C(1)-methyltransferase OS=Prochlorococcus marinus (strain SARG / CCMP1375 / SS120) GN=cbiD PE=3 SV=1	0.5	0.18	0.1	0.13
1::Q7VA00_PROMA	Uncharacterized YCII family conserved protein OS=Prochlorococcus marinus (strain SARG / CCMP1375 / SS120) GN=Pro_1669 PE=4 SV=1	2.53	1.31	0.46	0.42
1::Q7VDY1_PROMA	Lactoylglutathione lyase family enzyme OS=Prochlorococcus marinus (strain SARG / CCMP1375 / SS120) GN=gloA PE=4 SV=1	3.17	2.01	0.51	0.38
1::Q7VAP6_PROMA	Uncharacterized protein OS=Prochlorococcus marinus (strain SARG / CCMP1375 / SS120) GN=Pro_1411 PE=4 SV=1	8.71	5.02	2.14	0.74
1::Q7VAE0_PROMA	Uncharacterized protein OS=Prochlorococcus marinus (strain SARG / CCMP1375 / SS120) GN=Pro_1524 PE=4 SV=1	2.25	0.97	0.55	0.46
1::Q7VCF5_PROMA	Uncharacterized protein OS=Prochlorococcus marinus (strain SARG / CCMP1375 / SS120) GN=Pro_0785 PE=4 SV=1	19.17	6.92	7.87	1.96
1::Q7VA15_PROMA	ATP-dependent Clp protease adapter protein ClpS OS=Prochlorococcus marinus (strain SARG / CCMP1375 / SS120) GN=clpS PE=3 SV=1	10.56	2.76	5.99	0.87
1::Q7VEA2_PROMA	Exodeoxyribonuclease 7 large subunit OS=Prochlorococcus marinus (strain SARG / CCMP1375 / SS120) GN=xseA PE=3 SV=1	0.86	0.52	0.17	0.11
1::Q7VCE6_PROMA	Fe2+/Zn2+ uptake regulation protein OS=Prochlorococcus marinus (strain SARG / CCMP1375 / SS120) GN=fur PE=4 SV=1	1.22	0.51	0.36	0.24
1::Q7VEH0_PROMA	Predicted flavoprotein OS=Prochlorococcus marinus (strain SARG / CCMP1375 / SS120) GN=Pro_0043 PE=4 SV=1	55.3	35.74	8.87	7.05
1::Q7VAR2_PROMA	High light inducible protein hli6 OS=Prochlorococcus marinus (strain SARG / CCMP1375 / SS120) GN=hli6 PE=4 SV=1	0.36	0.75	0.12	0.2
1::FOLD_PROMA	Bifunctional protein FolD OS=Prochlorococcus marinus (strain SARG / CCMP1375 / SS120) GN=folD PE=3 SV=1	3.52	1.67	0.74	0.71
1::Q7VDR9_PROMA	Predicted esterase OS=Prochlorococcus marinus (strain SARG / CCMP1375 / SS120) GN=Pro_0299 PE=4 SV=1	1.85	0.75	0.68	0.37
1::Q7VA73_PROMA	Predicted HAD superfamily phosphatase OS=Prochlorococcus marinus (strain SARG / CCMP1375 / SS120) GN=gph PE=4 SV=1	1.42	0.82	0.27	0.29
1::Q7VAI8_PROMA	Uncharacterized protein OS=Prochlorococcus marinus (strain SARG / CCMP1375 / SS120) GN=Pro_1474 PE=4 SV=1	1.45	0.88	0.23	0.3
1::Q7VBZ7_PROMA	Phosphoribosylglycinamide formyltransferase OS=Prochlorococcus marinus (strain SARG / CCMP1375 / SS120) GN=purN PE=3 SV=1	1.86	0.98	0.57	0.2
1::PSBE_PROMA	Cytochrome b559 subunit alpha OS=Prochlorococcus marinus (strain SARG / CCMP1375 / SS120) GN=psbE PE=3 SV=1	25.42	80.97	7.11	48.24
1::Q7VDW7_PROMA	Uncharacterized protein OS=Prochlorococcus marinus (strain SARG / CCMP1375 / SS120) GN=Pro_0248 PE=4 SV=1	190.8	99.89	49.93	40.93
1::Q7VA33_PROMA	Na+/proline symporter OS=Prochlorococcus marinus (strain SARG / CCMP1375 / SS120) GN=putP PE=3 SV=1	1.75	2.21	0.14	0.32
1::RUVA_PROMA	Holliday junction ATP-dependent DNA helicase RuvA OS=Prochlorococcus marinus (strain SARG / CCMP1375 / SS120) GN=ruvA PE=3 SV=1	1.15	0.73	0.33	0.07
1::Q7VCJ7_PROMA	Uncharacterized protein OS=Prochlorococcus marinus (strain SARG / CCMP1375 / SS120) GN=Pro_0743 PE=4 SV=1	4.27	3.08	0.38	0.73
1::Q7VBF9_PROMA	Lycopene beta cyclase related dehydrogenase OS=Prochlorococcus marinus (strain SARG / CCMP1375 / SS120) GN=lcyB PE=4 SV=1	0.38	0.24	0.06	0.09
1::Q7VC92_PROMA	Secreted pentapeptide repeats protein OS=Prochlorococcus marinus (strain SARG / CCMP1375 / SS120) GN=Pro_0850 PE=4 SV=1	8.92	5.81	2.06	1.4
1::Q7VDI6_PROMA	Uncharacterized protein OS=Prochlorococcus marinus (strain SARG / CCMP1375 / SS120) GN=Pro_0390 PE=4 SV=1	4.89	3.15	0.91	1.06
1::Q7VD29_PROMA	Carboxysome peptide A OS=Prochlorococcus marinus (strain SARG / CCMP1375 / SS120) GN=Pro_0555 PE=4 SV=1	36.68	22.93	10.87	6.5
1::Q7VAB6_PROMA	Uncharacterized protein OS=Prochlorococcus marinus (strain SARG / CCMP1375 / SS120) GN=Pro_1548 PE=4 SV=1	2.03	0.85	0.51	0.89
1::Q7V9P1_PROMA	Sugar kinase, ribokinase family OS=Prochlorococcus marinus (strain SARG / CCMP1375 / SS120) GN=rbsK PE=4 SV=1	4.69	1.92	2.13	1.69
1::Q7V9T4_PROMA	Ribonuclease D OS=Prochlorococcus marinus (strain SARG / CCMP1375 / SS120) GN=rnd PE=4 SV=1	4.72	3.78	0.53	0.77
1::HIS1_PROMA	ATP phosphoribosyltransferase OS=Prochlorococcus marinus (strain SARG / CCMP1375 / SS120) GN=hisG PE=3 SV=1	3.07	2.2	0.62	0.61
1::Q7V9R5_PROMA	Uncharacterized protein OS=Prochlorococcus marinus (strain SARG / CCMP1375 / SS120) GN=Pro_1763 PE=4 SV=1	5.38	3.8	1.43	0.84
1::Q7VCS3_PROMA	Uncharacterized protein OS=Prochlorococcus marinus (strain SARG / CCMP1375 / SS120) GN=Pro_0667 PE=4 SV=1	27.7	20.81	5.82	4.53
1::Q7V9Z4_PROMA	Uncharacterized protein OS=Prochlorococcus marinus (strain SARG / CCMP1375 / SS120) GN=Pro_1677 PE=4 SV=1	3.27	4.49	0.79	1.1
1::Q7VCL5_PROMA	Uncharacterized protein OS=Prochlorococcus marinus (strain SARG / CCMP1375 / SS120) GN=Pro_0725 PE=4 SV=1	48.94	69.37	8.49	19.84
1::G3XCT1_PROMA	Oligoketide cyclase family enzyme OS=Prochlorococcus marinus (strain SARG / CCMP1375 / SS120) GN=Pro_1122 PE=4 SV=1	1.76	2.67	0.27	0.99
1::Q7V9V7_PROMA	Uncharacterized membrane protein OS=Prochlorococcus marinus (strain SARG / CCMP1375 / SS120) GN=Pro_1717 PE=4 SV=1	1.13	2.4	0.29	1.43
1::Q7VBB8_PROMA	Uncharacterized protein OS=Prochlorococcus marinus (strain SARG / CCMP1375 / SS120) GN=Pro_1179 PE=4 SV=1	3.34	0.95	2.36	0.37
1::Q7VAV4_PROMA	Sulfur transfer protein OS=Prochlorococcus marinus (strain SARG / CCMP1375 / SS120) GN=thiS PE=4 SV=1	2.38	1.67	0.7	0.41
1::Q7VD24_PROMA	Putative translation initiation inhibitor OS=Prochlorococcus marinus (strain SARG / CCMP1375 / SS120) GN=tdcF PE=4 SV=1	58.82	43.65	12.83	11.34
1::TRPC_PROMA	Indole-3-glycerol phosphate synthase OS=Prochlorococcus marinus (strain SARG / CCMP1375 / SS120) GN=trpC PE=3 SV=1	4.73	6.44	0.99	1.84
1::Q7VAI3_PROMA	Uncharacterized protein OS=Prochlorococcus marinus (strain SARG / CCMP1375 / SS120) GN=Pro_1479 PE=4 SV=1	15.26	12.35	2.73	2.01
1::Q7V9G1_PROMA	Shikimate dehydrogenase (NADP(+)) OS=Prochlorococcus marinus (strain SARG / CCMP1375 / SS120) GN=aroE PE=3 SV=1	0.58	0.33	0.18	0.23
1::Q7VDI7_PROMA	ABC-type cobalt transport system permease component OS=Prochlorococcus marinus (strain SARG / CCMP1375 / SS120) GN=cbiQ PE=4 SV=1	0.33	0.61	0.14	0.31
1::PHS_PROMA	Putative pterin-4-alpha-carbinolamine dehydratase OS=Prochlorococcus marinus (strain SARG / CCMP1375 / SS120) GN=Pro_0490 PE=3 SV=1	23.79	16.94	7.16	3.9
1::Q7V9V0_PROMA	Dinucleotide-utilizing enzyme OS=Prochlorococcus marinus (strain SARG / CCMP1375 / SS120) GN=thiF PE=4 SV=1	1.14	0.72	0.26	0.48
1::Q7VAS1_PROMA	Conserved membrane protein, contains PIN domain OS=Prochlorococcus marinus (strain SARG / CCMP1375 / SS120) GN=Pro_1386 PE=4 SV=1	0.48	0.9	0.11	0.53
1::Q7VED6_PROMA	Uncharacterized protein OS=Prochlorococcus marinus (strain SARG / CCMP1375 / SS120) GN=Pro_0077 PE=4 SV=1	3.54	5.52	1.18	2.27
1::Q7TVB2_PROMA	tRNA-dihydrouridine synthase OS=Prochlorococcus marinus (strain SARG / CCMP1375 / SS120) GN=Pro_0014 PE=3 SV=1	0.64	0.4	0.19	0.26
1::Q7VC46_PROMA	Uncharacterized membrane protein OS=Prochlorococcus marinus (strain SARG / CCMP1375 / SS120) GN=Pro_0896 PE=4 SV=1	2.36	4.36	0.23	2.53
1::Q7VCJ1_PROMA	Uncharacterized protein OS=Prochlorococcus marinus (strain SARG / CCMP1375 / SS120) GN=Pro_0749 PE=4 SV=1	3.09	1.49	2.04	1.02
1::PYRE_PROMA	Orotate phosphoribosyltransferase OS=Prochlorococcus marinus (strain SARG / CCMP1375 / SS120) GN=pyrE PE=3 SV=1	1.58	1.33	0.26	0.25
1::RL35_PROMA	50S ribosomal protein L35 OS=Prochlorococcus marinus (strain SARG / CCMP1375 / SS120) GN=rpmI PE=3 SV=1	7.52	5.44	1.46	2.81
1::Q7VE35_PROMA	Uncharacterized conserved protein OS=Prochlorococcus marinus (strain SARG / CCMP1375 / SS120) GN=Pro_0179 PE=4 SV=1	3.05	2.56	0.63	0.19
1::Q7VA71_PROMA	Membrane associated SBC domains OS=Prochlorococcus marinus (strain SARG / CCMP1375 / SS120) GN=tlyC PE=4 SV=1	3.07	4.15	0.75	1.44
1::Q7VDS1_PROMA	Uncharacterized conserved membrane protein OS=Prochlorococcus marinus (strain SARG / CCMP1375 / SS120) GN=Pro_0297 PE=4 SV=1	12.49	21.73	1.92	12.43
1::Q7VAB0_PROMA;1::Q7VAE1_PROMA	Uncharacterized protein OS=Prochlorococcus marinus (strain SARG / CCMP1375 / SS120) GN=Pro_1554 PE=4 SV=1	1.68	3.43	1.42	2.46
1::Q7VEK4_PROMA	Uncharacterized conserved membrane protein OS=Prochlorococcus marinus (strain SARG / CCMP1375 / SS120) GN=Pro_0008 PE=4 SV=1	3.92	6.3	0.55	3.28
1::Q7VC45_PROMA	Carbamoyl-phosphate synthase (glutamine-hydrolyzing) OS=Prochlorococcus marinus (strain SARG / CCMP1375 / SS120) GN=carB PE=3 SV=1	3.36	2.01	2.1	1.06
1::Q7VCM4_PROMA	Uncharacterized protein OS=Prochlorococcus marinus (strain SARG / CCMP1375 / SS120) GN=Pro_0716 PE=4 SV=1	17.07	13.76	4.65	2.5
1::Q7VCE8_PROMA	Small-conductance mechanosensitive channel OS=Prochlorococcus marinus (strain SARG / CCMP1375 / SS120) GN=mscS PE=4 SV=1	2.32	3.58	0.43	1.76
1::Q7VBH3_PROMA	Uncharacterized protein OS=Prochlorococcus marinus (strain SARG / CCMP1375 / SS120) GN=Pro_1119 PE=4 SV=1	5.16	3.76	2	1.11
1::Q7VBJ6_PROMA	ABC-type multidrug transport system ATPase and permease components OS=Prochlorococcus marinus (strain SARG / CCMP1375 / SS120) GN=mdlB PE=3 SV=1	2.32	1.7	0.4	1.29
1::Q7VAU6_PROMA	Phosphate starvation-inducible protein PhoH OS=Prochlorococcus marinus (strain SARG / CCMP1375 / SS120) GN=phoH PE=4 SV=1	0.95	0.78	0.17	0.26
1::Q7VB91_PROMA	Uncharacterized protein OS=Prochlorococcus marinus (strain SARG / CCMP1375 / SS120) GN=Pro_1207 PE=4 SV=1	11.26	8.36	4.36	2.03
1::Q7VDK7_PROMA	Putative neutral/alkaline invertase protein OS=Prochlorococcus marinus (strain SARG / CCMP1375 / SS120) GN=Pro_0369 PE=4 SV=1	1.23	0.89	0.41	0.46
1::Q7VC03_PROMA	DnaJ-class molecular chaperone OS=Prochlorococcus marinus (strain SARG / CCMP1375 / SS120) GN=cbpA PE=4 SV=1	4.01	3.35	0.95	0.98
1::Q7VD79_PROMA	Uncharacterized protein OS=Prochlorococcus marinus (strain SARG / CCMP1375 / SS120) GN=cutA PE=4 SV=1	2.15	1.57	1.04	0.62
1::Q7VAQ3_PROMA	Na+/galactoside symporter OS=Prochlorococcus marinus (strain SARG / CCMP1375 / SS120) GN=melB PE=4 SV=1	0.58	0.71	0.14	0.2
1::Q7VED4_PROMA	ABC-type uncharacterized transport system permease and ATPase component OS=Prochlorococcus marinus (strain SARG / CCMP1375 / SS120) GN=Pro_0079 PE=3 SV=1	0.31	0.51	0.04	0.39
1::Q7VAZ2_PROMA	Uncharacterized protein OS=Prochlorococcus marinus (strain SARG / CCMP1375 / SS120) GN=Pro_1311 PE=4 SV=1	3.38	2.49	1.4	0.71
1::Q7V9L4_PROMA	DNA polymerase III gamma/tau subunit OS=Prochlorococcus marinus (strain SARG / CCMP1375 / SS120) GN=dnaX PE=4 SV=1	0.88	0.69	0.16	0.45
1::RL27_PROMA	50S ribosomal protein L27 OS=Prochlorococcus marinus (strain SARG / CCMP1375 / SS120) GN=rpmA PE=3 SV=1	54.76	48.26	10.47	11.12
1::SASA_PROMA	Adaptive-response sensory-kinase SasA OS=Prochlorococcus marinus (strain SARG / CCMP1375 / SS120) GN=sasA PE=3 SV=1	0.79	0.66	0.21	0.21
1::Q7VD70_PROMA	Signal peptidase I OS=Prochlorococcus marinus (strain SARG / CCMP1375 / SS120) GN=lepB PE=3 SV=1	0.68	0.94	0.15	0.55
1::Q7VBR4_PROMA	Cyanobacteria-specific chaperone containing DNAJ domain fused to a membrane domain OS=Prochlorococcus marinus (strain SARG / CCMP1375 / SS120) GN=Pro_1028 PE=4 SV=1	2.7	3.2	1.02	0.81
1::Q7VDF3_PROMA	Chlorophyll synthase 33 kD subunit OS=Prochlorococcus marinus (strain SARG / CCMP1375 / SS120) GN=chlG PE=4 SV=1	1.13	2.03	0.32	1.63
1::Q7V9L0_PROMA	TPR-repeat protein OS=Prochlorococcus marinus (strain SARG / CCMP1375 / SS120) GN=Pro_1823 PE=4 SV=1	1.89	2.52	0.5	1.15
1::Q7VCS4_PROMA	Uncharacterized protein OS=Prochlorococcus marinus (strain SARG / CCMP1375 / SS120) GN=Pro_0666 PE=4 SV=1	6.62	5.91	1.17	2.19
1::NADK2_PROMA	NAD kinase 2 OS=Prochlorococcus marinus (strain SARG / CCMP1375 / SS120) GN=nadK2 PE=3 SV=1	3.36	3.15	0.77	3.03
1::Q7V9J8_PROMA	Replicative DNA helicase OS=Prochlorococcus marinus (strain SARG / CCMP1375 / SS120) GN=dnaB PE=4 SV=1	1.99	1.77	0.16	1.46
1::Q7VD32_PROMA	Ribulose bisphosphate carboxylase small subunit OS=Prochlorococcus marinus (strain SARG / CCMP1375 / SS120) GN=rbcS PE=4 SV=1	154.47	145.11	13.11	27.68
1::SYW_PROMA	Tryptophan--tRNA ligase OS=Prochlorococcus marinus (strain SARG / CCMP1375 / SS120) GN=trpS PE=3 SV=1	2.19	2.54	0.6	0.78
1::Q7VBS0_PROMA	Arylesterase OS=Prochlorococcus marinus (strain SARG / CCMP1375 / SS120) GN=tesA PE=4 SV=1	0.64	0.48	0.35	0.27
1::Q7VB50_PROMA	NADPH-dependent reductase OS=Prochlorococcus marinus (strain SARG / CCMP1375 / SS120) GN=Pro_1248 PE=4 SV=1	0.73	0.61	0.27	0.5
1::Q7VCL8_PROMA	Uncharacterized protein OS=Prochlorococcus marinus (strain SARG / CCMP1375 / SS120) GN=Pro_0722 PE=4 SV=1	1.47	1.34	0.7	1.44
1::GATC_PROMA	Aspartyl/glutamyl-tRNA(Asn/Gln) amidotransferase subunit C OS=Prochlorococcus marinus (strain SARG / CCMP1375 / SS120) GN=gatC PE=3 SV=1	4.72	3.51	2.4	1.08
1::Q7VA68_PROMA	NAD synthase OS=Prochlorococcus marinus (strain SARG / CCMP1375 / SS120) GN=nadE PE=3 SV=1	0.81	0.63	0.59	0.14
1::Q7V9U0_PROMA	Signal transduction histidine kinase OS=Prochlorococcus marinus (strain SARG / CCMP1375 / SS120) GN=Pro_1734 PE=4 SV=1	0.42	0.54	0.18	0.45
1::Q7VB36_PROMA	Uncharacterized conserved membrane protein OS=Prochlorococcus marinus (strain SARG / CCMP1375 / SS120) GN=Pro_1264 PE=4 SV=1	12.54	15.12	2.69	6.99
1::Q7VCP5_PROMA	Uncharacterized protein OS=Prochlorococcus marinus (strain SARG / CCMP1375 / SS120) GN=Pro_0695 PE=4 SV=1	1.57	1.42	0.57	0.81
1::Q7VAX6_PROMA	Glycosyltransferase OS=Prochlorococcus marinus (strain SARG / CCMP1375 / SS120) GN=rfaG PE=4 SV=1	0.58	0.53	0.08	0.44
1::ATPE_PROMA	ATP synthase epsilon chain OS=Prochlorococcus marinus (strain SARG / CCMP1375 / SS120) GN=atpC PE=3 SV=1	3.95	4.43	1.31	1.93
1::Q7VE48_PROMA	Phytoene synthase, CrtB OS=Prochlorococcus marinus (strain SARG / CCMP1375 / SS120) GN=crtB PE=4 SV=1	1.4	1.78	0.18	1.2
1::Q7VE99_PROMA	Ribonuclease BN family protein OS=Prochlorococcus marinus (strain SARG / CCMP1375 / SS120) GN=rbn PE=4 SV=1	1.41	1.5	0.57	0.48
1::Q7VDX1_PROMA	Lactoylglutathione lyase/catechol 2,3-dioxygenase related enzyme OS=Prochlorococcus marinus (strain SARG / CCMP1375 / SS120) GN=Pro_0244 PE=4 SV=1	6.17	5.08	4.07	2.51
1::Q7VC37_PROMA	Uncharacterized membrane protein OS=Prochlorococcus marinus (strain SARG / CCMP1375 / SS120) GN=Pro_0905 PE=4 SV=1	2.53	2.59	1	1.72
1::Q7VB38_PROMA	Predicted membrane associated acyltransferase OS=Prochlorococcus marinus (strain SARG / CCMP1375 / SS120) GN=Pro_1262 PE=4 SV=1	0.61	0.59	0.23	0.2
1::Q7VC47_PROMA	Ribosomal silencing factor RsfS OS=Prochlorococcus marinus (strain SARG / CCMP1375 / SS120) GN=rsfS PE=3 SV=1	2.05	2.1	0.53	0.53
1::Q7VE74_PROMA	Uncharacterized conserved protein OS=Prochlorococcus marinus (strain SARG / CCMP1375 / SS120) GN=Pro_0139 PE=4 SV=1	2.82	2.93	0.9	1.33
1::Q7VA28_PROMA	Mg-dependent DNase OS=Prochlorococcus marinus (strain SARG / CCMP1375 / SS120) GN=tatD PE=4 SV=1	3.04	1.33	0.27	0.21
1::MNMA_PROMA	tRNA-specific 2-thiouridylase MnmA OS=Prochlorococcus marinus (strain SARG / CCMP1375 / SS120) GN=mnmA PE=3 SV=1	2.29	0.58	0.7	0.18
1::PCYA_PROMA	Phycocyanobilin:ferredoxin oxidoreductase OS=Prochlorococcus marinus (strain SARG / CCMP1375 / SS120) GN=pcyA PE=3 SV=1	9.15	2.77	2.53	0.66
1::QUEA_PROMA	S-adenosylmethionine:tRNA ribosyltransferase-isomerase OS=Prochlorococcus marinus (strain SARG / CCMP1375 / SS120) GN=queA PE=3 SV=1	1.76	0.65	0.3	0.22
1::HIS2_PROMA	Histidine biosynthesis bifunctional protein HisIE OS=Prochlorococcus marinus (strain SARG / CCMP1375 / SS120) GN=hisI PE=3 SV=1	3.01	1.7	0.17	0.37
1::ISPT_PROMA	Isoprenyl transferase OS=Prochlorococcus marinus (strain SARG / CCMP1375 / SS120) GN=uppS PE=3 SV=1	2.56	0.9	0.71	0.22
1::NDHO_PROMA	NAD(P)H-quinone oxidoreductase subunit O OS=Prochlorococcus marinus (strain SARG / CCMP1375 / SS120) GN=ndhO PE=3 SV=1	4.96	2.76	1.01	0.21
1::Q7VC96_PROMA	Uncharacterized protein OS=Prochlorococcus marinus (strain SARG / CCMP1375 / SS120) GN=Pro_0846 PE=4 SV=1	2.78	0.91	0.64	0.47
1::Q7V9T3_PROMA	Uncharacterized protein OS=Prochlorococcus marinus (strain SARG / CCMP1375 / SS120) GN=Pro_1741 PE=4 SV=1	5.96	3.99	0.57	0.58
1::Q7VB33_PROMA	Predicted calcineurin family phosphoesterase OS=Prochlorococcus marinus (strain SARG / CCMP1375 / SS120) GN=Pro_1267 PE=4 SV=1	0.9	1.6	0.12	0.32
1::ASPA_PROMA	Probable aspartoacylase OS=Prochlorococcus marinus (strain SARG / CCMP1375 / SS120) GN=Pro_0251 PE=3 SV=2	7.13	1.71	3.57	0.79
1::Q7VBU8_PROMA	Uncharacterized protein OS=Prochlorococcus marinus (strain SARG / CCMP1375 / SS120) GN=Pro_0994 PE=4 SV=1	14.03	5.64	4.66	1.55
1::Q7V9I8_PROMA	Uncharacterized protein OS=Prochlorococcus marinus (strain SARG / CCMP1375 / SS120) GN=Pro_1845 PE=4 SV=1	7.44	2.97	2.46	0.77
1::Q7VD25_PROMA	Uncharacterized protein OS=Prochlorococcus marinus (strain SARG / CCMP1375 / SS120) GN=Pro_0559 PE=4 SV=1	3.19	1.43	1	0.4
1::Q7VCK3_PROMA	Porin homolog OS=Prochlorococcus marinus (strain SARG / CCMP1375 / SS120) GN=Pro_0737 PE=4 SV=1	479.69	685.62	44.75	106.23
1::Q7VD06_PROMA	6-pyruvoyl-tetrahydropterin synthase OS=Prochlorococcus marinus (strain SARG / CCMP1375 / SS120) GN=Pro_0583 PE=4 SV=1	0.81	0.32	0.26	0.11
1::RS12_PROMA	30S ribosomal protein S12 OS=Prochlorococcus marinus (strain SARG / CCMP1375 / SS120) GN=rpsL PE=3 SV=1	21.51	10.08	5.88	3.44
1::Q7VB67_PROMA	Uncharacterized protein OS=Prochlorococcus marinus (strain SARG / CCMP1375 / SS120) GN=Pro_1231 PE=4 SV=1	1.96	0.51	0.73	0.38
1::Q7VED3_PROMA	HIT family hydrolase OS=Prochlorococcus marinus (strain SARG / CCMP1375 / SS120) GN=hit PE=4 SV=1	12.29	2.17	5.28	2.09
1::Q7VCL1_PROMA	Predicted hydrolase, HAD superfamily OS=Prochlorococcus marinus (strain SARG / CCMP1375 / SS120) GN=Pro_0729 PE=4 SV=1	3.83	1.6	1.19	0.73
1::Q7VAB8_PROMA	Uncharacterized protein OS=Prochlorococcus marinus (strain SARG / CCMP1375 / SS120) GN=Pro_1546 PE=4 SV=1	10.08	4.84	3.53	0.45
1::Q7VC94_PROMA	Uncharacterized membrane protein OS=Prochlorococcus marinus (strain SARG / CCMP1375 / SS120) GN=Pro_0848 PE=4 SV=1	3.34	2.15	0.16	0.54
1::Q7VBB4_PROMA	Uncharacterized conserved protein OS=Prochlorococcus marinus (strain SARG / CCMP1375 / SS120) GN=Pro_1183 PE=4 SV=1	13.65	8.72	2.47	2.01
1::Q7VBA0_PROMA	RNA-binding protein, RRM domain OS=Prochlorococcus marinus (strain SARG / CCMP1375 / SS120) GN=Pro_1197 PE=4 SV=1	59.76	28.84	18.03	10.28
1::Q7VBZ4_PROMA	Diaminopimelate epimerase OS=Prochlorococcus marinus (strain SARG / CCMP1375 / SS120) GN=dapF PE=3 SV=1	7.75	4.67	1.83	1.09
1::RPOZ_PROMA	DNA-directed RNA polymerase subunit omega OS=Prochlorococcus marinus (strain SARG / CCMP1375 / SS120) GN=rpoZ PE=3 SV=1	32.07	11.41	14.28	5.51
1::Q7VAV0_PROMA	Uncharacterized secreted or membrane protein OS=Prochlorococcus marinus (strain SARG / CCMP1375 / SS120) GN=Pro_1353 PE=4 SV=1	7.32	5.76	0.67	0.81
1::Q7VDA5_PROMA	Cyanobacteria-specific protein OS=Prochlorococcus marinus (strain SARG / CCMP1375 / SS120) GN=Pro_0478 PE=4 SV=1	23.65	11.17	7.52	4.7
1::Q7V9I7_PROMA	Uncharacterized protein OS=Prochlorococcus marinus (strain SARG / CCMP1375 / SS120) GN=Pro_1846 PE=4 SV=1	123.7	62.17	41.85	20.18
1::Q7VA90_PROMA	Phosphate-binding protein OS=Prochlorococcus marinus (strain SARG / CCMP1375 / SS120) GN=pstS PE=3 SV=1	0.75	2.36	0.02	1.2
1::NDHM_PROMA	NAD(P)H-quinone oxidoreductase subunit M OS=Prochlorococcus marinus (strain SARG / CCMP1375 / SS120) GN=ndhM PE=3 SV=1	7.21	5.09	1.31	0.91
1::RL16_PROMA	50S ribosomal protein L16 OS=Prochlorococcus marinus (strain SARG / CCMP1375 / SS120) GN=rplP PE=3 SV=1	64.2	29.14	14.35	17.31
1::Q7VCG3_PROMA	DNA polymerase III epsilon subunit OS=Prochlorococcus marinus (strain SARG / CCMP1375 / SS120) GN=dnaQ PE=4 SV=1	1.76	0.88	0.68	0.1
1::Q7V9F6_PROMA	Uncharacterized protein OS=Prochlorococcus marinus (strain SARG / CCMP1375 / SS120) GN=Pro_1877 PE=4 SV=1	39.83	15.12	18.61	5.46
1::Q7V9R3_PROMA	Mannose-1-phosphate guanylyltransferase OS=Prochlorococcus marinus (strain SARG / CCMP1375 / SS120) GN=manC PE=3 SV=1	1.65	0.86	0.33	0.53
1::DNLJ_PROMA	DNA ligase OS=Prochlorococcus marinus (strain SARG / CCMP1375 / SS120) GN=ligA PE=3 SV=1	1.32	0.82	0.24	0.31
1::Q7VCK0_PROMA	Peptide methionine sulfoxide reductase MsrA OS=Prochlorococcus marinus (strain SARG / CCMP1375 / SS120) GN=msrA PE=3 SV=1	1.83	0.98	0.35	0.53
1::RS17_PROMA	30S ribosomal protein S17 OS=Prochlorococcus marinus (strain SARG / CCMP1375 / SS120) GN=rpsQ PE=3 SV=1	48.69	37.64	7.2	5.27
1::NADK1_PROMA	NAD kinase 1 OS=Prochlorococcus marinus (strain SARG / CCMP1375 / SS120) GN=nadK1 PE=3 SV=1	2.78	1.86	0.59	0.44
1::Q7VCP1_PROMA	Succinate dehydrogenase flavoprotein subunit OS=Prochlorococcus marinus (strain SARG / CCMP1375 / SS120) GN=sdhA PE=4 SV=1	1.01	0.74	0.13	0.17
1::Q7VE37_PROMA	Transcriptional regulator, contains HTH motif OS=Prochlorococcus marinus (strain SARG / CCMP1375 / SS120) GN=csgD PE=4 SV=1	10.22	5.14	4.03	1.78
1::RL31_PROMA	50S ribosomal protein L31 OS=Prochlorococcus marinus (strain SARG / CCMP1375 / SS120) GN=rpmE PE=3 SV=1	13.7	7.93	4.31	1.98
1::Q7VCU6_PROMA	Uncharacterized HesB family conserved protein OS=Prochlorococcus marinus (strain SARG / CCMP1375 / SS120) GN=iscA PE=4 SV=1	13.26	9.14	2.23	2.72
1::Q7VAA2_PROMA	Predicted membrane protein OS=Prochlorococcus marinus (strain SARG / CCMP1375 / SS120) GN=Pro_1562 PE=4 SV=1	2.84	4.42	0.82	1.11
1::Q7VE23_PROMA	N5-carboxyaminoimidazole ribonucleotide mutase OS=Prochlorococcus marinus (strain SARG / CCMP1375 / SS120) GN=purE PE=3 SV=1	5.7	3.59	1.78	0.9
1::Q7VC18_PROMA	Predicted MazG family pyrophosphatase OS=Prochlorococcus marinus (strain SARG / CCMP1375 / SS120) GN=mazG PE=4 SV=1	14.28	7.98	4.37	3.73
1::Q7VDU4_PROMA	dCTP deaminase OS=Prochlorococcus marinus (strain SARG / CCMP1375 / SS120) GN=dcd PE=4 SV=1	6.76	4.46	2.02	0.91
1::Q7VC97_PROMA	NAD dependent epimerase/dehydratase OS=Prochlorococcus marinus (strain SARG / CCMP1375 / SS120) GN=Pro_0845 PE=4 SV=1	8.59	6.21	1.79	1.21
1::Q7V9R9_PROMA	Kef-type K+ transport system OS=Prochlorococcus marinus (strain SARG / CCMP1375 / SS120) GN=kefB PE=4 SV=1	2.27	4.71	0.24	2.51
1::Q7VBX9_PROMA	Cyanobacteria-specific chaperone containing DNAJ domain OS=Prochlorococcus marinus (strain SARG / CCMP1375 / SS120) GN=Pro_0963 PE=4 SV=1	1.16	0.56	0.35	0.42
1::Q7VC13_PROMA	Photosystem I reaction center subunit PsaK OS=Prochlorococcus marinus (strain SARG / CCMP1375 / SS120) GN=psaK PE=4 SV=1	216.79	445.04	56.79	238.81
1::Q7VBM7_PROMA	Glucokinase OS=Prochlorococcus marinus (strain SARG / CCMP1375 / SS120) GN=glk PE=3 SV=1	0.51	0.24	0.28	0.05
1::Q7VDC3_PROMA	Precorrin-4 methylase OS=Prochlorococcus marinus (strain SARG / CCMP1375 / SS120) GN=cobM PE=3 SV=1	4.02	2.36	0.99	1.38
1::Q7VCK2_PROMA	Uncharacterized protein OS=Prochlorococcus marinus (strain SARG / CCMP1375 / SS120) GN=Pro_0738 PE=4 SV=1	19.21	15.09	3.17	2.84
1::SYT_PROMA	Threonine--tRNA ligase OS=Prochlorococcus marinus (strain SARG / CCMP1375 / SS120) GN=thrS PE=3 SV=1	1.05	0.58	0.26	0.42
1::Q7VC29_PROMA	Uncharacterized protein OS=Prochlorococcus marinus (strain SARG / CCMP1375 / SS120) GN=Pro_0913 PE=4 SV=1	6.71	4.35	2.84	0.64
1::Q7VC52_PROMA	Rieske 2Fe-2S family protein OS=Prochlorococcus marinus (strain SARG / CCMP1375 / SS120) GN=hcaE PE=4 SV=1	0.65	0.39	0.17	0.22
1::RS11_PROMA	30S ribosomal protein S11 OS=Prochlorococcus marinus (strain SARG / CCMP1375 / SS120) GN=rpsK PE=3 SV=1	34.04	22.04	12.34	5.24
1::Q7V9Q1_PROMA	Uncharacterized protein OS=Prochlorococcus marinus (strain SARG / CCMP1375 / SS120) GN=Pro_1778 PE=4 SV=1	23.95	17.25	7.03	3.57
1::Q7VDW0_PROMA	Phosphopantothenoylcysteine synthetase/decarboxylase OS=Prochlorococcus marinus (strain SARG / CCMP1375 / SS120) GN=dfp PE=4 SV=1	1.23	2.87	0.23	1.87
1::Q7VE02_PROMA	Nicotinate-nucleotide pyrophosphorylase OS=Prochlorococcus marinus (strain SARG / CCMP1375 / SS120) GN=nadC PE=3 SV=1	4.59	4.01	0.5	0.51
1::Q7VE88_PROMA	Uncharacterized conserved protein OS=Prochlorococcus marinus (strain SARG / CCMP1375 / SS120) GN=Pro_0125 PE=4 SV=1	1.49	0.99	0.51	0.28
1::Q7VBG9_PROMA	Glucose-6-P dehydrogenase subunit OS=Prochlorococcus marinus (strain SARG / CCMP1375 / SS120) GN=Pro_1125 PE=4 SV=1	3.44	2.88	0.37	0.61
1::RL29_PROMA	50S ribosomal protein L29 OS=Prochlorococcus marinus (strain SARG / CCMP1375 / SS120) GN=rpmC PE=3 SV=1	64.85	54.17	11.04	8.95
1::Q7VBL6_PROMA	Uncharacterized protein OS=Prochlorococcus marinus (strain SARG / CCMP1375 / SS120) GN=Pro_1076 PE=4 SV=1	2.19	1.87	0.3	0.29
1::RRP3_PROMA	Probable 30S ribosomal protein PSRP-3 OS=Prochlorococcus marinus (strain SARG / CCMP1375 / SS120) GN=Pro_1593 PE=3 SV=1	79.7	70.17	5.17	13.06
1::Q7VC64_PROMA	Uncharacterized protein OS=Prochlorococcus marinus (strain SARG / CCMP1375 / SS120) GN=Pro_0878 PE=4 SV=1	17.39	13.49	4.35	3.39
1::Q7VD74_PROMA	Uncharacterized protein OS=Prochlorococcus marinus (strain SARG / CCMP1375 / SS120) GN=Pro_0509 PE=4 SV=1	5.65	3.91	1.84	1.31
1::Q7VCI5_PROMA	Uncharacterized protein OS=Prochlorococcus marinus (strain SARG / CCMP1375 / SS120) GN=Pro_0755 PE=4 SV=1	26.24	17.52	9	15.2
1::Q7VAL0_PROMA	Transporter OS=Prochlorococcus marinus (strain SARG / CCMP1375 / SS120) GN=Pro_1452 PE=3 SV=1	30.16	42.5	5.9	17.24
1::Q7VB01_PROMA	Uncharacterized membrane protein OS=Prochlorococcus marinus (strain SARG / CCMP1375 / SS120) GN=Pro_1301 PE=4 SV=1	6.18	9.17	0.9	4.18
1::RL33_PROMA	50S ribosomal protein L33 OS=Prochlorococcus marinus (strain SARG / CCMP1375 / SS120) GN=rpmG PE=3 SV=1	18	14.26	4.48	4.24
1::YCF4_PROMA	Photosystem I assembly protein Ycf4 OS=Prochlorococcus marinus (strain SARG / CCMP1375 / SS120) GN=ycf4 PE=3 SV=1	20.76	37.07	7.07	23.8
1::Q7VCE7_PROMA	Isochorismatase family hydrolase OS=Prochlorococcus marinus (strain SARG / CCMP1375 / SS120) GN=pncA PE=4 SV=1	3.87	6.67	1.2	4.1
1::Q7V9J3_PROMA	Predicted membrane protein OS=Prochlorococcus marinus (strain SARG / CCMP1375 / SS120) GN=Pro_1840 PE=4 SV=1	11.93	25.19	4.05	19.98
1::Q7VD28_PROMA	Carboxysome peptide B OS=Prochlorococcus marinus (strain SARG / CCMP1375 / SS120) GN=Pro_0556 PE=4 SV=1	5.46	4.24	1.75	1.53
1::Q7VAK1_PROMA	Uncharacterized protein OS=Prochlorococcus marinus (strain SARG / CCMP1375 / SS120) GN=Pro_1461 PE=4 SV=1	25.39	20.34	8.37	2.03
1::Q7VE21_PROMA	Magnesium-protoporphyrin IX methyltransferase OS=Prochlorococcus marinus (strain SARG / CCMP1375 / SS120) GN=chlM PE=4 SV=1	2.92	3.68	0.57	1.28
1::CYB6_PROMA	Cytochrome b6 OS=Prochlorococcus marinus (strain SARG / CCMP1375 / SS120) GN=petB PE=3 SV=1	36.34	52.35	15.01	25.53
1::Q7V9Z5_PROMA	Glycosyltransferase OS=Prochlorococcus marinus (strain SARG / CCMP1375 / SS120) GN=wcaA PE=4 SV=1	3.21	4.37	0.32	1.95
1::Q7VCA5_PROMA	Unclassified ABC-type transport system ATPase component OS=Prochlorococcus marinus (strain SARG / CCMP1375 / SS120) GN=Pro_0836 PE=4 SV=1	2.9	2.36	0.65	2.16
1::DNAK1_PROMA	Chaperone protein dnaK1 OS=Prochlorococcus marinus (strain SARG / CCMP1375 / SS120) GN=dnaK1 PE=3 SV=1	3.2	2.7	0.79	0.86
1::Q7VD76_PROMA	Photosystem II lipoprotein Psb27 OS=Prochlorococcus marinus (strain SARG / CCMP1375 / SS120) GN=psb27 PE=3 SV=1	20.98	27.09	7.39	12.36
1::Q7VAK3_PROMA	AbrB family transciptional regulator OS=Prochlorococcus marinus (strain SARG / CCMP1375 / SS120) GN=Pro_1459 PE=4 SV=1	399.98	362.17	55.16	72.25
1::Q7VB52_PROMA	Translation initiation factor 1 (IF-1) OS=Prochlorococcus marinus (strain SARG / CCMP1375 / SS120) GN=infA PE=4 SV=1	11.45	9.64	2.58	4.79
1::Q7VD71_PROMA	Uncharacterized membrane protein OS=Prochlorococcus marinus (strain SARG / CCMP1375 / SS120) GN=Pro_0512 PE=4 SV=1	0.57	0.95	0.17	0.72
1::PYRB_PROMA	Aspartate carbamoyltransferase OS=Prochlorococcus marinus (strain SARG / CCMP1375 / SS120) GN=pyrB PE=3 SV=1	1.93	3.03	0.43	1.93
1::Q7VE38_PROMA	Methylenetetrahydrofolate reductase OS=Prochlorococcus marinus (strain SARG / CCMP1375 / SS120) GN=metF PE=3 SV=1	2.27	1.97	0.56	0.52
1::Q7VBF0_PROMA	Beta-lactamase class A OS=Prochlorococcus marinus (strain SARG / CCMP1375 / SS120) GN=penP PE=4 SV=1	1.01	1.21	0.08	0.45
1::Q7VB69_PROMA	3-hydroxyisobutyrate dehydrogenase OS=Prochlorococcus marinus (strain SARG / CCMP1375 / SS120) GN=mmsB PE=4 SV=1	1.38	1.77	0.54	0.92
1::Q7VB79_PROMA	Uncharacterized protein OS=Prochlorococcus marinus (strain SARG / CCMP1375 / SS120) GN=Pro_1219 PE=4 SV=1	45.19	39.56	12.75	9.31
1::Q7VC36_PROMA	2-polyprenyl-6-methoxyphenol hydroxylase related enzyme OS=Prochlorococcus marinus (strain SARG / CCMP1375 / SS120) GN=ubiH PE=4 SV=1	0.32	0.43	0.12	0.29
1::Q7V9S7_PROMA	Heme oxygenase OS=Prochlorococcus marinus (strain SARG / CCMP1375 / SS120) GN=ho1 PE=4 SV=1	4.76	4.33	1.18	2.75
1::PUR5_PROMA	Phosphoribosylformylglycinamidine cyclo-ligase OS=Prochlorococcus marinus (strain SARG / CCMP1375 / SS120) GN=purM PE=3 SV=1	4.71	4.3	0.85	1.67
1::Q7VEG2_PROMA	Glycine/D-amino acid oxidase family enzyme OS=Prochlorococcus marinus (strain SARG / CCMP1375 / SS120) GN=dadA PE=4 SV=1	0.85	1.14	0.14	0.7
1::Q7VAY2_PROMA	Phosphoheptose isomerase OS=Prochlorococcus marinus (strain SARG / CCMP1375 / SS120) GN=gmhA PE=4 SV=1	6.72	6.44	1.94	5.21
1::Q7VCR1_PROMA	Nucleotide-diphosphate-sugar epimerase, membrane associated OS=Prochlorococcus marinus (strain SARG / CCMP1375 / SS120) GN=Pro_0679 PE=4 SV=1	0.88	0.74	0.36	0.87
1::Q7VEA7_PROMA	Periplasmic trypsin-like serine protease OS=Prochlorococcus marinus (strain SARG / CCMP1375 / SS120) GN=degQ PE=4 SV=1	1.11	1.59	0.25	1.21
1::Q7VDY3_PROMA	Protein translocase subunit SecE OS=Prochlorococcus marinus (strain SARG / CCMP1375 / SS120) GN=secE PE=3 SV=1	5.47	6.86	1.32	3.63
1::Q7VBI8_PROMA	Uncharacterized conserved membrane protein OS=Prochlorococcus marinus (strain SARG / CCMP1375 / SS120) GN=Pro_1104 PE=4 SV=1	0.86	1.18	0.15	0.9
1::Q7VB28_PROMA	ABC-type Fe3+ transport system periplasmic component OS=Prochlorococcus marinus (strain SARG / CCMP1375 / SS120) GN=afuA PE=4 SV=1	1.44	2.42	0.32	2.21
1::G3XCS5_PROMA	Possible PucC protein OS=Prochlorococcus marinus (strain SARG / CCMP1375 / SS120) GN=pucC PE=4 SV=1	9.35	10.33	2.6	3.42
1::Q7VDX4_PROMA	Predicted permease OS=Prochlorococcus marinus (strain SARG / CCMP1375 / SS120) GN=Pro_0241 PE=4 SV=1	2.03	2.27	0.46	0.9
1::DNAA_PROMA	Chromosomal replication initiator protein DnaA OS=Prochlorococcus marinus (strain SARG / CCMP1375 / SS120) GN=dnaA PE=3 SV=2	0.75	0.95	0.14	0.7
1::Q7VDP5_PROMA	NAD(P)H-quinone oxidoreductase subunit J OS=Prochlorococcus marinus (strain SARG / CCMP1375 / SS120) GN=ndhJ PE=3 SV=1	2.18	2.11	0.33	0.64
1::Q7VA10_PROMA	Uncharacterized protein OS=Prochlorococcus marinus (strain SARG / CCMP1375 / SS120) GN=Pro_1659 PE=4 SV=1	6.07	6.41	1.83	1.79
1::Q7VC73_PROMA	Uncharacterized conserved protein with a signal peptide OS=Prochlorococcus marinus (strain SARG / CCMP1375 / SS120) GN=Pro_0869 PE=4 SV=1	0.72	1	0.28	0.98
1::LEPA_PROMA	Elongation factor 4 OS=Prochlorococcus marinus (strain SARG / CCMP1375 / SS120) GN=lepA PE=3 SV=1	0.59	0.56	0.08	0.46
1::SYH_PROMA	Histidine--tRNA ligase OS=Prochlorococcus marinus (strain SARG / CCMP1375 / SS120) GN=hisS PE=3 SV=1	1.24	1.55	0.28	1.05
1::ACCA_PROMA	Acetyl-coenzyme A carboxylase carboxyl transferase subunit alpha OS=Prochlorococcus marinus (strain SARG / CCMP1375 / SS120) GN=accA PE=3 SV=1	0.8	0.92	0.46	0.62
1::Q7VD00_PROMA	Uncharacterized protein OS=Prochlorococcus marinus (strain SARG / CCMP1375 / SS120) GN=Pro_0589 PE=4 SV=1	10.15	11.27	4.59	5.81
1::PROB_PROMA	Glutamate 5-kinase OS=Prochlorococcus marinus (strain SARG / CCMP1375 / SS120) GN=proB PE=3 SV=1	1.11	1.33	0.23	0.96
1::UCRI_PROMA	Cytochrome b6-f complex iron-sulfur subunit OS=Prochlorococcus marinus (strain SARG / CCMP1375 / SS120) GN=petC PE=3 SV=1	25.29	30.51	8.39	17.77
1::Q7VAY3_PROMA	Nucleotidyl transferase family enzyme OS=Prochlorococcus marinus (strain SARG / CCMP1375 / SS120) GN=GCD1 PE=4 SV=1	2.09	2.06	0.48	0.68
1::Q7VEK3_PROMA	N utilization substance protein B homolog OS=Prochlorococcus marinus (strain SARG / CCMP1375 / SS120) GN=nusB PE=4 SV=1	1.82	1.9	0.57	1.17
1::Q7VCN0_PROMA	Short-chain dehydrogenase/reductase family enzyme OS=Prochlorococcus marinus (strain SARG / CCMP1375 / SS120) GN=fabG PE=4 SV=1	1.32	1.42	0.19	0.96
1::Q7VAL9_PROMA	Uncharacterized conserved protein with signal peptide OS=Prochlorococcus marinus (strain SARG / CCMP1375 / SS120) GN=Pro_1441 PE=4 SV=1	2.85	3.22	0.66	1.81
1::RS15_PROMA	30S ribosomal protein S15 OS=Prochlorococcus marinus (strain SARG / CCMP1375 / SS120) GN=rpsO PE=3 SV=1	28.92	28.4	7.15	5.45
1::Q7VDE1_PROMA	Riboflavin synthase alpha chain OS=Prochlorococcus marinus (strain SARG / CCMP1375 / SS120) GN=ribC PE=4 SV=1	2.04	2.04	0.23	0.36
1::Q7V9M8_PROMA	Acetyltransferase OS=Prochlorococcus marinus (strain SARG / CCMP1375 / SS120) GN=wecD PE=4 SV=1	1.95	1.99	0.82	1.11
1::Q7VB72_PROMA	Uncharacterized protein OS=Prochlorococcus marinus (strain SARG / CCMP1375 / SS120) GN=Pro_1226 PE=4 SV=1	7.36	4.09	0.2	0.67
1::Q7VB99_PROMA	Uncharacterized protein OS=Prochlorococcus marinus (strain SARG / CCMP1375 / SS120) GN=Pro_1198 PE=4 SV=1	19.41	9.02	3.56	1.42
1::RS21_PROMA	30S ribosomal protein S21 OS=Prochlorococcus marinus (strain SARG / CCMP1375 / SS120) GN=rpsU PE=3 SV=1	24.65	11.63	4.57	2.58
1::Q7VDE0_PROMA	AbrB family transciptional regulator OS=Prochlorococcus marinus (strain SARG / CCMP1375 / SS120) GN=Pro_0439 PE=4 SV=1	11.62	6.93	1.78	1.32
1::QUEF_PROMA	NADPH-dependent 7-cyano-7-deazaguanine reductase OS=Prochlorococcus marinus (strain SARG / CCMP1375 / SS120) GN=queF PE=3 SV=1	0.96	0.59	0.12	0.13
1::Q7V9Q2_PROMA	Uncharacterized protein OS=Prochlorococcus marinus (strain SARG / CCMP1375 / SS120) GN=Pro_1777 PE=4 SV=1	3.72	1.79	0.89	0.54
1::Q7VB17_PROMA	2OG-Fe(II) dioxygenase superfamily protein OS=Prochlorococcus marinus (strain SARG / CCMP1375 / SS120) GN=Pro_1283 PE=4 SV=1	9.28	3.85	2.81	1.01
1::PYRF_PROMA	Orotidine 5'-phosphate decarboxylase OS=Prochlorococcus marinus (strain SARG / CCMP1375 / SS120) GN=pyrF PE=3 SV=1	5.61	3.18	0.74	0.88
1::Q7VCV4_PROMA	Uncharacterized conserved protein OS=Prochlorococcus marinus (strain SARG / CCMP1375 / SS120) GN=Pro_0636 PE=4 SV=1	8.82	12	1.24	1.27
1::Q7VDF2_PROMA	Uncharacterized protein OS=Prochlorococcus marinus (strain SARG / CCMP1375 / SS120) GN=Pro_0425 PE=4 SV=1	11.65	8.62	1.63	0.81
1::KPRS_PROMA	Ribose-phosphate pyrophosphokinase OS=Prochlorococcus marinus (strain SARG / CCMP1375 / SS120) GN=prs PE=3 SV=1	11.83	4.91	3.38	2.12
1::Q7VA86_PROMA	GTP cyclohydrolase I OS=Prochlorococcus marinus (strain SARG / CCMP1375 / SS120) GN=folE PE=4 SV=1	16.74	12.68	1.29	1.72
1::FABH_PROMA	3-oxoacyl-[acyl-carrier-protein] synthase 3 OS=Prochlorococcus marinus (strain SARG / CCMP1375 / SS120) GN=fabH PE=3 SV=1	11.08	4.65	4.02	1.52
1::Q7VBK7_PROMA	Glutaredoxin OS=Prochlorococcus marinus (strain SARG / CCMP1375 / SS120) GN=Pro_1085 PE=3 SV=1	43.42	19.93	15.01	5.47
1::RBFA_PROMA	Ribosome-binding factor A OS=Prochlorococcus marinus (strain SARG / CCMP1375 / SS120) GN=rbfA PE=3 SV=1	8.23	4.11	2.72	0.89
1::Q7VDX5_PROMA	Uncharacterized protein OS=Prochlorococcus marinus (strain SARG / CCMP1375 / SS120) GN=Pro_0240 PE=4 SV=1	36.4	23.12	8.7	4.2
1::Q7VDB1_PROMA	Uncharacterized protein OS=Prochlorococcus marinus (strain SARG / CCMP1375 / SS120) GN=Pro_0472 PE=4 SV=1	32.74	18.89	5.28	7.27
1::G3XCS1_PROMA	Chromophore lyase CpcS/CpeS OS=Prochlorococcus marinus (strain SARG / CCMP1375 / SS120) GN=cpeS PE=3 SV=1	21.68	15.12	1.51	3.76
1::Q7VCA2_PROMA	Ribulose-phosphate 3-epimerase OS=Prochlorococcus marinus (strain SARG / CCMP1375 / SS120) GN=rpe PE=3 SV=1	107.28	45.25	38.95	21
1::TGT_PROMA	Queuine tRNA-ribosyltransferase OS=Prochlorococcus marinus (strain SARG / CCMP1375 / SS120) GN=tgt PE=3 SV=1	2.34	1.18	0.89	0.29
1::AROQ_PROMA	3-dehydroquinate dehydratase OS=Prochlorococcus marinus (strain SARG / CCMP1375 / SS120) GN=aroQ PE=3 SV=1	68.59	41.88	19.81	11.25
1::RS19_PROMA	30S ribosomal protein S19 OS=Prochlorococcus marinus (strain SARG / CCMP1375 / SS120) GN=rpsS PE=3 SV=1	43.83	23.54	16.52	5.31
1::Q7VE04_PROMA	Histidinol-phosphate aminotransferase OS=Prochlorococcus marinus (strain SARG / CCMP1375 / SS120) GN=hisC PE=3 SV=1	0.8	1.69	0.22	0.79
1::Q7VAP3_PROMA	Peptide methionine sulfoxide reductase MsrA OS=Prochlorococcus marinus (strain SARG / CCMP1375 / SS120) GN=msrA PE=3 SV=1	11.41	8.54	2.33	1.2
1::PSAL_PROMA	Photosystem I reaction center subunit XI OS=Prochlorococcus marinus (strain SARG / CCMP1375 / SS120) GN=psaL PE=3 SV=1	163.7	380.31	39.01	215.82
1::CINAL_PROMA	CinA-like protein OS=Prochlorococcus marinus (strain SARG / CCMP1375 / SS120) GN=cinA PE=3 SV=1	2.73	1.54	0.91	0.55
1::Q7VD34_PROMA	Xanthosine triphosphate pyrophosphatase OS=Prochlorococcus marinus (strain SARG / CCMP1375 / SS120) GN=Pro_0549 PE=4 SV=1	4.57	3.2	1.17	0.47
1::Q7V9T8_PROMA	ATPase OS=Prochlorococcus marinus (strain SARG / CCMP1375 / SS120) GN=mrp PE=4 SV=1	7.64	5.29	1.9	1.2
1::Q7VBD4_PROMA	Secreted pentapeptide repeats protein OS=Prochlorococcus marinus (strain SARG / CCMP1375 / SS120) GN=Pro_1161 PE=4 SV=1	26.7	18.56	3.59	6.91
1::Q7VCQ7_PROMA	Uncharacterized protein OS=Prochlorococcus marinus (strain SARG / CCMP1375 / SS120) GN=Pro_0683 PE=4 SV=1	26.27	19.97	5.76	2.27
1::Q7VBJ5_PROMA	Photosystem II protein P PsbP OS=Prochlorococcus marinus (strain SARG / CCMP1375 / SS120) GN=psbP PE=4 SV=1	6.76	15.21	1.58	8.74
1::NTPA_PROMA	Non-canonical purine NTP pyrophosphatase OS=Prochlorococcus marinus (strain SARG / CCMP1375 / SS120) GN=Pro_0311 PE=3 SV=1	3.29	2.1	0.9	0.81
1::Q7VD78_PROMA	Sugar kinase, ribokinase family OS=Prochlorococcus marinus (strain SARG / CCMP1375 / SS120) GN=rbsK PE=4 SV=1	6.49	4.82	0.79	1.39
1::Q7VBN5_PROMA	Uncharacterized protein OS=Prochlorococcus marinus (strain SARG / CCMP1375 / SS120) GN=Pro_1057 PE=4 SV=1	0.74	2.51	0.22	1.94
1::Q7VE87_PROMA	Pyrimidine reductase OS=Prochlorococcus marinus (strain SARG / CCMP1375 / SS120) GN=ribD PE=4 SV=1	4.01	2.89	1.06	0.76
1::Q7VBT5_PROMA	Uncharacterized protein OS=Prochlorococcus marinus (strain SARG / CCMP1375 / SS120) GN=Pro_1007 PE=4 SV=1	20.68	18.09	2.26	2.3
1::Q7VE06_PROMA	Anthranilate/para-aminobenzoate synthase component II OS=Prochlorococcus marinus (strain SARG / CCMP1375 / SS120) GN=pabA PE=4 SV=1	2.49	1.89	0.74	0.24
1::Q7VCF0_PROMA	Lycopene epsilon cyclase OS=Prochlorococcus marinus (strain SARG / CCMP1375 / SS120) GN=lcyE PE=4 SV=1	5.94	4.81	1.16	0.69
1::Q7VAX9_PROMA	SAM-dependent methyltransferase OS=Prochlorococcus marinus (strain SARG / CCMP1375 / SS120) GN=Pro_1324 PE=4 SV=1	3.99	5.08	0.63	1.38
1::Q7VAS0_PROMA	ATP-dependent Clp protease proteolytic subunit OS=Prochlorococcus marinus (strain SARG / CCMP1375 / SS120) GN=clpP PE=3 SV=1	11.13	8.45	2.03	2.55
1::Q7VA41_PROMA	Adenosylmethionine-8-amino-7-oxononanoate aminotransferase OS=Prochlorococcus marinus (strain SARG / CCMP1375 / SS120) GN=cioA PE=3 SV=1	10.9	7.49	3.67	2.22
1::KTHY_PROMA	Thymidylate kinase OS=Prochlorococcus marinus (strain SARG / CCMP1375 / SS120) GN=tmk PE=3 SV=1	1.22	1.71	0.39	0.6
1::Q7VD67_PROMA	Predicted metal-dependent membrane protease OS=Prochlorococcus marinus (strain SARG / CCMP1375 / SS120) GN=Pro_0516 PE=4 SV=1	2.26	3.61	0.82	1.84
1::Q7VE89_PROMA	Uncharacterized protein OS=Prochlorococcus marinus (strain SARG / CCMP1375 / SS120) GN=Pro_0124 PE=4 SV=1	11.63	15.96	1.8	6.01
1::PSAE_PROMA	Photosystem I reaction center subunit IV OS=Prochlorococcus marinus (strain SARG / CCMP1375 / SS120) GN=psaE PE=3 SV=1	144.83	300.52	51.72	220.6
1::PCBA_PROMA	Divinyl chlorophyll a/b light-harvesting protein PcbA OS=Prochlorococcus marinus (strain SARG / CCMP1375 / SS120) GN=pcbA PE=1 SV=1	74.24	178.07	28.38	154.09
1::GLMM_PROMA	Phosphoglucosamine mutase OS=Prochlorococcus marinus (strain SARG / CCMP1375 / SS120) GN=glmM PE=3 SV=1	2.93	2.16	1.13	0.47
1::KGUA_PROMA	Guanylate kinase OS=Prochlorococcus marinus (strain SARG / CCMP1375 / SS120) GN=gmk PE=3 SV=1	5.5	4.01	2.21	1.53
1::Q7VCE9_PROMA	Light dependent protochlorophyllide oxido-reductase OS=Prochlorococcus marinus (strain SARG / CCMP1375 / SS120) GN=por PE=4 SV=1	0.73	1.15	0.19	0.74
1::Q7VCJ2_PROMA	rRNA methylase OS=Prochlorococcus marinus (strain SARG / CCMP1375 / SS120) GN=spoU PE=4 SV=1	1.15	1.06	0.07	0.24
1::Q7VA88_PROMA	Glyceraldehyde-3-phosphate dehydrogenase OS=Prochlorococcus marinus (strain SARG / CCMP1375 / SS120) GN=gap3 PE=3 SV=1	2.6	2.98	0.63	0.72
1::Q7VDP2_PROMA	Rubredoxin OS=Prochlorococcus marinus (strain SARG / CCMP1375 / SS120) GN=Pro_0326 PE=4 SV=1	11.11	13.36	2.88	4.33
1::Q7VAW9_PROMA	Beta-1,4-N-acetylglucosaminyltransferase-like protein OS=Prochlorococcus marinus (strain SARG / CCMP1375 / SS120) GN=Pro_1334 PE=4 SV=1	1.35	1.13	0.46	0.89
1::ARGD_PROMA	Acetylornithine aminotransferase OS=Prochlorococcus marinus (strain SARG / CCMP1375 / SS120) GN=argD PE=3 SV=2	1.39	2.47	0.43	2.14
1::Q7VA42_PROMA	ATP-dependent dethiobiotin synthetase BioD OS=Prochlorococcus marinus (strain SARG / CCMP1375 / SS120) GN=cioD PE=3 SV=1	3.16	2.02	2.32	0.32
1::Q7VC67_PROMA	Protein containing glutaredoxin domain and PD1-like DNA-binding domain OS=Prochlorococcus marinus (strain SARG / CCMP1375 / SS120) GN=Pro_0875 PE=4 SV=1	3.9	3.59	0.63	1.67
1::Q7VCJ4_PROMA	Anti-sigma factor antagonist OS=Prochlorococcus marinus (strain SARG / CCMP1375 / SS120) GN=spoIIAA PE=3 SV=1	3.38	3.66	1.91	0.99
1::Q7VE65_PROMA	Predicted membrane protein OS=Prochlorococcus marinus (strain SARG / CCMP1375 / SS120) GN=Pro_0148 PE=4 SV=1	7.38	6.71	2.04	2.44
1::Q7VB66_PROMA	Ribosome-binding ATPase YchF OS=Prochlorococcus marinus (strain SARG / CCMP1375 / SS120) GN=ychF PE=3 SV=1	3.29	3.11	0.49	1.44
1::Q7VB03_PROMA	Uncharacterized protein OS=Prochlorococcus marinus (strain SARG / CCMP1375 / SS120) GN=Pro_1298 PE=4 SV=1	40.35	37.84	9.15	13.64
1::Q7VAM3_PROMA	Uncharacterized conserved membrane protein OS=Prochlorococcus marinus (strain SARG / CCMP1375 / SS120) GN=Pro_1437 PE=4 SV=1	3.28	5.07	1.2	4.07
1::Q7VBV3_PROMA	3-polyprenyl-4-hydroxybenzoate decarboxylase OS=Prochlorococcus marinus (strain SARG / CCMP1375 / SS120) GN=ubiX PE=4 SV=1	1.31	1.62	0.41	0.99
1::Q7VDP6_PROMA	Putative gluconeogenesis factor OS=Prochlorococcus marinus (strain SARG / CCMP1375 / SS120) GN=Pro_0322 PE=3 SV=1	1.12	0.97	0.7	0.87
1::Q7VAR5_PROMA	Glycosyltransferase OS=Prochlorococcus marinus (strain SARG / CCMP1375 / SS120) GN=rfaG PE=4 SV=1	0.83	1.03	0.1	0.67
1::Q7VB23_PROMA	SAM-dependent methyltransferase OS=Prochlorococcus marinus (strain SARG / CCMP1375 / SS120) GN=smtA PE=4 SV=1	5.64	5.66	1.4	3.43
1::Q7VBS5_PROMA	Lactoylglutathione lyase family enzyme OS=Prochlorococcus marinus (strain SARG / CCMP1375 / SS120) GN=Pro_1017 PE=4 SV=1	10.99	10.96	2.46	5.34
1::Q7VAQ2_PROMA	ABC-type transport system involved in resistance to organic solvents permease component OS=Prochlorococcus marinus (strain SARG / CCMP1375 / SS120) GN=ttg2B PE=4 SV=1	6.33	7.37	2.1	3.98
1::Q7VE58_PROMA	DNA repair protein radA OS=Prochlorococcus marinus (strain SARG / CCMP1375 / SS120) GN=sms PE=3 SV=1	0.95	0.86	0.79	0.81
1::Q7VAP2_PROMA	Lipid A disaccharide synthetase OS=Prochlorococcus marinus (strain SARG / CCMP1375 / SS120) GN=lpxB PE=4 SV=1	0.85	0.95	0.32	0.6
1::Q7V9L3_PROMA	Glycosyltransferase OS=Prochlorococcus marinus (strain SARG / CCMP1375 / SS120) GN=Pro_1819 PE=4 SV=1	5.18	5.4	0.85	1.47
1::Q7VC20_PROMA	ABC-type antimicrobial peptide transport system permease component OS=Prochlorococcus marinus (strain SARG / CCMP1375 / SS120) GN=salY PE=4 SV=1	0.72	0.71	0.32	0.57
1::Q7VBY0_PROMA	Uncharacterized protein OS=Prochlorococcus marinus (strain SARG / CCMP1375 / SS120) GN=Pro_0962 PE=4 SV=1	35.08	25.08	3.04	1.27
1::HIS7_PROMA	Imidazoleglycerol-phosphate dehydratase OS=Prochlorococcus marinus (strain SARG / CCMP1375 / SS120) GN=hisB PE=3 SV=1	21.79	14.95	1.71	1.45
1::Q7TVA2_PROMA	MIF/Phenylpyruvate tautomerase family protein OS=Prochlorococcus marinus (strain SARG / CCMP1375 / SS120) GN=Pro_1204 PE=4 SV=1	18.46	5.44	6.15	1.38
1::Q7VD51_PROMA	Aldehyde decarbonylase OS=Prochlorococcus marinus (strain SARG / CCMP1375 / SS120) GN=Pro_0532 PE=3 SV=1	5.18	2.03	1.41	0.33
1::Q7VC31_PROMA	Uncharacterized protein OS=Prochlorococcus marinus (strain SARG / CCMP1375 / SS120) GN=Pro_0911 PE=4 SV=1	46.7	17.4	10.34	5.24
1::Q7VEJ8_PROMA	Conserved domain OS=Prochlorococcus marinus (strain SARG / CCMP1375 / SS120) GN=Pro_0015 PE=4 SV=1	21.6	7.81	7.05	1.8
1::TPIS_PROMA	Triosephosphate isomerase OS=Prochlorococcus marinus (strain SARG / CCMP1375 / SS120) GN=tpiA PE=3 SV=1	55.4	21.75	15.75	5.31
1::Q7VBD2_PROMA	Uncharacterized protein OS=Prochlorococcus marinus (strain SARG / CCMP1375 / SS120) GN=Pro_1163 PE=4 SV=1	44.51	14.6	17.23	3.55
1::Q7VEB8_PROMA	Phosphoadenylyl-sulfate reductase (thioredoxin) OS=Prochlorococcus marinus (strain SARG / CCMP1375 / SS120) GN=cysH PE=4 SV=1	5.97	2.58	1.39	0.84
1::Q7VDQ1_PROMA	NUDIX/MutT family pyrophosphohydrolase OS=Prochlorococcus marinus (strain SARG / CCMP1375 / SS120) GN=Pro_0317 PE=3 SV=1	13.64	21.95	2.36	3.5
1::Q7VEI6_PROMA	Biotin carboxyl carrier protein OS=Prochlorococcus marinus (strain SARG / CCMP1375 / SS120) GN=accB PE=4 SV=1	167.34	63.62	60.28	18.7
1::Q7VC27_PROMA	Uncharacterized protein OS=Prochlorococcus marinus (strain SARG / CCMP1375 / SS120) GN=Pro_0915 PE=4 SV=1	85.64	43.55	19.21	12.67
1::Q7VDR7_PROMA	Signal transduction histidine kinase OS=Prochlorococcus marinus (strain SARG / CCMP1375 / SS120) GN=caeS PE=4 SV=1	3.73	1.52	1.04	0.63
1::Q7VD72_PROMA	Arsenate reductase related protein OS=Prochlorococcus marinus (strain SARG / CCMP1375 / SS120) GN=arsC PE=4 SV=1	9.55	3.67	3.7	1.2
1::Q7VAG1_PROMA	Fe2+/Zn2+ uptake regulation protein OS=Prochlorococcus marinus (strain SARG / CCMP1375 / SS120) GN=fur PE=4 SV=1	3.44	0.94	1.62	0.57
1::Q7VEJ9_PROMA	RNA-binding protein, RRM domain OS=Prochlorococcus marinus (strain SARG / CCMP1375 / SS120) GN=Pro_0013 PE=4 SV=1	421.68	218.66	78.51	90.86
1::THF1_PROMA	Protein Thf1 OS=Prochlorococcus marinus (strain SARG / CCMP1375 / SS120) GN=thf1 PE=3 SV=1	6.93	3.76	1.3	1.28
1::Q7VD50_PROMA	Predicted dehydrogenase OS=Prochlorococcus marinus (strain SARG / CCMP1375 / SS120) GN=Pro_0533 PE=4 SV=1	4.67	2.84	0.36	0.96
1::GCSH_PROMA	Glycine cleavage system H protein OS=Prochlorococcus marinus (strain SARG / CCMP1375 / SS120) GN=gcvH PE=3 SV=1	70.68	46.06	11.47	10.47
1::NDK_PROMA	Nucleoside diphosphate kinase OS=Prochlorococcus marinus (strain SARG / CCMP1375 / SS120) GN=ndk PE=3 SV=2	88.66	51.93	18.4	15.92
1::Q7VE05_PROMA	Inactivated Zn-dependent hydrolase of the beta-lactamase fold OS=Prochlorococcus marinus (strain SARG / CCMP1375 / SS120) GN=Pro_0210 PE=4 SV=1	33.75	18.69	9.75	5.87
1::RS16_PROMA	30S ribosomal protein S16 OS=Prochlorococcus marinus (strain SARG / CCMP1375 / SS120) GN=rpsP PE=3 SV=1	61.57	39.24	17.6	5.61
1::Q7VCS9_PROMA	Uncharacterized protein OS=Prochlorococcus marinus (strain SARG / CCMP1375 / SS120) GN=Pro_0661 PE=4 SV=1	19.49	11.92	4.47	3.33
1::MINE_PROMA	Cell division topological specificity factor OS=Prochlorococcus marinus (strain SARG / CCMP1375 / SS120) GN=minE PE=3 SV=1	16.39	8.48	5.98	1.44
1::Q7V9H5_PROMA	Uroporphyrin-III c-methyltransferase OS=Prochlorococcus marinus (strain SARG / CCMP1375 / SS120) GN=cysG PE=3 SV=1	2.34	1.25	0.95	0.31
1::NDHK_PROMA	NAD(P)H-quinone oxidoreductase subunit K OS=Prochlorococcus marinus (strain SARG / CCMP1375 / SS120) GN=ndhK PE=3 SV=1	2.08	2.89	0.32	0.63
1::Q7VCZ5_PROMA	Uncharacterized protein OS=Prochlorococcus marinus (strain SARG / CCMP1375 / SS120) GN=Pro_0594 PE=4 SV=1	14.44	7.88	5	1.65
1::Q7VEA4_PROMA	Uncharacterized protein OS=Prochlorococcus marinus (strain SARG / CCMP1375 / SS120) GN=Pro_0109 PE=4 SV=1	30.38	22.02	5.97	4.44
1::PYRH_PROMA	Uridylate kinase OS=Prochlorococcus marinus (strain SARG / CCMP1375 / SS120) GN=pyrH PE=3 SV=1	15.12	8.51	4.57	3.32
1::LPXD_PROMA	UDP-3-O-acylglucosamine N-acyltransferase OS=Prochlorococcus marinus (strain SARG / CCMP1375 / SS120) GN=lpxD PE=3 SV=1	7.62	2.46	5.29	1.86
1::CLPP1_PROMA	ATP-dependent Clp protease proteolytic subunit 1 OS=Prochlorococcus marinus (strain SARG / CCMP1375 / SS120) GN=clpP1 PE=3 SV=1	24.98	18.28	4.46	4.69
1::PCBB_PROMA	Divinyl chlorophyll a/b light-harvesting protein PcbB OS=Prochlorococcus marinus (strain SARG / CCMP1375 / SS120) GN=pcbB PE=1 SV=1	50.15	163.94	11.83	128.21
1::SYE_PROMA	Glutamate--tRNA ligase OS=Prochlorococcus marinus (strain SARG / CCMP1375 / SS120) GN=gltX PE=3 SV=1	2.02	0.93	0.66	0.98
1::Q7VEI0_PROMA	Predicted membrane protein OS=Prochlorococcus marinus (strain SARG / CCMP1375 / SS120) GN=Pro_0033 PE=4 SV=1	151.33	110.16	32.74	32.48
1::DHAS_PROMA	Aspartate-semialdehyde dehydrogenase OS=Prochlorococcus marinus (strain SARG / CCMP1375 / SS120) GN=asd PE=3 SV=2	2.99	2.09	0.44	0.87
1::Q7VBV1_PROMA	Uncharacterized protein OS=Prochlorococcus marinus (strain SARG / CCMP1375 / SS120) GN=Pro_0991 PE=4 SV=1	7.31	3.98	3.61	1.4
1::Q7VAP0_PROMA	UDP-3-O-[3-hydroxymyristoyl] N-acetylglucosamine deacetylase OS=Prochlorococcus marinus (strain SARG / CCMP1375 / SS120) GN=lpxC PE=4 SV=1	3.09	2.11	1.01	0.37
1::Q7VC44_PROMA	Uncharacterized protein OS=Prochlorococcus marinus (strain SARG / CCMP1375 / SS120) GN=Pro_0898 PE=4 SV=1	25.45	19.73	5.07	5.04
1::YC48L_PROMA	Ycf48-like protein OS=Prochlorococcus marinus (strain SARG / CCMP1375 / SS120) GN=Pro_0327 PE=3 SV=1	12.13	19.81	3.01	9.05
1::Q7VBG4_PROMA	Predicted membrane-associated HD superfamily hydrolase OS=Prochlorococcus marinus (strain SARG / CCMP1375 / SS120) GN=Pro_1131 PE=4 SV=1	0.93	1.68	0.31	0.92
1::Q7VEE9_PROMA	GDP-L-fucose synthase OS=Prochlorococcus marinus (strain SARG / CCMP1375 / SS120) GN=wcaG PE=3 SV=1	2.07	1.44	0.04	0.82
1::Q7VD01_PROMA	Uncharacterized protein OS=Prochlorococcus marinus (strain SARG / CCMP1375 / SS120) GN=Pro_0588 PE=4 SV=1	40.76	60.11	7.69	22.83
1::Q7VAX0_PROMA	SAM-dependent methyltransferase OS=Prochlorococcus marinus (strain SARG / CCMP1375 / SS120) GN=smtA PE=4 SV=1	4.48	2.86	1.38	2.29
1::SFSA_PROMA	Sugar fermentation stimulation protein homolog OS=Prochlorococcus marinus (strain SARG / CCMP1375 / SS120) GN=sfsA PE=3 SV=1	4.78	3.92	0.74	0.91
1::Q7VB21_PROMA	Predicted hydrolase, HAD superfamily OS=Prochlorococcus marinus (strain SARG / CCMP1375 / SS120) GN=Pro_1279 PE=4 SV=1	1.26	1.02	0.23	0.24
1::ACSF_PROMA	Magnesium-protoporphyrin IX monomethyl ester [oxidative] cyclase OS=Prochlorococcus marinus (strain SARG / CCMP1375 / SS120) GN=acsF PE=3 SV=1	3.63	2.76	0.19	1.27
1::Q7VAT7_PROMA	Peptidyl-prolyl cis-trans isomerase OS=Prochlorococcus marinus (strain SARG / CCMP1375 / SS120) GN=fkpA PE=4 SV=1	145.47	128.08	19.05	18.57
1::COAD_PROMA	Phosphopantetheine adenylyltransferase OS=Prochlorococcus marinus (strain SARG / CCMP1375 / SS120) GN=coaD PE=3 SV=1	4.02	3.05	0.8	1.69
1::Q7VA08_PROMA	UbiE/COQ5 family methyltransferase OS=Prochlorococcus marinus (strain SARG / CCMP1375 / SS120) GN=Pro_1661 PE=4 SV=1	2.9	3.54	0.79	0.72
1::Q7VDV4_PROMA	Predicted amidase OS=Prochlorococcus marinus (strain SARG / CCMP1375 / SS120) GN=Pro_0264 PE=4 SV=1	6.5	4.13	3.47	3.11
1::Q7VCU7_PROMA	Uncharacterized protein OS=Prochlorococcus marinus (strain SARG / CCMP1375 / SS120) GN=Pro_0643 PE=4 SV=1	20.03	14.33	7.3	3.56
1::Q7VC98_PROMA	6-phosphogluconolactonase OS=Prochlorococcus marinus (strain SARG / CCMP1375 / SS120) GN=nagB PE=4 SV=1	3.3	2.41	0.98	1.67
1::Q7VD83_PROMA	Uncharacterized membrane protein OS=Prochlorococcus marinus (strain SARG / CCMP1375 / SS120) GN=Pro_0500 PE=4 SV=1	15.84	26.35	3.01	15.76
1::PSB28_PROMA	Photosystem II reaction center Psb28 protein OS=Prochlorococcus marinus (strain SARG / CCMP1375 / SS120) GN=psb28 PE=3 SV=1	25.68	38.88	7.54	22.25
1::Q7VBN9_PROMA	1,4-dihydroxy-2-naphthoyl-CoA synthase OS=Prochlorococcus marinus (strain SARG / CCMP1375 / SS120) GN=menB PE=3 SV=1	7.72	6.07	2.41	1.13
1::Q7VDR2_PROMA	Conserved membrane protein containing two CBS domains OS=Prochlorococcus marinus (strain SARG / CCMP1375 / SS120) GN=tlyC PE=4 SV=1	1.86	1.37	0.47	1.15
1::PDXJ_PROMA	Pyridoxine 5'-phosphate synthase OS=Prochlorococcus marinus (strain SARG / CCMP1375 / SS120) GN=pdxJ PE=3 SV=1	20.11	14.82	8.05	7.36
1::PURL_PROMA	Phosphoribosylformylglycinamidine synthase subunit PurL OS=Prochlorococcus marinus (strain SARG / CCMP1375 / SS120) GN=purL PE=3 SV=2	3.61	3.25	0.67	0.29
1::CLPP2_PROMA	ATP-dependent Clp protease proteolytic subunit 2 OS=Prochlorococcus marinus (strain SARG / CCMP1375 / SS120) GN=clpP2 PE=3 SV=1	6.18	5.24	1.4	1.61
1::Q7V9J6_PROMA	Predicted chorismate lyase OS=Prochlorococcus marinus (strain SARG / CCMP1375 / SS120) GN=ubiC PE=4 SV=1	7.7	6.31	2.51	1.6
1::NDHH_PROMA	NAD(P)H-quinone oxidoreductase subunit H OS=Prochlorococcus marinus (strain SARG / CCMP1375 / SS120) GN=ndhH PE=3 SV=1	2.97	3.63	0.22	1.27
1::KHSE_PROMA	Homoserine kinase OS=Prochlorococcus marinus (strain SARG / CCMP1375 / SS120) GN=thrB PE=3 SV=1	2.01	2.51	0.24	0.91
1::SECF_PROMA	Protein translocase subunit SecF OS=Prochlorococcus marinus (strain SARG / CCMP1375 / SS120) GN=secF PE=3 SV=1	3.44	5.47	0.74	3.49
1::KAIB_PROMA	Circadian clock protein KaiB OS=Prochlorococcus marinus (strain SARG / CCMP1375 / SS120) GN=kaiB PE=3 SV=1	4.03	3.38	1.24	0.35
1::Q7VDK2_PROMA	Aldehyde dehydrogenase OS=Prochlorococcus marinus (strain SARG / CCMP1375 / SS120) GN=Pro_0374 PE=3 SV=1	0.76	1.32	0.2	1.09
1::THIE_PROMA	Thiamine-phosphate synthase OS=Prochlorococcus marinus (strain SARG / CCMP1375 / SS120) GN=thiE PE=3 SV=1	1.76	1.39	0.77	0.71
1::Q7V9E9_PROMA	Uncharacterized membrane protein OS=Prochlorococcus marinus (strain SARG / CCMP1375 / SS120) GN=Pro_1884 PE=4 SV=1	8.29	9.6	2.08	2.84
1::Q7VC63_PROMA	NAD dependent epimerase/dehydratase OS=Prochlorococcus marinus (strain SARG / CCMP1375 / SS120) GN=Pro_0879 PE=4 SV=1	6.24	11	3.33	9.43
1::Q7VE39_PROMA	Nucleoside-diphosphate-sugar transferase OS=Prochlorococcus marinus (strain SARG / CCMP1375 / SS120) GN=GCD1 PE=4 SV=1	5.6	5.04	1.19	1.26
1::Q7VBL9_PROMA	Uncharacterized conserved protein OS=Prochlorococcus marinus (strain SARG / CCMP1375 / SS120) GN=Pro_1073 PE=4 SV=1	0.73	1.11	0.22	0.88
1::RL13_PROMA	50S ribosomal protein L13 OS=Prochlorococcus marinus (strain SARG / CCMP1375 / SS120) GN=rplM PE=3 SV=1	90.15	82.11	20.38	13.88
1::Q7V9G8_PROMA	Phospho-2-dehydro-3-deoxyheptonate aldolase OS=Prochlorococcus marinus (strain SARG / CCMP1375 / SS120) GN=aroG PE=3 SV=1	4.43	4.92	1.03	1.23
1::Q7VDI3_PROMA	Pyrroline-5-carboxylate reductase OS=Prochlorococcus marinus (strain SARG / CCMP1375 / SS120) GN=proC PE=3 SV=1	3.46	3.31	0.54	2.18
1::RL23_PROMA	50S ribosomal protein L23 OS=Prochlorococcus marinus (strain SARG / CCMP1375 / SS120) GN=rplW PE=3 SV=1	60.67	57.87	8.26	8.76
1::Q7VDU1_PROMA	Global nitrogen regulator OS=Prochlorococcus marinus (strain SARG / CCMP1375 / SS120) GN=ntcA PE=4 SV=1	1.7	2.29	0.27	1.45
1::Q7VD05_PROMA	Phytoene dehydrogenase / carotenoid isomerase OS=Prochlorococcus marinus (strain SARG / CCMP1375 / SS120) GN=Pro_0584 PE=4 SV=1	1.41	1.29	0.42	0.75
1::Q7VCD6_PROMA	Sulfate permease OS=Prochlorococcus marinus (strain SARG / CCMP1375 / SS120) GN=SUL1 PE=4 SV=1	6.99	8.03	0.73	3.15
1::Q7V9N0_PROMA	Serine acetyltransferase OS=Prochlorococcus marinus (strain SARG / CCMP1375 / SS120) GN=cysE PE=4 SV=1	4.9	4.87	0.63	2.27
1::Q7TV88_PROMA	SpoIID-like protein OS=Prochlorococcus marinus (strain SARG / CCMP1375 / SS120) GN=spoIID PE=4 SV=1	2.47	2.7	0.5	0.89
1::Q7VAY6_PROMA	Protein distantly related to SAM-dependent methyltransferases OS=Prochlorococcus marinus (strain SARG / CCMP1375 / SS120) GN=Pro_1317 PE=4 SV=1	1.61	1.54	0.57	1.03
1::Q7VE44_PROMA	RuBisCO operon transcriptional regulator OS=Prochlorococcus marinus (strain SARG / CCMP1375 / SS120) GN=rbcR PE=4 SV=1	3.21	4.38	0.57	4.29
1::Q7VE53_PROMA	1-acyl-sn-glycerol-3-phosphate acyltransferase OS=Prochlorococcus marinus (strain SARG / CCMP1375 / SS120) GN=plsC PE=4 SV=1	3.37	3.4	0.92	1.58
1::Q7VCB7_PROMA	Glycosyltransferase OS=Prochlorococcus marinus (strain SARG / CCMP1375 / SS120) GN=wcaA PE=4 SV=1	7.96	8.78	1.51	3.88
1::TSAD_PROMA	tRNA N6-adenosine threonylcarbamoyltransferase OS=Prochlorococcus marinus (strain SARG / CCMP1375 / SS120) GN=tsaD PE=3 SV=1	0.6	0.68	0.21	0.59
1::ARLY_PROMA	Argininosuccinate lyase OS=Prochlorococcus marinus (strain SARG / CCMP1375 / SS120) GN=argH PE=3 SV=1	1.32	1.31	0.6	0.67
1::Q7V9N3_PROMA	DNA gyrase subunit B OS=Prochlorococcus marinus (strain SARG / CCMP1375 / SS120) GN=gyrB PE=3 SV=1	1.17	1.39	0.19	1.12
1::Q7V9H1_PROMA	Polyphosphate kinase OS=Prochlorococcus marinus (strain SARG / CCMP1375 / SS120) GN=ppk PE=3 SV=1	1.09	1.07	0.43	0.2
1::RS14_PROMA	30S ribosomal protein S14 OS=Prochlorococcus marinus (strain SARG / CCMP1375 / SS120) GN=rpsN PE=3 SV=1	22.47	12.74	1.6	1.81
1::Q7VE49_PROMA	RNA-binding protein, RRM domain OS=Prochlorococcus marinus (strain SARG / CCMP1375 / SS120) GN=Pro_0165 PE=4 SV=1	10.36	5.76	1.08	0.95
1::Q7VAU0_PROMA	Predicted sugar kinase fused to uncharacterized domain OS=Prochlorococcus marinus (strain SARG / CCMP1375 / SS120) GN=Pro_1364 PE=3 SV=1	3.34	1.84	0.48	0.25
1::Y020_PROMA	Nucleoid-associated protein Pro_0020 OS=Prochlorococcus marinus (strain SARG / CCMP1375 / SS120) GN=Pro_0020 PE=3 SV=1	14.33	3.19	3.82	1.39
1::Q7VC02_PROMA	Uncharacterized protein OS=Prochlorococcus marinus (strain SARG / CCMP1375 / SS120) GN=Pro_0940 PE=4 SV=1	5.59	3.12	0.77	0.46
1::Q7VA67_PROMA	Alanine dehydrogenase OS=Prochlorococcus marinus (strain SARG / CCMP1375 / SS120) GN=ald PE=3 SV=1	8.48	5.39	1.51	0.25
1::MURE_PROMA	UDP-N-acetylmuramoyl-L-alanyl-D-glutamate--2,6-diaminopimelate ligase OS=Prochlorococcus marinus (strain SARG / CCMP1375 / SS120) GN=murE PE=3 SV=1	2.46	0.9	0.65	0.37
1::Q7VDL6_PROMA	Putative translation factor (SUA5) OS=Prochlorococcus marinus (strain SARG / CCMP1375 / SS120) GN=SUA5 PE=4 SV=1	11.23	5.39	2.92	1.19
1::Q7VDQ0_PROMA	7, 8-dihydro-6-hydroxymethylpterin-pyrophosphokinase OS=Prochlorococcus marinus (strain SARG / CCMP1375 / SS120) GN=folK PE=4 SV=1	5.91	3.18	1.49	0.91
1::DDL_PROMA	D-alanine--D-alanine ligase OS=Prochlorococcus marinus (strain SARG / CCMP1375 / SS120) GN=ddl PE=3 SV=1	3.15	2.47	0.38	0.22
1::Q7VEC0_PROMA	Peroxiredoxin OS=Prochlorococcus marinus (strain SARG / CCMP1375 / SS120) GN=ccp PE=4 SV=1	8.67	6.49	0.96	1.04
1::Q7VEF0_PROMA	GDP-mannose 4,6-dehydratase OS=Prochlorococcus marinus (strain SARG / CCMP1375 / SS120) GN=gmd PE=3 SV=1	4.6	1.74	2.02	0.82
1::Q7VD52_PROMA	Creatinine amidohydrolase related enzyme OS=Prochlorococcus marinus (strain SARG / CCMP1375 / SS120) GN=Pro_0531 PE=4 SV=1	28.24	19.17	5.76	3.92
1::Q7VBY9_PROMA	DIM6/NTAB family protein OS=Prochlorococcus marinus (strain SARG / CCMP1375 / SS120) GN=Pro_0953 PE=4 SV=1	124.41	78.11	24.26	25.53
1::Q7VD48_PROMA	Short-chain dehydrogenase/reductase family enzyme OS=Prochlorococcus marinus (strain SARG / CCMP1375 / SS120) GN=fabG PE=3 SV=1	19.88	13.02	4.13	2.88
1::Q7VE10_PROMA	Peptide chain release factor 2 OS=Prochlorococcus marinus (strain SARG / CCMP1375 / SS120) GN=prfB PE=4 SV=1	4.32	2.04	1.39	0.94
1::Q7VCX7_PROMA	Uncharacterized conserved protein containing SWIM-like Zn-finger OS=Prochlorococcus marinus (strain SARG / CCMP1375 / SS120) GN=Pro_0613 PE=4 SV=1	5.57	2.98	1.9	1.32
1::Q7VDQ2_PROMA	DegT/DnrJ/EryC1/StrS aminotransferase family enzyme OS=Prochlorococcus marinus (strain SARG / CCMP1375 / SS120) GN=wecE PE=3 SV=1	5.05	8.73	1.34	2.68
1::Q7VD20_PROMA	Glutathione reductase OS=Prochlorococcus marinus (strain SARG / CCMP1375 / SS120) GN=gor PE=3 SV=1	3.84	2.67	0.83	0.58
1::ARGJ_PROMA	Arginine biosynthesis bifunctional protein ArgJ OS=Prochlorococcus marinus (strain SARG / CCMP1375 / SS120) GN=argJ PE=3 SV=1	1.27	0.81	0.28	0.32
1::ATPF_PROMA	ATP synthase subunit b OS=Prochlorococcus marinus (strain SARG / CCMP1375 / SS120) GN=atpF PE=3 SV=1	10.29	20.44	1.52	10.59
1::Q7VB37_PROMA	Uncharacterized protein OS=Prochlorococcus marinus (strain SARG / CCMP1375 / SS120) GN=Pro_1263 PE=4 SV=1	8.65	6.06	1.7	1.83
1::PSAF_PROMA	Photosystem I reaction center subunit III OS=Prochlorococcus marinus (strain SARG / CCMP1375 / SS120) GN=psaF PE=1 SV=1	183.25	404.61	53.79	240.58
1::Q7VDA0_PROMA	Exonuclease III OS=Prochlorococcus marinus (strain SARG / CCMP1375 / SS120) GN=xthA PE=4 SV=1	3.32	1.97	1.29	0.54
1::Q7VAH5_PROMA	Uncharacterized conserved protein OS=Prochlorococcus marinus (strain SARG / CCMP1375 / SS120) GN=Pro_1487 PE=4 SV=1	10.53	6.82	3.08	2.3
1::Q7VA51_PROMA	Nitrogen regulatory protein PII OS=Prochlorococcus marinus (strain SARG / CCMP1375 / SS120) GN=glnK PE=3 SV=1	217.68	162.53	38.29	49.05
1::Q7VA66_PROMA	Uncharacterized membrane protein OS=Prochlorococcus marinus (strain SARG / CCMP1375 / SS120) GN=Pro_1601 PE=4 SV=1	6.93	4.97	1.53	1.71
1::Q7VB11_PROMA	Uncharacterized protein OS=Prochlorococcus marinus (strain SARG / CCMP1375 / SS120) GN=Pro_1290 PE=4 SV=1	10.28	4.99	5.58	3.58
1::Q7VDD4_PROMA	ABC-type multidrug transport system ATPase component OS=Prochlorococcus marinus (strain SARG / CCMP1375 / SS120) GN=ccmA PE=3 SV=1	1.47	1.92	0.24	0.44
1::Q7VCD7_PROMA	Uncharacterized protein OS=Prochlorococcus marinus (strain SARG / CCMP1375 / SS120) GN=Pro_0803 PE=4 SV=1	61.93	95.08	13.71	43.29
1::RECA_PROMA	Protein RecA OS=Prochlorococcus marinus (strain SARG / CCMP1375 / SS120) GN=recA PE=3 SV=1	1.78	1.23	0.51	0.44
1::Q7VE83_PROMA	Glutathione S-transferase zeta class OS=Prochlorococcus marinus (strain SARG / CCMP1375 / SS120) GN=gst PE=4 SV=1	29.41	17.52	11.43	9.31
1::Q7VAY0_PROMA	NAD dependent epimerase/dehydratase OS=Prochlorococcus marinus (strain SARG / CCMP1375 / SS120) GN=wcaG PE=4 SV=1	14.25	9.89	3.9	4.94
1::Q7VCC1_PROMA	DevB-like secretion protein OS=Prochlorococcus marinus (strain SARG / CCMP1375 / SS120) GN=devB PE=4 SV=1	3.02	4.25	0.45	1.51
1::Q7VBE5_PROMA	Homoserine dehydrogenase OS=Prochlorococcus marinus (strain SARG / CCMP1375 / SS120) GN=thrA PE=3 SV=1	7.93	6.16	1.33	2.4
1::PCBH_PROMA	Divinyl chlorophyll a/b light-harvesting protein PcbH OS=Prochlorococcus marinus (strain SARG / CCMP1375 / SS120) GN=pcbH PE=2 SV=1	59.36	167.93	20.71	137.4
1::ATPX_PROMA	ATP synthase subunit b' OS=Prochlorococcus marinus (strain SARG / CCMP1375 / SS120) GN=atpG PE=3 SV=1	19.03	25.28	3.62	8.15
1::Q7VB20_PROMA	Transketolase OS=Prochlorococcus marinus (strain SARG / CCMP1375 / SS120) GN=Pro_1280 PE=4 SV=1	9.87	8.37	2	0.56
1::Q7VBL2_PROMA	NAD dependent epimerase/dehydratase OS=Prochlorococcus marinus (strain SARG / CCMP1375 / SS120) GN=wcaG PE=4 SV=1	1.95	1.47	0.39	0.78
1::PUR7_PROMA	Phosphoribosylaminoimidazole-succinocarboxamide synthase OS=Prochlorococcus marinus (strain SARG / CCMP1375 / SS120) GN=purC PE=3 SV=1	3.98	2.73	1.64	1.7
1::Q7VDC8_PROMA	Short-chain dehydrogenase/reductase family enzyme OS=Prochlorococcus marinus (strain SARG / CCMP1375 / SS120) GN=fabG PE=3 SV=1	13.72	11.14	3.61	1.95
1::RL21_PROMA	50S ribosomal protein L21 OS=Prochlorococcus marinus (strain SARG / CCMP1375 / SS120) GN=rplU PE=3 SV=1	61.77	54.22	13.76	7.73
1::Q7VBW6_PROMA	Uncharacterized conserved membrane protein OS=Prochlorococcus marinus (strain SARG / CCMP1375 / SS120) GN=Pro_0976 PE=4 SV=1	5.11	6.72	0.43	3.09
1::Q7VBQ5_PROMA	Aminotransferase, class V OS=Prochlorococcus marinus (strain SARG / CCMP1375 / SS120) GN=Pro_1037 PE=3 SV=1	9.25	13.72	1.7	7.98
1::Q7VBS3_PROMA	ABC-type phosphate/phosphonate transport system periplasmic component OS=Prochlorococcus marinus (strain SARG / CCMP1375 / SS120) GN=phnD PE=4 SV=1	4.2	4.68	0.64	0.91
1::Q7VBZ9_PROMA	Riboflavin biosynthesis protein RibBA OS=Prochlorococcus marinus (strain SARG / CCMP1375 / SS120) GN=ribB PE=3 SV=1	1.79	2.12	0.56	0.57
1::Q7VDX9_PROMA	Uncharacterized protein OS=Prochlorococcus marinus (strain SARG / CCMP1375 / SS120) GN=aarF PE=4 SV=1	4.35	4.04	0.96	3.03
1::Q7VD27_PROMA	Carboxysome shell peptide, CsoS1 OS=Prochlorococcus marinus (strain SARG / CCMP1375 / SS120) GN=ccmK PE=4 SV=1	20.51	21.93	2.66	3.56
1::RL17_PROMA	50S ribosomal protein L17 OS=Prochlorococcus marinus (strain SARG / CCMP1375 / SS120) GN=rplQ PE=3 SV=1	52.64	48.06	12.38	6.23
1::GCST_PROMA	Aminomethyltransferase OS=Prochlorococcus marinus (strain SARG / CCMP1375 / SS120) GN=gcvT PE=3 SV=1	6.03	5.58	1.43	2.79
1::Q7VAC6_PROMA	Na+/alanine symporter OS=Prochlorococcus marinus (strain SARG / CCMP1375 / SS120) GN=alsT PE=4 SV=1	25.56	24.06	7.7	14.63
1::Q7VB15_PROMA	SAM-dependent methyltransferase OS=Prochlorococcus marinus (strain SARG / CCMP1375 / SS120) GN=smtA PE=4 SV=1	9.17	9.95	1.21	3.9
1::PYRG_PROMA	CTP synthase OS=Prochlorococcus marinus (strain SARG / CCMP1375 / SS120) GN=pyrG PE=3 SV=1	3.31	3.4	0.77	1.72
1::Q7V9N7_PROMA	Magnesium transporter MgtE OS=Prochlorococcus marinus (strain SARG / CCMP1375 / SS120) GN=mgtE PE=3 SV=1	7.52	7.85	1.21	3.54
1::SYGA_PROMA	Glycine--tRNA ligase alpha subunit OS=Prochlorococcus marinus (strain SARG / CCMP1375 / SS120) GN=glyQ PE=3 SV=1	5.83	5.73	1.87	1.35
1::Q7VDH9_PROMA	Ribosome-associated protein Y OS=Prochlorococcus marinus (strain SARG / CCMP1375 / SS120) GN=Pro_0397 PE=4 SV=1	27.28	24.28	12.77	4.87
1::Q7VD54_PROMA	Uncharacterized protein OS=Prochlorococcus marinus (strain SARG / CCMP1375 / SS120) GN=Pro_0529 PE=4 SV=1	27.74	4.79	6.98	3.16
1::EFP_PROMA	Elongation factor P OS=Prochlorococcus marinus (strain SARG / CCMP1375 / SS120) GN=efp PE=3 SV=1	33.63	19.59	6.06	3.49
1::CH10_PROMA	10 kDa chaperonin OS=Prochlorococcus marinus (strain SARG / CCMP1375 / SS120) GN=groS PE=3 SV=1	1011.54	608.82	110.44	151.68
1::Q7VAS7_PROMA	FAD/FMN-containing dehydrogenase OS=Prochlorococcus marinus (strain SARG / CCMP1375 / SS120) GN=glcD PE=4 SV=1	13.98	6.76	3.55	1.62
1::Q7VD94_PROMA	Putative GTPase, G3E family OS=Prochlorococcus marinus (strain SARG / CCMP1375 / SS120) GN=Pro_0489 PE=4 SV=1	7.79	2.61	2.56	1.94
1::Q7VBZ2_PROMA	Uncharacterized protein OS=Prochlorococcus marinus (strain SARG / CCMP1375 / SS120) GN=Pro_0950 PE=4 SV=1	9.73	4.42	3.02	1.83
1::Q7VCU1_PROMA	Uncharacterized protein OS=Prochlorococcus marinus (strain SARG / CCMP1375 / SS120) GN=Pro_0649 PE=4 SV=1	34.92	15.43	11.8	5.76
1::RS9_PROMA	30S ribosomal protein S9 OS=Prochlorococcus marinus (strain SARG / CCMP1375 / SS120) GN=rpsI PE=3 SV=2	75.42	31.66	37.88	6.89
1::Q7VCR3_PROMA	Uncharacterized protein OS=Prochlorococcus marinus (strain SARG / CCMP1375 / SS120) GN=Pro_0677 PE=4 SV=1	7.21	13.23	1.05	4.98
1::CCMK_PROMA	Carbon dioxide-concentrating mechanism protein CcmK OS=Prochlorococcus marinus (strain SARG / CCMP1375 / SS120) GN=ccmK PE=3 SV=1	335.89	520.03	77.98	109.29
1::CYSC_PROMA	Adenylyl-sulfate kinase OS=Prochlorococcus marinus (strain SARG / CCMP1375 / SS120) GN=cysC PE=3 SV=1	31.35	18.13	8.65	4.69
1::Y144_PROMA	UPF0367 protein Pro_0144 OS=Prochlorococcus marinus (strain SARG / CCMP1375 / SS120) GN=Pro_0144 PE=3 SV=1	148.79	109.02	31.76	10.35
1::Q7VAM9_PROMA	Secreted pentapeptide repeats protein OS=Prochlorococcus marinus (strain SARG / CCMP1375 / SS120) GN=Pro_1431 PE=4 SV=1	1423.94	683.58	391.65	378.57
1::Q7VE78_PROMA	Oligoketide cyclase/lipid transport-like protein OS=Prochlorococcus marinus (strain SARG / CCMP1375 / SS120) GN=Pro_0135 PE=4 SV=1	75.99	46.09	18.86	15.63
1::Y479_PROMA	UPF0234 protein Pro_0479 OS=Prochlorococcus marinus (strain SARG / CCMP1375 / SS120) GN=Pro_0479 PE=3 SV=1	19.92	10.99	7.12	2.08
1::Q7VAT6_PROMA	Nickel-containing superoxide dismutase OS=Prochlorococcus marinus (strain SARG / CCMP1375 / SS120) GN=Pro_1368 PE=4 SV=1	228.58	162.23	39.76	46.36
1::RS8_PROMA	30S ribosomal protein S8 OS=Prochlorococcus marinus (strain SARG / CCMP1375 / SS120) GN=rpsH PE=3 SV=1	150.11	118.12	20.53	26.57
1::RISB_PROMA	6,7-dimethyl-8-ribityllumazine synthase OS=Prochlorococcus marinus (strain SARG / CCMP1375 / SS120) GN=ribH PE=3 SV=1	40.91	56.06	10.06	12.55
1::KAD_PROMA	Adenylate kinase OS=Prochlorococcus marinus (strain SARG / CCMP1375 / SS120) GN=adk PE=3 SV=1	19.8	13.33	4.75	5.89
1::DAPB_PROMA	4-hydroxy-tetrahydrodipicolinate reductase OS=Prochlorococcus marinus (strain SARG / CCMP1375 / SS120) GN=dapB PE=3 SV=1	28.89	23.09	5.96	2.87
1::PSAC_PROMA	Photosystem I iron-sulfur center OS=Prochlorococcus marinus (strain SARG / CCMP1375 / SS120) GN=psaC PE=3 SV=3	215.02	519.42	89.3	379.37
1::RS20_PROMA	30S ribosomal protein S20 OS=Prochlorococcus marinus (strain SARG / CCMP1375 / SS120) GN=rpsT PE=3 SV=1	35.14	26.64	8.48	5.55
1::Q7V9V2_PROMA	Predicted membrane protein OS=Prochlorococcus marinus (strain SARG / CCMP1375 / SS120) GN=Pro_1722 PE=4 SV=1	95.23	120.75	16.14	28.18
1::PCBF_PROMA	Divinyl chlorophyll a/b light-harvesting protein PcbF OS=Prochlorococcus marinus (strain SARG / CCMP1375 / SS120) GN=pcbF PE=2 SV=1	16.99	43.24	7.73	32.06
1::Q7TVA0_PROMA	3'-Phosphoadenosine 5'-phosphosulfate 3'-phosphatase OS=Prochlorococcus marinus (strain SARG / CCMP1375 / SS120) GN=cysQ PE=4 SV=1	6.78	5.18	1.65	1.4
1::Q7VB59_PROMA	NAD(P) transhydrogenase subunit beta OS=Prochlorococcus marinus (strain SARG / CCMP1375 / SS120) GN=pntB PE=3 SV=1	8.02	4.94	2.96	5.23
1::RL28_PROMA	50S ribosomal protein L28 OS=Prochlorococcus marinus (strain SARG / CCMP1375 / SS120) GN=rpmB PE=3 SV=2	18.07	15.49	1.84	3.22
1::TRPA_PROMA	Tryptophan synthase alpha chain OS=Prochlorococcus marinus (strain SARG / CCMP1375 / SS120) GN=trpA PE=3 SV=1	10.03	6.78	4.13	1.76
1::RL18_PROMA	50S ribosomal protein L18 OS=Prochlorococcus marinus (strain SARG / CCMP1375 / SS120) GN=rplR PE=3 SV=1	26.18	19.46	7.08	7.59
1::Q7V9P5_PROMA	Single-stranded DNA-binding protein OS=Prochlorococcus marinus (strain SARG / CCMP1375 / SS120) GN=ssb PE=3 SV=1	28.37	24.07	4.9	5.32
1::MNME_PROMA	tRNA modification GTPase MnmE OS=Prochlorococcus marinus (strain SARG / CCMP1375 / SS120) GN=mnmE PE=3 SV=1	1.13	0.86	0.32	0.3
1::RL20_PROMA	50S ribosomal protein L20 OS=Prochlorococcus marinus (strain SARG / CCMP1375 / SS120) GN=rplT PE=3 SV=1	38.98	30.02	11.44	10.9
1::Q7VC93_PROMA	Uracil phosphoribosyltransferase OS=Prochlorococcus marinus (strain SARG / CCMP1375 / SS120) GN=upp PE=4 SV=1	6.42	5.22	1.59	1.5
1::RL19_PROMA	50S ribosomal protein L19 OS=Prochlorococcus marinus (strain SARG / CCMP1375 / SS120) GN=rplS PE=3 SV=1	71.65	54.68	22.9	13.4
1::CLPX_PROMA	ATP-dependent Clp protease ATP-binding subunit ClpX OS=Prochlorococcus marinus (strain SARG / CCMP1375 / SS120) GN=clpX PE=3 SV=1	1.93	1.43	0.42	1.09
1::Q7VBF8_PROMA	DNA gyrase subunit A OS=Prochlorococcus marinus (strain SARG / CCMP1375 / SS120) GN=gyrA PE=3 SV=1	2.79	2.14	0.7	1.44
1::FUMC_PROMA	Fumarate hydratase class II OS=Prochlorococcus marinus (strain SARG / CCMP1375 / SS120) GN=fumC PE=3 SV=1	4.39	3.12	1.7	0.99
1::Q7VAP1_PROMA	Acyl-[acyl-carrier-protein]--UDP-N-acetylglucosamine O-acyltransferase OS=Prochlorococcus marinus (strain SARG / CCMP1375 / SS120) GN=lpxA PE=4 SV=1	33.12	26.52	9.42	6.77
1::Q7VE66_PROMA	Uncharacterized protein OS=Prochlorococcus marinus (strain SARG / CCMP1375 / SS120) GN=Pro_0147 PE=4 SV=1	26.12	21.79	5.94	15.06
1::Q7VBK5_PROMA	Uncharacterized membrane protein OS=Prochlorococcus marinus (strain SARG / CCMP1375 / SS120) GN=Pro_1087 PE=4 SV=1	16.83	14.19	3.11	9.68
1::AROK_PROMA	Shikimate kinase OS=Prochlorococcus marinus (strain SARG / CCMP1375 / SS120) GN=aroK PE=3 SV=1	10.75	11.93	1.69	2.37
1::Q7VEB7_PROMA	NADH dehydrogenase, FAD-containing subunit OS=Prochlorococcus marinus (strain SARG / CCMP1375 / SS120) GN=ndh PE=4 SV=1	2.68	2.31	0.71	1.05
1::Q7V9V5_PROMA	Prephenate dehydrogenase OS=Prochlorococcus marinus (strain SARG / CCMP1375 / SS120) GN=tyrA PE=4 SV=1	13.47	11.56	4.41	2.87
1::G3XCS3_PROMA	Phycoerythrin class III gamma chain OS=Prochlorococcus marinus (strain SARG / CCMP1375 / SS120) GN=ppeC PE=4 SV=1	2.23	2.16	0.26	2.13
1::SYC_PROMA	Cysteine--tRNA ligase OS=Prochlorococcus marinus (strain SARG / CCMP1375 / SS120) GN=cysS PE=3 SV=1	4.82	4.06	1.59	0.81
1::SYFA_PROMA	Phenylalanine--tRNA ligase alpha subunit OS=Prochlorococcus marinus (strain SARG / CCMP1375 / SS120) GN=pheS PE=3 SV=1	3.75	4.07	1.05	0.88
1::Q7VAX1_PROMA	ABC-type multidrug transport system ATPase and permease components OS=Prochlorococcus marinus (strain SARG / CCMP1375 / SS120) GN=mdlB PE=3 SV=1	2.41	2.28	0.53	1.51
1::GPMI_PROMA	2,3-bisphosphoglycerate-independent phosphoglycerate mutase OS=Prochlorococcus marinus (strain SARG / CCMP1375 / SS120) GN=gpmI PE=3 SV=1	6.66	5.83	2.68	1.98
1::Q7V9S0_PROMA	Alpha/beta superfamily hydrolase OS=Prochlorococcus marinus (strain SARG / CCMP1375 / SS120) GN=mhpC PE=4 SV=1	5.18	5.21	1.68	3.72
1::Q7VEB6_PROMA	Di/tricarboxylate transporter OS=Prochlorococcus marinus (strain SARG / CCMP1375 / SS120) GN=citT PE=4 SV=1	3.4	3.82	0.4	1.41
1::Q7VA24_PROMA	Trypsin-like serine protease OS=Prochlorococcus marinus (strain SARG / CCMP1375 / SS120) GN=degQ PE=4 SV=1	7.28	7.11	1.78	2.74
1::Q7VCV9_PROMA	Possible outer membrane protein OS=Prochlorococcus marinus (strain SARG / CCMP1375 / SS120) GN=Pro_0631 PE=4 SV=1	4.63	6.06	2.06	4.64
1::PURT_PROMA	Phosphoribosylglycinamide formyltransferase 2 OS=Prochlorococcus marinus (strain SARG / CCMP1375 / SS120) GN=purT PE=3 SV=1	4.45	4.6	0.9	2.15
1::Q7VBQ0_PROMA	Geranylgeranyl pyrophosphate synthase OS=Prochlorococcus marinus (strain SARG / CCMP1375 / SS120) GN=crtE PE=3 SV=1	4.87	5.21	0.93	2
1::Q7VDP9_PROMA	Protoporphyrin IX Mg-chelatase subunit ChlD OS=Prochlorococcus marinus (strain SARG / CCMP1375 / SS120) GN=chlD PE=4 SV=1	1.78	1.94	0.37	1.32
1::Q7VDE3_PROMA	Periplasmic binding protein-like II superfamily OS=Prochlorococcus marinus (strain SARG / CCMP1375 / SS120) GN=Pro_0436 PE=4 SV=1	2.9	3.08	0.32	1.35
1::Q7VE79_PROMA	Uroporphyrin-III synthase OS=Prochlorococcus marinus (strain SARG / CCMP1375 / SS120) GN=hemD PE=4 SV=1	8.97	2.56	1.54	0.49
1::Q7VD18_PROMA	Dihydroorotase OS=Prochlorococcus marinus (strain SARG / CCMP1375 / SS120) GN=pyrC PE=3 SV=1	8.34	5.64	0.59	0.78
1::IF3_PROMA	Translation initiation factor IF-3 OS=Prochlorococcus marinus (strain SARG / CCMP1375 / SS120) GN=infC PE=3 SV=1	19.74	14.61	2.5	0.79
1::PANB_PROMA	3-methyl-2-oxobutanoate hydroxymethyltransferase OS=Prochlorococcus marinus (strain SARG / CCMP1375 / SS120) GN=panB PE=3 SV=1	22.15	11.5	4.12	2.59
1::Q7VAQ6_PROMA	Bacterial nucleoid DNA-binding protein OS=Prochlorococcus marinus (strain SARG / CCMP1375 / SS120) GN=himA PE=3 SV=1	1198.4	313.01	504.87	120.92
1::Q7VE98_PROMA	Inositol monophosphatase family protein OS=Prochlorococcus marinus (strain SARG / CCMP1375 / SS120) GN=Pro_0115 PE=4 SV=1	14.37	3.5	4.68	2.96
1::GLYA_PROMA	Serine hydroxymethyltransferase OS=Prochlorococcus marinus (strain SARG / CCMP1375 / SS120) GN=glyA PE=3 SV=1	11.01	4.09	2.97	2.28
1::Q7VB77_PROMA	Glutathione peroxidase OS=Prochlorococcus marinus (strain SARG / CCMP1375 / SS120) GN=ctuE PE=3 SV=1	68.74	34.84	20.14	7.84
1::Q7VBF6_PROMA	Thioredoxin OS=Prochlorococcus marinus (strain SARG / CCMP1375 / SS120) GN=trxA PE=3 SV=1	199.75	128.92	28.15	31.61
1::Q7VBU3_PROMA	Uncharacterized protein OS=Prochlorococcus marinus (strain SARG / CCMP1375 / SS120) GN=Pro_0999 PE=4 SV=1	5.94	2.12	1.34	1.45
1::THIG_PROMA	Thiazole synthase OS=Prochlorococcus marinus (strain SARG / CCMP1375 / SS120) GN=thiG PE=3 SV=1	14.99	8.65	4.38	0.58
1::RS6_PROMA	30S ribosomal protein S6 OS=Prochlorococcus marinus (strain SARG / CCMP1375 / SS120) GN=rpsF PE=3 SV=1	50.31	40.35	4.29	4.6
1::Q7V9K6_PROMA	Glycosyltransferase OS=Prochlorococcus marinus (strain SARG / CCMP1375 / SS120) GN=rfaG PE=4 SV=1	16.82	6.24	6.45	3.63
1::Q7VD91_PROMA	Zn-dependent carboxypeptidase OS=Prochlorococcus marinus (strain SARG / CCMP1375 / SS120) GN=Pro_0492 PE=4 SV=1	7.09	4.64	0.83	1.46
1::Q7VC76_PROMA	Uncharacterized protein OS=Prochlorococcus marinus (strain SARG / CCMP1375 / SS120) GN=Pro_0866 PE=4 SV=1	63.86	46.76	9	8.94
1::PSBA_PROMA	Photosystem II protein D1 OS=Prochlorococcus marinus (strain SARG / CCMP1375 / SS120) GN=psbA PE=2 SV=2	103.81	342.48	26.83	226.85
1::Q7VD73_PROMA	Inorganic pyrophosphatase OS=Prochlorococcus marinus (strain SARG / CCMP1375 / SS120) GN=ppa PE=3 SV=1	30.2	15.87	13.05	4
1::RRF_PROMA	Ribosome-recycling factor OS=Prochlorococcus marinus (strain SARG / CCMP1375 / SS120) GN=frr PE=3 SV=1	101.45	61.85	28.51	16.83
1::Q7V9T0_PROMA	Uncharacterized protein OS=Prochlorococcus marinus (strain SARG / CCMP1375 / SS120) GN=Pro_1744 PE=4 SV=1	32.04	20.38	6.63	8.83
1::Q7VEC8_PROMA	ABC-type transport system involved in Fe-S cluster assembly ATPase component OS=Prochlorococcus marinus (strain SARG / CCMP1375 / SS120) GN=sufC PE=3 SV=1	4.02	2.59	1.07	1.26
1::RS13_PROMA	30S ribosomal protein S13 OS=Prochlorococcus marinus (strain SARG / CCMP1375 / SS120) GN=rpsM PE=3 SV=1	45.42	36.21	9.6	4.83
1::Q7VAY8_PROMA	NAD dependent epimerase/dehydratase OS=Prochlorococcus marinus (strain SARG / CCMP1375 / SS120) GN=wcaG PE=4 SV=1	24.31	15.23	7.78	7.77
1::Q7V9Y0_PROMA	Protein translocase subunit SecY OS=Prochlorococcus marinus (strain SARG / CCMP1375 / SS120) GN=secY PE=3 SV=1	4.87	7.21	1.28	2.56
1::PCBD_PROMA	Divinyl chlorophyll a/b light-harvesting protein PcbD OS=Prochlorococcus marinus (strain SARG / CCMP1375 / SS120) GN=pcbD PE=1 SV=1	66.06	176.47	22.82	131.72
1::Q7VC72_PROMA	Thioredoxin family protein OS=Prochlorococcus marinus (strain SARG / CCMP1375 / SS120) GN=Pro_0870 PE=4 SV=1	12.24	8.67	4.29	2.33
1::Q7VBZ3_PROMA	Cysteine sulfinate desulfinase/cysteine desulfurase OS=Prochlorococcus marinus (strain SARG / CCMP1375 / SS120) GN=nifS PE=4 SV=1	5.4	4.34	1.4	0.76
1::Q7VBE3_PROMA	ABC-type oligopeptide transport system periplasmic component OS=Prochlorococcus marinus (strain SARG / CCMP1375 / SS120) GN=ddpA PE=4 SV=1	1.28	2.19	0.37	1.32
1::Q7V9Q6_PROMA	Probable N-acyl-L-amino acid amidohydrolase OS=Prochlorococcus marinus (strain SARG / CCMP1375 / SS120) GN=Pro_1773 PE=4 SV=1	8.13	6.36	1.99	2.61
1::ACCD_PROMA	Acetyl-coenzyme A carboxylase carboxyl transferase subunit beta OS=Prochlorococcus marinus (strain SARG / CCMP1375 / SS120) GN=accD PE=3 SV=1	5.95	4.14	2.07	3.33
1::RL6_PROMA	50S ribosomal protein L6 OS=Prochlorococcus marinus (strain SARG / CCMP1375 / SS120) GN=rplF PE=3 SV=1	114.31	89.58	34.82	21.69
1::Q7VE93_PROMA	Uncharacterized conserved membrane protein OS=Prochlorococcus marinus (strain SARG / CCMP1375 / SS120) GN=Pro_0120 PE=4 SV=1	106.27	135.03	20.21	68.88
1::Q7VDP8_PROMA	ABC-type transport system involved in resistance to organic solvents periplasmic component OS=Prochlorococcus marinus (strain SARG / CCMP1375 / SS120) GN=ttg2C PE=4 SV=1	17.82	24.65	5.55	17.13
1::Q7VCD9_PROMA	Homoserine trans-succinylase OS=Prochlorococcus marinus (strain SARG / CCMP1375 / SS120) GN=metA PE=4 SV=1	5.65	5.64	0.94	3.51
1::TRPB_PROMA	Tryptophan synthase beta chain OS=Prochlorococcus marinus (strain SARG / CCMP1375 / SS120) GN=trpB PE=3 SV=1	2.83	2.79	0.58	1.53
1::RL24_PROMA	50S ribosomal protein L24 OS=Prochlorococcus marinus (strain SARG / CCMP1375 / SS120) GN=rplX PE=3 SV=1	36.74	30.84	15.69	5.73
1::Q7VDW5_PROMA	Predicted glutathione S-transferase OS=Prochlorococcus marinus (strain SARG / CCMP1375 / SS120) GN=ECM4 PE=3 SV=1	3.48	3.42	0.61	1.35
1::SYS_PROMA	Serine--tRNA ligase OS=Prochlorococcus marinus (strain SARG / CCMP1375 / SS120) GN=serS PE=3 SV=1	10.88	9.05	5.43	1.11
1::Q7VAC7_PROMA	Light dependent protochlorophyllide oxido-reductase OS=Prochlorococcus marinus (strain SARG / CCMP1375 / SS120) GN=por PE=4 SV=1	1.84	2.15	0.53	1.37
1::Q7VD81_PROMA	Single-stranded DNA-binding protein OS=Prochlorococcus marinus (strain SARG / CCMP1375 / SS120) GN=ssb PE=4 SV=1	38.1	37	13.22	8.22
1::Q7VBN0_PROMA	Uncharacterized protein OS=Prochlorococcus marinus (strain SARG / CCMP1375 / SS120) GN=Pro_1062 PE=4 SV=1	77.85	28.17	18.12	5.15
1::ISPH_PROMA	4-hydroxy-3-methylbut-2-enyl diphosphate reductase OS=Prochlorococcus marinus (strain SARG / CCMP1375 / SS120) GN=ispH PE=3 SV=1	4.21	1.62	0.17	0.63
1::Q7VCG7_PROMA	Uncharacterized protein OS=Prochlorococcus marinus (strain SARG / CCMP1375 / SS120) GN=Pro_0773 PE=4 SV=1	29.22	10.3	6.92	3.14
1::Q7VCL6_PROMA	Uncharacterized protein OS=Prochlorococcus marinus (strain SARG / CCMP1375 / SS120) GN=Pro_0724 PE=4 SV=1	57.14	24.54	14.69	5.39
1::Q7VBB6_PROMA	Uncharacterized protein OS=Prochlorococcus marinus (strain SARG / CCMP1375 / SS120) GN=Pro_1181 PE=4 SV=1	16.4	9.88	2.04	1.82
1::RS10_PROMA	30S ribosomal protein S10 OS=Prochlorococcus marinus (strain SARG / CCMP1375 / SS120) GN=rpsJ PE=3 SV=1	122.16	52.34	21.07	19.87
1::Q7VDK3_PROMA	LysM repeats containing protein OS=Prochlorococcus marinus (strain SARG / CCMP1375 / SS120) GN=Pro_0373 PE=4 SV=1	8.26	4.13	1.66	1.17
1::Q7VE75_PROMA	TPR-repeat protein, specific for cyanobacteria OS=Prochlorococcus marinus (strain SARG / CCMP1375 / SS120) GN=Pro_0138 PE=4 SV=1	31.25	18.75	7.4	2.35
1::Q7VEB0_PROMA	Uncharacterized protein OS=Prochlorococcus marinus (strain SARG / CCMP1375 / SS120) GN=Pro_0103 PE=4 SV=1	37.69	20.54	9.29	5.18
1::Q7VDY4_PROMA	Transcription termination/antitermination protein NusG OS=Prochlorococcus marinus (strain SARG / CCMP1375 / SS120) GN=nusG PE=3 SV=1	47.84	28.17	8.21	7.58
1::RL11_PROMA	50S ribosomal protein L11 OS=Prochlorococcus marinus (strain SARG / CCMP1375 / SS120) GN=rplK PE=3 SV=1	108.45	61.87	19.07	19.81
1::ISPE_PROMA	4-diphosphocytidyl-2-C-methyl-D-erythritol kinase OS=Prochlorococcus marinus (strain SARG / CCMP1375 / SS120) GN=ispE PE=3 SV=1	8.36	6.15	1.24	0.71
1::Q7VAY9_PROMA	UDP-glucose 4-epimerase OS=Prochlorococcus marinus (strain SARG / CCMP1375 / SS120) GN=galE PE=3 SV=1	13.59	7.61	3.37	2.98
1::Q7VEK8_PROMA	Amidophosphoribosyltransferase OS=Prochlorococcus marinus (strain SARG / CCMP1375 / SS120) GN=purF PE=3 SV=1	3.22	1.68	0.81	0.89
1::Q7TV90_PROMA	3-oxoacyl-[acyl-carrier-protein] synthase 2 OS=Prochlorococcus marinus (strain SARG / CCMP1375 / SS120) GN=fabB PE=3 SV=1	47.53	30.39	11.49	8.3
1::DAPA_PROMA	4-hydroxy-tetrahydrodipicolinate synthase OS=Prochlorococcus marinus (strain SARG / CCMP1375 / SS120) GN=dapA PE=3 SV=2	43.07	33.11	6.46	6.38
1::Q7VCW1_PROMA	DNA helicase OS=Prochlorococcus marinus (strain SARG / CCMP1375 / SS120) GN=Pro_0629 PE=4 SV=1	2.35	1.14	1.13	0.29
1::Q7VDR3_PROMA	Predicted dehydrogenase OS=Prochlorococcus marinus (strain SARG / CCMP1375 / SS120) GN=mviM PE=4 SV=1	11.01	17.25	3.84	3.88
1::PCBE_PROMA	Divinyl chlorophyll a/b light-harvesting protein PcbE OS=Prochlorococcus marinus (strain SARG / CCMP1375 / SS120) GN=pcbE PE=1 SV=1	100.26	329.76	37.71	251.22
1::Q7VBG5_PROMA	Geranylgeranyl pyrophosphate synthase OS=Prochlorococcus marinus (strain SARG / CCMP1375 / SS120) GN=ispA PE=3 SV=1	38.87	26.01	12.11	6.1
1::RL9_PROMA	50S ribosomal protein L9 OS=Prochlorococcus marinus (strain SARG / CCMP1375 / SS120) GN=rplI PE=3 SV=1	73.87	46.27	11.49	21.18
1::Q7VB18_PROMA	NAD dependent epimerase/dehydratase OS=Prochlorococcus marinus (strain SARG / CCMP1375 / SS120) GN=wcaG PE=4 SV=1	12.73	8.27	4.1	3.7
1::Q7V9U2_PROMA	Anthranilate/para-aminobenzoate synthase component I OS=Prochlorococcus marinus (strain SARG / CCMP1375 / SS120) GN=trpE PE=4 SV=1	10.54	5.83	4.52	1.94
1::Q7VCX8_PROMA	Retron-type reverse transcriptase OS=Prochlorococcus marinus (strain SARG / CCMP1375 / SS120) GN=Pro_0612 PE=4 SV=1	3.96	3.16	0.76	0.74
1::Q7VBI7_PROMA	Diaminopimelate decarboxylase OS=Prochlorococcus marinus (strain SARG / CCMP1375 / SS120) GN=lysA PE=3 SV=1	11.81	9.27	2.18	2.66
1::HIS4_PROMA	1-(5-phosphoribosyl)-5-[(5-phosphoribosylamino)methylideneamino] imidazole-4-carboxamide isomerase OS=Prochlorococcus marinus (strain SARG / CCMP1375 / SS120) GN=hisA PE=3 SV=1	8.34	6.12	1.83	4.52
1::GLMU_PROMA	Bifunctional protein GlmU OS=Prochlorococcus marinus (strain SARG / CCMP1375 / SS120) GN=glmU PE=3 SV=1	4.51	3.67	1.09	1.61
1::Q7V9E8_PROMA	Threonine synthase OS=Prochlorococcus marinus (strain SARG / CCMP1375 / SS120) GN=thrC PE=3 SV=1	15.15	18.41	3.52	6.55
1::Q7VB57_PROMA	NAD/NADP transhydrogenase alpha subunit OS=Prochlorococcus marinus (strain SARG / CCMP1375 / SS120) GN=pntA PE=4 SV=1	3.69	3.46	0.69	1.73
1::Q7VE29_PROMA	Citrate synthase OS=Prochlorococcus marinus (strain SARG / CCMP1375 / SS120) GN=gltA PE=3 SV=1	22.59	24.89	8.34	8.36
1::Q7VAX8_PROMA	Glycosyltransferase OS=Prochlorococcus marinus (strain SARG / CCMP1375 / SS120) GN=wcaA PE=4 SV=1	5.47	5.22	1.07	2.64
1::Q7VED0_PROMA	Cysteine desulfurase OS=Prochlorococcus marinus (strain SARG / CCMP1375 / SS120) GN=csdB PE=4 SV=1	5.73	5.63	0.18	0.49
1::Q7VBP8_PROMA	N-acetylmuramoyl-L-alanine amidase OS=Prochlorococcus marinus (strain SARG / CCMP1375 / SS120) GN=amiC PE=4 SV=1	3.31	4.57	0.86	3.12
1::Q7VDA8_PROMA	Methionine aminopeptidase OS=Prochlorococcus marinus (strain SARG / CCMP1375 / SS120) GN=map PE=3 SV=1	16.85	16.4	3.5	5.09
1::ATPD_PROMA	ATP synthase subunit delta OS=Prochlorococcus marinus (strain SARG / CCMP1375 / SS120) GN=atpH PE=3 SV=1	63.97	64.86	18.94	18.46
1::Q7VAA3_PROMA	Uncharacterized protein OS=Prochlorococcus marinus (strain SARG / CCMP1375 / SS120) GN=Pro_1561 PE=4 SV=1	114.48	106.16	68.14	22.69
1::Q7VC15_PROMA	L-threonine dehydratase OS=Prochlorococcus marinus (strain SARG / CCMP1375 / SS120) GN=ilvA PE=3 SV=1	4.89	4.84	1.22	1.27
1::RL14_PROMA	50S ribosomal protein L14 OS=Prochlorococcus marinus (strain SARG / CCMP1375 / SS120) GN=rplN PE=3 SV=1	66.68	64.47	20.3	10.38
1::Q7VDX6_PROMA	Thioredoxin reductase OS=Prochlorococcus marinus (strain SARG / CCMP1375 / SS120) GN=trxB PE=4 SV=1	40.25	18.97	4.56	3.68
1::Q7VDU0_PROMA	Uncharacterized conserved membrane protein OS=Prochlorococcus marinus (strain SARG / CCMP1375 / SS120) GN=Pro_0278 PE=4 SV=1	5.53	31.3	2.17	11.72
1::Q7V9M2_PROMA	Aspartokinase OS=Prochlorococcus marinus (strain SARG / CCMP1375 / SS120) GN=lysC PE=3 SV=1	2.54	4.49	0.26	0.63
1::Q7VC00_PROMA	Peptidyl-prolyl cis-trans isomerase OS=Prochlorococcus marinus (strain SARG / CCMP1375 / SS120) GN=ppiB PE=3 SV=1	57.51	7.57	27.99	1.82
1::Q7VB19_PROMA	1-deoxy-xylulose 5-phosphate synthase OS=Prochlorococcus marinus (strain SARG / CCMP1375 / SS120) GN=Pro_1281 PE=4 SV=1	14.36	7.06	2.8	1.32
1::Q7VBU7_PROMA	Predicted Zn-dependent protease OS=Prochlorococcus marinus (strain SARG / CCMP1375 / SS120) GN=tldD PE=4 SV=1	4.03	1.68	1.12	0.79
1::DNAJ_PROMA	Chaperone protein DnaJ OS=Prochlorococcus marinus (strain SARG / CCMP1375 / SS120) GN=dnaJ PE=3 SV=1	4.38	9.63	1.03	3.41
1::Q7VD69_PROMA	Dihydroorotase OS=Prochlorococcus marinus (strain SARG / CCMP1375 / SS120) GN=pyrC PE=4 SV=1	14.16	5.15	8.4	1.64
1::Q7VE19_PROMA	Cysteine desulfurase OS=Prochlorococcus marinus (strain SARG / CCMP1375 / SS120) GN=nifS PE=4 SV=1	4.73	2.61	1.18	0.97
1::Q7VBQ7_PROMA	L-2,4-diaminobutyrate decarboxylase OS=Prochlorococcus marinus (strain SARG / CCMP1375 / SS120) GN=gadB PE=3 SV=1	8.6	4.86	2.36	1.81
1::SYL_PROMA	Leucine--tRNA ligase OS=Prochlorococcus marinus (strain SARG / CCMP1375 / SS120) GN=leuS PE=3 SV=1	5.97	3.17	2.51	0.72
1::Q7VA94_PROMA	AmpC OS=Prochlorococcus marinus (strain SARG / CCMP1375 / SS120) GN=ampC PE=4 SV=1	3.46	6.97	1.01	3.16
1::Q7V9S5_PROMA	Isocitrate dehydrogenase [NADP] OS=Prochlorococcus marinus (strain SARG / CCMP1375 / SS120) GN=icd PE=3 SV=1	3.84	5.5	0.65	1.43
1::RL7_PROMA	50S ribosomal protein L7/L12 OS=Prochlorococcus marinus (strain SARG / CCMP1375 / SS120) GN=rplL PE=3 SV=1	375.65	308.34	17.55	69.74
1::Q7TV99_PROMA	2-C-methyl-D-erythritol 2,4-cyclodiphosphate synthase OS=Prochlorococcus marinus (strain SARG / CCMP1375 / SS120) GN=ispF PE=3 SV=1	12.83	9.34	3.27	1.93
1::Q7VAW4_PROMA	Riboflavin biosynthesis protein RibD OS=Prochlorococcus marinus (strain SARG / CCMP1375 / SS120) GN=ribD PE=3 SV=1	7.19	6.5	0.64	0.58
1::RF1_PROMA	Peptide chain release factor 1 OS=Prochlorococcus marinus (strain SARG / CCMP1375 / SS120) GN=prfA PE=3 SV=1	6.37	4.99	1.38	1.23
1::Q7VAA1_PROMA	Adhesin-like protein OS=Prochlorococcus marinus (strain SARG / CCMP1375 / SS120) GN=Pro_1563 PE=4 SV=1	32.24	19.29	14.21	18.77
1::RS5_PROMA	30S ribosomal protein S5 OS=Prochlorococcus marinus (strain SARG / CCMP1375 / SS120) GN=rpsE PE=3 SV=1	20.66	18.63	2.77	1.52
1::RS4_PROMA	30S ribosomal protein S4 OS=Prochlorococcus marinus (strain SARG / CCMP1375 / SS120) GN=rpsD PE=3 SV=1	73.72	61.4	16.01	7.05
1::Q7VCB0_PROMA	Glycine--tRNA ligase beta subunit OS=Prochlorococcus marinus (strain SARG / CCMP1375 / SS120) GN=glyS PE=3 SV=1	4.48	3.87	0.82	0.55
1::RL10_PROMA	50S ribosomal protein L10 OS=Prochlorococcus marinus (strain SARG / CCMP1375 / SS120) GN=rplJ PE=3 SV=1	52.51	45.11	8.72	11.11
1::Q7VDT2_PROMA	Repeats containing protein OS=Prochlorococcus marinus (strain SARG / CCMP1375 / SS120) GN=Pro_0286 PE=4 SV=1	2.71	3.48	0.56	1.14
1::Q7VE60_PROMA	Cation transport ATPase OS=Prochlorococcus marinus (strain SARG / CCMP1375 / SS120) GN=zntA PE=3 SV=1	3.84	3.01	0.74	1.84
1::Q7VDA2_PROMA	Membrane protease subunits OS=Prochlorococcus marinus (strain SARG / CCMP1375 / SS120) GN=hflC PE=4 SV=1	32.56	52.61	10.68	33.23
1::Q7VBX2_PROMA	Methionine--tRNA ligase OS=Prochlorococcus marinus (strain SARG / CCMP1375 / SS120) GN=metG PE=3 SV=1	5.92	5.17	1.85	4.09
1::RL15_PROMA	50S ribosomal protein L15 OS=Prochlorococcus marinus (strain SARG / CCMP1375 / SS120) GN=rplO PE=3 SV=1	74.24	68	7.03	22.55
1::Q7VCH4_PROMA	Pyruvate dehydrogenase E1 component beta subunit OS=Prochlorococcus marinus (strain SARG / CCMP1375 / SS120) GN=acoB PE=4 SV=1	14.56	12.54	5.29	2.9
1::Q7VD40_PROMA	Light dependent protochlorophyllide oxido-reductase OS=Prochlorococcus marinus (strain SARG / CCMP1375 / SS120) GN=por PE=4 SV=1	6.38	7.01	1.61	6.69
1::RL22_PROMA	50S ribosomal protein L22 OS=Prochlorococcus marinus (strain SARG / CCMP1375 / SS120) GN=rplV PE=3 SV=1	60.59	54.6	18.04	19.13
1::Q7VBV4_PROMA	Exoribonuclease R OS=Prochlorococcus marinus (strain SARG / CCMP1375 / SS120) GN=vacB PE=4 SV=1	2.54	2.87	0.81	1.07
1::Q7VDY2_PROMA	ATPases with chaperone activity, ATP-binding subunit OS=Prochlorococcus marinus (strain SARG / CCMP1375 / SS120) GN=clpA PE=3 SV=1	1.36	1.76	0.7	1.43
1::Q7VD21_PROMA	ABC-type multidrug transport system ATPase and permease components OS=Prochlorococcus marinus (strain SARG / CCMP1375 / SS120) GN=mdlB PE=3 SV=1	3.74	4.15	0.83	1.65
1::Q7V9R2_PROMA	Glutamine--fructose-6-phosphate aminotransferase [isomerizing] OS=Prochlorococcus marinus (strain SARG / CCMP1375 / SS120) GN=glmS PE=3 SV=1	4.34	4.94	1.33	2.66
1::Q7VD88_PROMA	RNA polymerase sigma factor SigA OS=Prochlorococcus marinus (strain SARG / CCMP1375 / SS120) GN=rpoD PE=3 SV=1	17.35	7.78	4.38	1.15
1::AROB_PROMA	3-dehydroquinate synthase OS=Prochlorococcus marinus (strain SARG / CCMP1375 / SS120) GN=aroB PE=3 SV=1	15.73	11.17	1.2	1.35
1::Q7VCE1_PROMA	Uncharacterized protein OS=Prochlorococcus marinus (strain SARG / CCMP1375 / SS120) GN=Pro_0799 PE=4 SV=1	20.18	7.66	4.1	3.18
1::RPIA_PROMA	Ribose-5-phosphate isomerase A OS=Prochlorococcus marinus (strain SARG / CCMP1375 / SS120) GN=rpiA PE=3 SV=1	100.7	52.76	18.25	12.99
1::HISX_PROMA	Histidinol dehydrogenase OS=Prochlorococcus marinus (strain SARG / CCMP1375 / SS120) GN=hisD PE=3 SV=1	25.2	9.78	7.53	4.47
1::Q7V9U3_PROMA	Uncharacterized conserved protein OS=Prochlorococcus marinus (strain SARG / CCMP1375 / SS120) GN=Pro_1731 PE=4 SV=1	14.4	5.09	3.97	2.59
1::RL1_PROMA	50S ribosomal protein L1 OS=Prochlorococcus marinus (strain SARG / CCMP1375 / SS120) GN=rplA PE=3 SV=1	150.41	88.04	29.18	19.79
1::Q7VEC7_PROMA	ABC-type transport system involved in Fe-S cluster assembly permease component OS=Prochlorococcus marinus (strain SARG / CCMP1375 / SS120) GN=sufB PE=4 SV=1	7.29	2.95	2.31	1.19
1::Q7VD98_PROMA	Uncharacterized protein OS=Prochlorococcus marinus (strain SARG / CCMP1375 / SS120) GN=Pro_0485 PE=4 SV=1	9.03	5.65	1.23	1.41
1::Q7TV91_PROMA	HEAT-like repeat containing protein OS=Prochlorococcus marinus (strain SARG / CCMP1375 / SS120) GN=Pro_1634 PE=4 SV=1	19.35	11.46	4.64	2.05
1::Q7V9S1_PROMA	Galactose mutarotase related enzyme OS=Prochlorococcus marinus (strain SARG / CCMP1375 / SS120) GN=galM PE=4 SV=1	14.66	8.31	3.92	1.7
1::Q7VE80_PROMA	Beta-N-acetylhexosaminidase OS=Prochlorococcus marinus (strain SARG / CCMP1375 / SS120) GN=cglX PE=4 SV=1	6.74	4.16	2.06	0.52
1::Q7VBP7_PROMA	Nitrilase-like protein OS=Prochlorococcus marinus (strain SARG / CCMP1375 / SS120) GN=Pro_1045 PE=4 SV=1	41.62	24.45	11.13	7.99
1::Q7VEC9_PROMA	ABC-type transport system involved in Fe-S cluster assembly permease component OS=Prochlorococcus marinus (strain SARG / CCMP1375 / SS120) GN=sufB PE=4 SV=1	9.88	4.62	4.35	1.78
1::Q7VBU6_PROMA	Predicted inactivated Zn-dependent protease OS=Prochlorococcus marinus (strain SARG / CCMP1375 / SS120) GN=pmbA PE=4 SV=1	5.73	2.49	2.86	1.44
1::Q7VDW1_PROMA	Photosystem II manganese-stabilizing protein PsbO OS=Prochlorococcus marinus (strain SARG / CCMP1375 / SS120) GN=psbO PE=4 SV=1	955.7	617.15	197.06	239.04
1::Q7V9U1_PROMA	Photosystem I reaction center subunit II PsaD OS=Prochlorococcus marinus (strain SARG / CCMP1375 / SS120) GN=psaD PE=4 SV=1	284.69	639.9	72.24	366.61
1::Q7VEF3_PROMA	Glycosyltransferase OS=Prochlorococcus marinus (strain SARG / CCMP1375 / SS120) GN=wcaA PE=4 SV=1	29.82	15.1	4.51	7.54
1::SURE_PROMA	5'-nucleotidase SurE OS=Prochlorococcus marinus (strain SARG / CCMP1375 / SS120) GN=surE PE=3 SV=1	23.57	16.17	6.48	3.91
1::RS7_PROMA	30S ribosomal protein S7 OS=Prochlorococcus marinus (strain SARG / CCMP1375 / SS120) GN=rpsG PE=3 SV=1	178.48	125.69	48.91	35.33
1::G3XCS9_PROMA	Phycoerythrin class III alpha chain CpeA OS=Prochlorococcus marinus (strain SARG / CCMP1375 / SS120) GN=cpeA PE=3 SV=1	245.53	158.96	83.1	41.52
1::RS18_PROMA	30S ribosomal protein S18 OS=Prochlorococcus marinus (strain SARG / CCMP1375 / SS120) GN=rpsR PE=3 SV=1	43.01	26.69	10.72	20.2
1::Q7VE63_PROMA	Two-component response regulator OS=Prochlorococcus marinus (strain SARG / CCMP1375 / SS120) GN=ompR PE=4 SV=1	95.29	53.17	47.38	24.14
1::Q7VEI5_PROMA	4-hydroxythreonine-4-phosphate dehydrogenase OS=Prochlorococcus marinus (strain SARG / CCMP1375 / SS120) GN=pdxA PE=3 SV=1	5.31	3.58	2.11	0.91
1::PCBG_PROMA	Divinyl chlorophyll a/b light-harvesting protein PcbG OS=Prochlorococcus marinus (strain SARG / CCMP1375 / SS120) GN=pcbG PE=1 SV=1	617.37	1406.25	153.13	1020.93
1::Q7VD90_PROMA	Inorganic pyrophosphatase OS=Prochlorococcus marinus (strain SARG / CCMP1375 / SS120) GN=ppa PE=4 SV=1	329.74	257	90.57	69.72
1::GATA_PROMA	Glutamyl-tRNA(Gln) amidotransferase subunit A OS=Prochlorococcus marinus (strain SARG / CCMP1375 / SS120) GN=gatA PE=3 SV=1	11.52	9.25	1.88	5.21
1::COMB_PROMA	Probable 2-phosphosulfolactate phosphatase OS=Prochlorococcus marinus (strain SARG / CCMP1375 / SS120) GN=comB PE=3 SV=1	61.26	38.23	38.1	13.82
1::Q7VCA7_PROMA	Predicted membrane GTPase OS=Prochlorococcus marinus (strain SARG / CCMP1375 / SS120) GN=typA PE=4 SV=1	3.23	2.74	0.72	2.44
1::ARGB_PROMA	Acetylglutamate kinase OS=Prochlorococcus marinus (strain SARG / CCMP1375 / SS120) GN=argB PE=3 SV=1	20.63	19.26	6.42	13.22
1::Q7VCJ8_PROMA	ABC-type multidrug transport system ATPase and permease components OS=Prochlorococcus marinus (strain SARG / CCMP1375 / SS120) GN=mdlB PE=4 SV=1	4.46	4.28	0.77	2.63
1::Q7V9P6_PROMA	Actin-like ATPase OS=Prochlorococcus marinus (strain SARG / CCMP1375 / SS120) GN=mreB PE=4 SV=1	24.39	31.83	6.7	19.43
1::SYA_PROMA	Alanine--tRNA ligase OS=Prochlorococcus marinus (strain SARG / CCMP1375 / SS120) GN=alaS PE=3 SV=1	3.12	3.35	0.92	1.21
1::Q7VB05_PROMA	Periplasmic serine protease (ClpP class) OS=Prochlorococcus marinus (strain SARG / CCMP1375 / SS120) GN=sppA PE=4 SV=1	38.39	44.8	10.9	33.35
1::Q7VBP4_PROMA	3-phosphoshikimate 1-carboxyvinyltransferase OS=Prochlorococcus marinus (strain SARG / CCMP1375 / SS120) GN=aroA PE=3 SV=1	30.44	13.16	6.03	2.12
1::GSHB_PROMA	Glutathione synthetase OS=Prochlorococcus marinus (strain SARG / CCMP1375 / SS120) GN=gshB PE=3 SV=1	30.41	10	8.98	3.01
1::Q7VE86_PROMA	6-pyruvoyl-tetrahydropterin synthase OS=Prochlorococcus marinus (strain SARG / CCMP1375 / SS120) GN=Pro_0127 PE=4 SV=1	63.97	29.03	14.18	6.65
1::YCF3_PROMA	Photosystem I assembly protein Ycf3 OS=Prochlorococcus marinus (strain SARG / CCMP1375 / SS120) GN=ycf3 PE=3 SV=1	46.62	25.35	9.31	5.52
1::Q7VD68_PROMA	Phosphoglycerate mutase OS=Prochlorococcus marinus (strain SARG / CCMP1375 / SS120) GN=gpmB PE=4 SV=1	9.72	5.55	1.22	1.76
1::Q7VBP5_PROMA	3-polyprenyl-4-hydroxybenzoate decarboxylase elated enzyme OS=Prochlorococcus marinus (strain SARG / CCMP1375 / SS120) GN=ubiD PE=4 SV=1	8.74	4.14	1.69	1.64
1::Q7VEE1_PROMA	Protein implicated in RNA metabolism (PRC-barrel domain) OS=Prochlorococcus marinus (strain SARG / CCMP1375 / SS120) GN=Pro_0072 PE=4 SV=1	17.01	9.31	4.88	2.26
1::Q7VE54_PROMA	Malonyl CoA-acyl carrier protein transacylase OS=Prochlorococcus marinus (strain SARG / CCMP1375 / SS120) GN=fabD PE=3 SV=1	70.67	39.89	12.4	13.16
1::Q7VDL0_PROMA	Periplasmic protease OS=Prochlorococcus marinus (strain SARG / CCMP1375 / SS120) GN=prc PE=3 SV=1	19.13	12.89	3.92	2.84
1::Q7VC85_PROMA	Predicted dehydrogenase OS=Prochlorococcus marinus (strain SARG / CCMP1375 / SS120) GN=mviM PE=4 SV=1	12.41	7.91	1.88	2.71
1::SYR_PROMA	Arginine--tRNA ligase OS=Prochlorococcus marinus (strain SARG / CCMP1375 / SS120) GN=argS PE=3 SV=1	3.83	1.79	1.28	0.68
1::Q7VC60_PROMA	Ferritin OS=Prochlorococcus marinus (strain SARG / CCMP1375 / SS120) GN=ftn PE=3 SV=1	106.28	76.86	17.56	15.8
1::Q7VB47_PROMA	Acetolactate synthase, small (Regulatory) subunit OS=Prochlorococcus marinus (strain SARG / CCMP1375 / SS120) GN=ilvH PE=4 SV=1	61.57	42.09	13.89	8.21
1::TAL_PROMA	Transaldolase OS=Prochlorococcus marinus (strain SARG / CCMP1375 / SS120) GN=tal PE=3 SV=1	14.37	9.24	2.3	3.39
1::HISZ_PROMA	ATP phosphoribosyltransferase regulatory subunit OS=Prochlorococcus marinus (strain SARG / CCMP1375 / SS120) GN=hisZ PE=3 SV=1	15.61	12.32	2.41	1.38
1::Q7VDH6_PROMA	Uncharacterized protein OS=Prochlorococcus marinus (strain SARG / CCMP1375 / SS120) GN=Pro_0400 PE=4 SV=1	107.09	78.2	17.83	21.7
1::Q7VAD1_PROMA	Phosphate-binding protein OS=Prochlorococcus marinus (strain SARG / CCMP1375 / SS120) GN=pstS PE=3 SV=1	20.32	42.16	4.51	23.95
1::SYY_PROMA	Tyrosine--tRNA ligase OS=Prochlorococcus marinus (strain SARG / CCMP1375 / SS120) GN=tyrS PE=3 SV=1	8.44	10.06	0.97	1.7
1::Q7VDH7_PROMA	Long-chain acyl-CoA synthetase OS=Prochlorococcus marinus (strain SARG / CCMP1375 / SS120) GN=fAA1 PE=4 SV=1	6.44	4.71	1.32	1.92
1::Q7VB44_PROMA	Photosystem II D2 protein OS=Prochlorococcus marinus (strain SARG / CCMP1375 / SS120) GN=psbD PE=3 SV=1	104.02	222.94	31.73	149.74
1::Q7VDQ4_PROMA	Enoyl-[acyl-carrier-protein] reductase [NADH] OS=Prochlorococcus marinus (strain SARG / CCMP1375 / SS120) GN=fabI PE=3 SV=1	18.15	23.9	6.08	5.24
1::CYF_PROMA	Cytochrome f OS=Prochlorococcus marinus (strain SARG / CCMP1375 / SS120) GN=petA PE=3 SV=1	30.2	59.89	12.95	44.03
1::Q7V9S3_PROMA	L-lactate dehydrogenase (FMN-dependent) related enzyme OS=Prochlorococcus marinus (strain SARG / CCMP1375 / SS120) GN=lldD PE=4 SV=1	6.72	10.19	1.99	6.54
1::Q7VAZ1_PROMA	UDP-glucose 6-dehydrogenase OS=Prochlorococcus marinus (strain SARG / CCMP1375 / SS120) GN=ugd PE=3 SV=1	10.22	11.32	1.32	2.51
1::Q7VCB1_PROMA	Ferredoxin-sulfite reductase OS=Prochlorococcus marinus (strain SARG / CCMP1375 / SS120) GN=sir PE=4 SV=1	2.8	2.58	0.19	0.91
1::Q7VDA6_PROMA	BioD-like N-terminal domain of phosphotransacetylase OS=Prochlorococcus marinus (strain SARG / CCMP1375 / SS120) GN=pta PE=4 SV=1	10.58	9.57	2.31	4.32
1::Q7VE73_PROMA	Predicted nucleoside-diphosphate sugar epimerase OS=Prochlorococcus marinus (strain SARG / CCMP1375 / SS120) GN=Pro_0140 PE=4 SV=1	6.72	14.41	1.25	13.2
1::Q7VDL3_PROMA	Site-determining protein OS=Prochlorococcus marinus (strain SARG / CCMP1375 / SS120) GN=minD PE=3 SV=1	26.63	25.18	3.63	8.25
1::SECD_PROMA	Protein translocase subunit SecD OS=Prochlorococcus marinus (strain SARG / CCMP1375 / SS120) GN=secD PE=3 SV=1	16.56	15.36	5.66	7.88
1::LEU1_PROMA	2-isopropylmalate synthase OS=Prochlorococcus marinus (strain SARG / CCMP1375 / SS120) GN=leuA PE=3 SV=1	6.27	6.03	1.22	1.3
1::Q7VEF7_PROMA	ABC-type multidrug transport system ATPase and permease components OS=Prochlorococcus marinus (strain SARG / CCMP1375 / SS120) GN=mdlB PE=3 SV=1	3.48	3.98	0.66	1.81
1::THIC_PROMA	Phosphomethylpyrimidine synthase OS=Prochlorococcus marinus (strain SARG / CCMP1375 / SS120) GN=thiC PE=3 SV=1	12.31	5.6	3.36	1.5
1::ISPD_PROMA	2-C-methyl-D-erythritol 4-phosphate cytidylyltransferase OS=Prochlorococcus marinus (strain SARG / CCMP1375 / SS120) GN=ispD PE=3 SV=1	15.68	9.95	2.78	1.9
1::Q7VA12_PROMA	Ribonucleases G/E OS=Prochlorococcus marinus (strain SARG / CCMP1375 / SS120) GN=cafA PE=4 SV=1	14.07	7.64	4	1.49
1::Q7V9P9_PROMA	Two-component response regulator OS=Prochlorococcus marinus (strain SARG / CCMP1375 / SS120) GN=Pro_1780 PE=4 SV=1	35.02	19.23	3.62	8.17
1::Q7VE57_PROMA	Two-component response regulator OS=Prochlorococcus marinus (strain SARG / CCMP1375 / SS120) GN=ompR PE=4 SV=1	62.01	31.17	16.57	13.73
1::Q7VC05_PROMA	Inositol monophosphatase family OS=Prochlorococcus marinus (strain SARG / CCMP1375 / SS120) GN=suhB PE=4 SV=1	12.21	8.8	1.15	2.06
1::PSAB_PROMA	Photosystem I P700 chlorophyll a apoprotein A2 OS=Prochlorococcus marinus (strain SARG / CCMP1375 / SS120) GN=psaB PE=3 SV=1	219.23	497.23	55.87	269.23
1::Q7VEI8_PROMA	Peptidyl-prolyl cis-trans isomerase OS=Prochlorococcus marinus (strain SARG / CCMP1375 / SS120) GN=ppiB PE=4 SV=1	7.57	6.29	0.84	1.12
1::Q7VBK9_PROMA	Two-component response regulator OS=Prochlorococcus marinus (strain SARG / CCMP1375 / SS120) GN=ompR PE=4 SV=1	46.83	33.27	8.67	12.68
1::Q7VDU5_PROMA	Predicted alternative thymidylate synthase OS=Prochlorococcus marinus (strain SARG / CCMP1375 / SS120) GN=THY1 PE=4 SV=1	48.43	35.14	13.83	9.49
1::Q7VE64_PROMA	Membrane protease subunit, stomatin/prohibitin family OS=Prochlorococcus marinus (strain SARG / CCMP1375 / SS120) GN=Pro_0149 PE=4 SV=1	64.22	50.93	14.03	11.16
1::RL5_PROMA	50S ribosomal protein L5 OS=Prochlorococcus marinus (strain SARG / CCMP1375 / SS120) GN=rplE PE=3 SV=1	82.89	68.95	18.5	13.75
1::Q7VC43_PROMA	ABC-type multidrug transport system ATPase and permease components OS=Prochlorococcus marinus (strain SARG / CCMP1375 / SS120) GN=mdlB PE=3 SV=1	6.38	4.86	1.5	3.71
1::Q7VDW3_PROMA	ATP-dependent zinc metalloprotease FtsH OS=Prochlorococcus marinus (strain SARG / CCMP1375 / SS120) GN=ftsH PE=3 SV=1	20.9	17.23	4.85	5.47
1::Q7VC69_PROMA	NAD dependent epimerase/dehydratase OS=Prochlorococcus marinus (strain SARG / CCMP1375 / SS120) GN=wcaG PE=4 SV=1	20.17	16.93	5.38	2.46
1::Q7VAY1_PROMA	ADP-heptose synthase OS=Prochlorococcus marinus (strain SARG / CCMP1375 / SS120) GN=rfaE PE=4 SV=1	7.75	8.52	1.38	2.42
1::Q7V9N1_PROMA	Cyanobacteria-specific GntR-like HTH domain containing transcriptional regulator OS=Prochlorococcus marinus (strain SARG / CCMP1375 / SS120) GN=Pro_1799 PE=4 SV=1	7.62	7.87	1.16	5.03
1::SECA_PROMA	Protein translocase subunit SecA OS=Prochlorococcus marinus (strain SARG / CCMP1375 / SS120) GN=secA PE=3 SV=1	5.56	5.56	1.71	3.46
1::Q7VEB4_PROMA	K+ transport system, NAD-binding component OS=Prochlorococcus marinus (strain SARG / CCMP1375 / SS120) GN=trkA PE=4 SV=1	16.59	14.68	6.78	2.4
1::CLPB_PROMA	Chaperone protein ClpB OS=Prochlorococcus marinus (strain SARG / CCMP1375 / SS120) GN=clpB PE=3 SV=1	7.11	10.32	2.41	9.5
1::Q7VEL1_PROMA	DNA polymerase III subunit beta OS=Prochlorococcus marinus (strain SARG / CCMP1375 / SS120) GN=dnaN PE=4 SV=1	55.18	13.22	22.45	4
1::Q7VAQ0_PROMA	Uncharacterized protein OS=Prochlorococcus marinus (strain SARG / CCMP1375 / SS120) GN=Pro_1407 PE=4 SV=1	17.11	8.99	2.9	1.99
1::RPOA_PROMA	DNA-directed RNA polymerase subunit alpha OS=Prochlorococcus marinus (strain SARG / CCMP1375 / SS120) GN=rpoA PE=3 SV=1	142.07	67.15	33.22	16.05
1::MTAP_PROMA	S-methyl-5'-thioadenosine phosphorylase OS=Prochlorococcus marinus (strain SARG / CCMP1375 / SS120) GN=mtnP PE=3 SV=1	22.33	6.34	8	4.06
1::AROC_PROMA	Chorismate synthase OS=Prochlorococcus marinus (strain SARG / CCMP1375 / SS120) GN=aroC PE=3 SV=2	11.91	8.71	1.86	0.83
1::GUAA_PROMA	GMP synthase [glutamine-hydrolyzing] OS=Prochlorococcus marinus (strain SARG / CCMP1375 / SS120) GN=guaA PE=3 SV=1	14.4	6.61	4.64	2.07
1::Q7VEC3_PROMA	Phosphoglucomutase OS=Prochlorococcus marinus (strain SARG / CCMP1375 / SS120) GN=pgm PE=4 SV=1	56.94	35.6	13.74	7.63
1::DXS_PROMA	1-deoxy-D-xylulose-5-phosphate synthase OS=Prochlorococcus marinus (strain SARG / CCMP1375 / SS120) GN=dxs PE=3 SV=1	19.06	9.24	8.95	1.48
1::Q7V9R8_PROMA	Alpha-1,4 glucan phosphorylase OS=Prochlorococcus marinus (strain SARG / CCMP1375 / SS120) GN=glgP PE=3 SV=1	11.07	6.43	3.68	1.99
1::GRPE_PROMA	Protein GrpE OS=Prochlorococcus marinus (strain SARG / CCMP1375 / SS120) GN=grpE PE=3 SV=1	80.18	48.41	33.84	10.27
1::Q7VAK6_PROMA	DegT/DnrJ/EryC1/StrS aminotransferase family enzyme OS=Prochlorococcus marinus (strain SARG / CCMP1375 / SS120) GN=wecE PE=3 SV=1	13.41	10.39	3.73	1.98
1::Q7VD53_PROMA	Ribosomal protein S1 OS=Prochlorococcus marinus (strain SARG / CCMP1375 / SS120) GN=rpsA PE=4 SV=1	12.12	11.02	1.51	0.66
1::RL4_PROMA	50S ribosomal protein L4 OS=Prochlorococcus marinus (strain SARG / CCMP1375 / SS120) GN=rplD PE=3 SV=1	94.41	81.86	16.41	12.34
1::YIDC_PROMA	Membrane protein insertase YidC OS=Prochlorococcus marinus (strain SARG / CCMP1375 / SS120) GN=yidC PE=3 SV=1	10.5	15.7	2.36	9.94
1::Q7VAU2_PROMA	Pyruvate dehydrogenase E1 component subunit alpha OS=Prochlorococcus marinus (strain SARG / CCMP1375 / SS120) GN=acoA PE=4 SV=1	33.73	36.05	4.99	7.11
1::PLSX_PROMA	Phosphate acyltransferase OS=Prochlorococcus marinus (strain SARG / CCMP1375 / SS120) GN=plsX PE=3 SV=1	39.05	35.85	10.15	11.36
1::HEM6_PROMA	Oxygen-dependent coproporphyrinogen-III oxidase OS=Prochlorococcus marinus (strain SARG / CCMP1375 / SS120) GN=hemF PE=3 SV=1	40.54	11.77	8.4	2.83
1::Q7VBY4_PROMA	Branched-chain amino acid aminotransferase OS=Prochlorococcus marinus (strain SARG / CCMP1375 / SS120) GN=ilvE PE=3 SV=1	54.39	15.34	15.49	3.5
1::ISPG_PROMA	4-hydroxy-3-methylbut-2-en-1-yl diphosphate synthase (ferredoxin) OS=Prochlorococcus marinus (strain SARG / CCMP1375 / SS120) GN=ispG PE=3 SV=1	21.59	10.32	3.62	3.03
1::Q7VEC5_PROMA	Uncharacterized conserved protein OS=Prochlorococcus marinus (strain SARG / CCMP1375 / SS120) GN=Pro_0088 PE=4 SV=1	57.5	35.79	9.25	5.61
1::SPEA_PROMA	Biosynthetic arginine decarboxylase OS=Prochlorococcus marinus (strain SARG / CCMP1375 / SS120) GN=speA PE=3 SV=1	5.05	2.96	0.97	0.58
1::Q7VDM5_PROMA	Ribosomal protein S1 OS=Prochlorococcus marinus (strain SARG / CCMP1375 / SS120) GN=rpsA PE=4 SV=1	59.38	34.64	12.14	10.12
1::DAPAT_PROMA	LL-diaminopimelate aminotransferase OS=Prochlorococcus marinus (strain SARG / CCMP1375 / SS120) GN=dapL PE=3 SV=1	36.17	23.77	8.27	4.17
1::Q7VEG9_PROMA	Diflavin flavoprotein OS=Prochlorococcus marinus (strain SARG / CCMP1375 / SS120) GN=dfa3 PE=4 SV=1	8.38	3.57	2.24	2.44
1::Q7VA72_PROMA	Xaa-Pro aminopeptidase OS=Prochlorococcus marinus (strain SARG / CCMP1375 / SS120) GN=pepP PE=3 SV=1	14.6	8.53	5.05	1.55
1::Q7VAM4_PROMA	D-3-phosphoglycerate dehydrogenase OS=Prochlorococcus marinus (strain SARG / CCMP1375 / SS120) GN=serA PE=3 SV=1	27.93	13.32	11.48	8.17
1::Q7VDX2_PROMA	Delta-aminolevulinic acid dehydratase OS=Prochlorococcus marinus (strain SARG / CCMP1375 / SS120) GN=hemB PE=3 SV=1	100.56	77.34	15.12	16.21
1::EFTS_PROMA	Elongation factor Ts OS=Prochlorococcus marinus (strain SARG / CCMP1375 / SS120) GN=tsf PE=3 SV=1	107.24	82.88	19.51	15.41
1::Q7VDE6_PROMA	DNA topoisomerase 1 OS=Prochlorococcus marinus (strain SARG / CCMP1375 / SS120) GN=topA PE=3 SV=1	8.21	11.33	0.74	3.28
1::Q7VBH0_PROMA	Glucose-6-phosphate 1-dehydrogenase OS=Prochlorococcus marinus (strain SARG / CCMP1375 / SS120) GN=zwf PE=3 SV=1	7.91	4.37	3.15	1.99
1::SYP_PROMA	Proline--tRNA ligase OS=Prochlorococcus marinus (strain SARG / CCMP1375 / SS120) GN=proS PE=3 SV=1	6.77	5.19	1.71	0.68
1::PURA_PROMA	Adenylosuccinate synthetase OS=Prochlorococcus marinus (strain SARG / CCMP1375 / SS120) GN=purA PE=3 SV=1	22.26	17.41	5.26	4.35
1::KAIC_PROMA	Circadian clock protein kinase KaiC OS=Prochlorococcus marinus (strain SARG / CCMP1375 / SS120) GN=kaiC PE=3 SV=1	10.39	12.63	2.06	2.75
1::Q7VDQ6_PROMA	Lignostilbene-alpha, beta-dioxygenase OS=Prochlorococcus marinus (strain SARG / CCMP1375 / SS120) GN=Pro_0312 PE=4 SV=1	16.42	12.62	4.7	4.26
1::PUR9_PROMA	Bifunctional purine biosynthesis protein PurH OS=Prochlorococcus marinus (strain SARG / CCMP1375 / SS120) GN=purH PE=3 SV=1	12.82	9.38	3.9	8.32
1::Q7VBE9_PROMA	Protoporphyrin IX Mg-chelatase subunit ChlI OS=Prochlorococcus marinus (strain SARG / CCMP1375 / SS120) GN=chlI PE=4 SV=1	23.68	17.56	9.65	17.56
1::RL3_PROMA	50S ribosomal protein L3 OS=Prochlorococcus marinus (strain SARG / CCMP1375 / SS120) GN=rplC PE=3 SV=1	63.84	58.48	6.26	12.88
1::Q7VE97_PROMA	Outer membrane efflux protein OS=Prochlorococcus marinus (strain SARG / CCMP1375 / SS120) GN=tolC PE=4 SV=1	6.96	7.69	0.9	1.78
1::G3XCS7_PROMA	Cell division protein FtsZ OS=Prochlorococcus marinus (strain SARG / CCMP1375 / SS120) GN=ftsZ PE=3 SV=1	59.07	40.09	8.16	6.63
1::ARGC_PROMA	N-acetyl-gamma-glutamyl-phosphate reductase OS=Prochlorococcus marinus (strain SARG / CCMP1375 / SS120) GN=argC PE=3 SV=1	19.76	10.22	5.2	2.57
1::DCUP_PROMA	Uroporphyrinogen decarboxylase OS=Prochlorococcus marinus (strain SARG / CCMP1375 / SS120) GN=hemE PE=3 SV=1	148.88	80.52	47.71	21.76
1::Q7VB65_PROMA	HlyD family secretion protein OS=Prochlorococcus marinus (strain SARG / CCMP1375 / SS120) GN=acrA PE=4 SV=1	8.36	12.03	1.18	3.53
1::Q7VDH1_PROMA	Cystathionine beta-lyase/cystathionine gamma-synthase OS=Prochlorococcus marinus (strain SARG / CCMP1375 / SS120) GN=metB PE=3 SV=1	13.38	8.56	4.83	2.23
1::RS2_PROMA	30S ribosomal protein S2 OS=Prochlorococcus marinus (strain SARG / CCMP1375 / SS120) GN=rpsB PE=3 SV=1	21.47	16.6	3.97	3.59
1::RL2_PROMA	50S ribosomal protein L2 OS=Prochlorococcus marinus (strain SARG / CCMP1375 / SS120) GN=rplB PE=3 SV=1	201.23	151.25	53.1	46.25
1::OTC_PROMA	Ornithine carbamoyltransferase OS=Prochlorococcus marinus (strain SARG / CCMP1375 / SS120) GN=argF PE=3 SV=1	44.48	37.38	8.49	9.26
1::Q7VD57_PROMA	Acetolactate synthase OS=Prochlorococcus marinus (strain SARG / CCMP1375 / SS120) GN=ilvB PE=3 SV=1	24.93	12.99	16	8.86
1::Q7VD30_PROMA	Carboxysome shell polypeptide, CsoS3 OS=Prochlorococcus marinus (strain SARG / CCMP1375 / SS120) GN=csoS3 PE=4 SV=1	5.66	6.94	1.99	1.63
1::Q7VDX3_PROMA	Sulfate permease OS=Prochlorococcus marinus (strain SARG / CCMP1375 / SS120) GN=SUL1 PE=4 SV=1	91.08	77.91	21.97	33.47
1::Q7VCX5_PROMA	AbrB family trancriptional regulator fused to LRR containing domain OS=Prochlorococcus marinus (strain SARG / CCMP1375 / SS120) GN=Pro_0615 PE=4 SV=1	15.74	13.58	3.75	4.64
1::HEM1_PROMA	Glutamyl-tRNA reductase OS=Prochlorococcus marinus (strain SARG / CCMP1375 / SS120) GN=hemA PE=3 SV=1	11.52	10.47	1.45	4.96
1::Q7VBS4_PROMA	Aspartate aminotransferase family enzyme OS=Prochlorococcus marinus (strain SARG / CCMP1375 / SS120) GN=Pro_1018 PE=3 SV=1	23.9	22.61	5.14	2.61
1::Q7VAZ9_PROMA	ATPase of the AAA+ family OS=Prochlorococcus marinus (strain SARG / CCMP1375 / SS120) GN=spoVK PE=4 SV=1	13.4	14.07	2.53	9.52
1::METK_PROMA	S-adenosylmethionine synthase OS=Prochlorococcus marinus (strain SARG / CCMP1375 / SS120) GN=metK PE=3 SV=1	97.82	88.72	30.45	14.74
1::SYI_PROMA	Isoleucine--tRNA ligase OS=Prochlorococcus marinus (strain SARG / CCMP1375 / SS120) GN=ileS PE=3 SV=1	5.36	5.31	1.81	2.86
1::Q7VAU4_PROMA	Signal recognition particle protein OS=Prochlorococcus marinus (strain SARG / CCMP1375 / SS120) GN=ffh PE=3 SV=1	5.39	5.73	0.55	1.93
1::Q7VDQ8_PROMA	Phosphomannomutase OS=Prochlorococcus marinus (strain SARG / CCMP1375 / SS120) GN=manB PE=3 SV=1	8.26	9.46	1.65	5.67
1::Q7VEG8_PROMA	Diflavin flavoprotein OS=Prochlorococcus marinus (strain SARG / CCMP1375 / SS120) GN=dfa1 PE=4 SV=1	9.48	5.19	0.83	0.69
1::Q7VA48_PROMA	Adenylosuccinate lyase OS=Prochlorococcus marinus (strain SARG / CCMP1375 / SS120) GN=purB PE=3 SV=1	36.5	13.25	7.11	3.26
1::TIG_PROMA	Trigger factor OS=Prochlorococcus marinus (strain SARG / CCMP1375 / SS120) GN=tig PE=3 SV=1	21.41	12.9	4.03	1.51
1::Q7VBF7_PROMA	IMP dehydrogenase/GMP reductase OS=Prochlorococcus marinus (strain SARG / CCMP1375 / SS120) GN=guaB PE=4 SV=1	76.56	49.59	14.13	9.18
1::Q7VE20_PROMA	Two-component response regulator OS=Prochlorococcus marinus (strain SARG / CCMP1375 / SS120) GN=Pro_0194 PE=4 SV=1	109.93	69.17	24.46	19.48
1::Q7VCR4_PROMA	ABC-type amino acid transport/signal transduction systems, periplasmic component/domain OS=Prochlorococcus marinus (strain SARG / CCMP1375 / SS120) GN=Pro_0676 PE=4 SV=1	14.04	28.39	3.03	13.1
1::SAHH_PROMA	Adenosylhomocysteinase OS=Prochlorococcus marinus (strain SARG / CCMP1375 / SS120) GN=ahcY PE=3 SV=1	27.99	22.97	6.2	5.48
1::G3XCS8_PROMA	Photosystem II CP43 reaction center protein OS=Prochlorococcus marinus (strain SARG / CCMP1375 / SS120) GN=psbC PE=3 SV=1	176.36	352.79	61.8	258.66
1::SYK_PROMA	Lysine--tRNA ligase OS=Prochlorococcus marinus (strain SARG / CCMP1375 / SS120) GN=lysS PE=3 SV=1	17.33	14.14	5.8	3.43
1::Q7V9G7_PROMA	Aconitate hydratase 2 OS=Prochlorococcus marinus (strain SARG / CCMP1375 / SS120) GN=acnB PE=3 SV=1	4.39	4.81	0.47	0.88
1::Q7VB35_PROMA	Uncharacterized protein OS=Prochlorococcus marinus (strain SARG / CCMP1375 / SS120) GN=Pro_1265 PE=4 SV=1	5.28	7.08	1.36	3.97
1::SYFB_PROMA	Phenylalanine--tRNA ligase beta subunit OS=Prochlorococcus marinus (strain SARG / CCMP1375 / SS120) GN=pheT PE=3 SV=1	6.71	6.57	1.23	2
1::ATPG_PROMA	ATP synthase gamma chain OS=Prochlorococcus marinus (strain SARG / CCMP1375 / SS120) GN=atpG PE=3 SV=1	60.27	64.36	13.26	23.24
1::ASSY_PROMA	Argininosuccinate synthase OS=Prochlorococcus marinus (strain SARG / CCMP1375 / SS120) GN=argG PE=3 SV=1	20.36	21.03	8.29	12.09
1::RS3_PROMA	30S ribosomal protein S3 OS=Prochlorococcus marinus (strain SARG / CCMP1375 / SS120) GN=rpsC PE=3 SV=1	103.64	61.75	10.82	9.52
1::Q7VA22_PROMA	Transcription termination/antitermination protein NusA OS=Prochlorococcus marinus (strain SARG / CCMP1375 / SS120) GN=nusA PE=3 SV=1	27.68	13.63	6.3	2.83
1::ENO_PROMA	Enolase OS=Prochlorococcus marinus (strain SARG / CCMP1375 / SS120) GN=eno PE=3 SV=1	58.18	15.55	25	7.14
1::GATB_PROMA	Aspartyl/glutamyl-tRNA(Asn/Gln) amidotransferase subunit B OS=Prochlorococcus marinus (strain SARG / CCMP1375 / SS120) GN=gatB PE=3 SV=1	15.57	10.59	1.39	2.22
1::PROA_PROMA	Gamma-glutamyl phosphate reductase OS=Prochlorococcus marinus (strain SARG / CCMP1375 / SS120) GN=proA PE=3 SV=1	29.71	18.48	6.11	4.17
1::TRPD_PROMA	Anthranilate phosphoribosyltransferase OS=Prochlorococcus marinus (strain SARG / CCMP1375 / SS120) GN=trpD PE=3 SV=1	66.91	30.43	23.47	11.92
1::PSAA_PROMA	Photosystem I P700 chlorophyll a apoprotein A1 OS=Prochlorococcus marinus (strain SARG / CCMP1375 / SS120) GN=psaA PE=2 SV=2	230.76	525.8	50.16	303.11
1::PHEB_PROMA	R-phycoerythrin subunit beta OS=Prochlorococcus marinus (strain SARG / CCMP1375 / SS120) GN=cpeB PE=2 SV=1	226.93	169.48	78.63	48.8
1::GLGA_PROMA	Glycogen synthase OS=Prochlorococcus marinus (strain SARG / CCMP1375 / SS120) GN=glgA PE=3 SV=1	8.12	6.75	2.17	4.05
1::Q7VAY7_PROMA	Polysaccharide export-related periplasmic protein OS=Prochlorococcus marinus (strain SARG / CCMP1375 / SS120) GN=wza PE=4 SV=1	25.95	31.54	6.74	12.19
1::GSA_PROMA	Glutamate-1-semialdehyde 2,1-aminomutase OS=Prochlorococcus marinus (strain SARG / CCMP1375 / SS120) GN=hemL PE=3 SV=1	90.26	99.43	14.91	22.88
1::Q7VEK2_PROMA	Signal recognition particle receptor FtsY OS=Prochlorococcus marinus (strain SARG / CCMP1375 / SS120) GN=ftsY PE=3 SV=1	17.67	16.9	3.19	5.08
1::Q7VED9_PROMA	Biotin carboxylase OS=Prochlorococcus marinus (strain SARG / CCMP1375 / SS120) GN=accC PE=4 SV=1	12.56	14.92	5.69	10.57
1::GLGB_PROMA	1,4-alpha-glucan branching enzyme GlgB OS=Prochlorococcus marinus (strain SARG / CCMP1375 / SS120) GN=glgB PE=3 SV=1	35.4	18.41	10.69	3.92
1::Q7VB53_PROMA	Thioredoxin reductase OS=Prochlorococcus marinus (strain SARG / CCMP1375 / SS120) GN=trxB PE=3 SV=1	85.73	48.38	20.01	12.44
1::Q7VC87_PROMA	Fructose-1,6-bisphosphate aldolase class II OS=Prochlorococcus marinus (strain SARG / CCMP1375 / SS120) GN=cbbA PE=4 SV=1	442.58	285.51	87.54	82.49
1::PGK_PROMA	Phosphoglycerate kinase OS=Prochlorococcus marinus (strain SARG / CCMP1375 / SS120) GN=pgk PE=3 SV=1	107.59	61.21	46.49	22.64
1::Q7VCL3_PROMA	Glycosyltransferase OS=Prochlorococcus marinus (strain SARG / CCMP1375 / SS120) GN=wcaA PE=4 SV=1	41.31	41.88	18.14	9.97
1::Q7VE77_PROMA	Zeta-carotene desaturase OS=Prochlorococcus marinus (strain SARG / CCMP1375 / SS120) GN=crtQ PE=3 SV=1	20.59	21.18	5.04	12.35
1::HEM3_PROMA	Porphobilinogen deaminase OS=Prochlorococcus marinus (strain SARG / CCMP1375 / SS120) GN=hemC PE=3 SV=1	65.16	27.87	19.79	12.58
1::G6PI_PROMA	Glucose-6-phosphate isomerase OS=Prochlorococcus marinus (strain SARG / CCMP1375 / SS120) GN=pgi PE=3 SV=1	22.12	14.09	5.97	3.07
1::Q7VBY3_PROMA	5-methyltetrahydrofolate--homocysteine methyltransferase OS=Prochlorococcus marinus (strain SARG / CCMP1375 / SS120) GN=metH PE=4 SV=1	5.34	2.51	1.78	1.44
1::Q7VBQ1_PROMA	Acetyl-coenzyme A synthetase OS=Prochlorococcus marinus (strain SARG / CCMP1375 / SS120) GN=acs PE=3 SV=1	41.86	27.88	12.07	4.31
1::Q7VBW4_PROMA	Peroxiredoxin, AhpC/TSA family OS=Prochlorococcus marinus (strain SARG / CCMP1375 / SS120) GN=ahpC PE=4 SV=1	1212.15	830.22	265.79	248.8
1::LEU3_PROMA	3-isopropylmalate dehydrogenase OS=Prochlorococcus marinus (strain SARG / CCMP1375 / SS120) GN=leuB PE=3 SV=1	44.73	32.85	8.58	7.42
1::Q7VC21_PROMA	ATP-dependent zinc metalloprotease FtsH OS=Prochlorococcus marinus (strain SARG / CCMP1375 / SS120) GN=ftsH PE=3 SV=1	14.19	14.12	3.26	9.65
1::DXR_PROMA	1-deoxy-D-xylulose 5-phosphate reductoisomerase OS=Prochlorococcus marinus (strain SARG / CCMP1375 / SS120) GN=dxr PE=3 SV=1	26.66	9.21	10.39	2.97
1::Q7VC81_PROMA	Phosphoribulokinase OS=Prochlorococcus marinus (strain SARG / CCMP1375 / SS120) GN=prk PE=3 SV=1	239.03	162.88	41.13	32.18
1::Q7VCA0_PROMA	Glucose-1-phosphate adenylyltransferase OS=Prochlorococcus marinus (strain SARG / CCMP1375 / SS120) GN=glgC PE=3 SV=1	94.35	55.25	27.64	16.55
1::Q7VDW2_PROMA	Sulfate adenylyltransferase OS=Prochlorococcus marinus (strain SARG / CCMP1375 / SS120) GN=MET3 PE=4 SV=1	48.29	22.37	19.77	11.06
1::Q7VB14_PROMA	UDP-galactopyranose mutase OS=Prochlorococcus marinus (strain SARG / CCMP1375 / SS120) GN=glf PE=4 SV=1	63.34	47.9	16.6	12.47
1::Q7VC19_PROMA	Pyruvate kinase OS=Prochlorococcus marinus (strain SARG / CCMP1375 / SS120) GN=pykF PE=3 SV=1	25.09	18.8	9.3	7.09
1::Q7V9K7_PROMA	NAD dependent epimerase/dehydratase OS=Prochlorococcus marinus (strain SARG / CCMP1375 / SS120) GN=wcaG PE=4 SV=1	66.87	61.79	10.52	14.32
1::Q7VE70_PROMA	Cysteine synthase OS=Prochlorococcus marinus (strain SARG / CCMP1375 / SS120) GN=cysK PE=3 SV=1	86.8	18.32	19.29	7.86
1::ILVD_PROMA	Dihydroxy-acid dehydratase OS=Prochlorococcus marinus (strain SARG / CCMP1375 / SS120) GN=ilvD PE=3 SV=1	22.27	12.91	6.17	3.99
1::Q7VC99_PROMA	6-phosphogluconate dehydrogenase, decarboxylating OS=Prochlorococcus marinus (strain SARG / CCMP1375 / SS120) GN=gnd PE=3 SV=1	36.33	27.31	11.42	6.81
1::CAPP_PROMA	Phosphoenolpyruvate carboxylase OS=Prochlorococcus marinus (strain SARG / CCMP1375 / SS120) GN=ppc PE=3 SV=1	11.75	9.89	2.27	1.78
1::Q7VEH7_PROMA	Serine-pyruvate/aspartate aminotransferase related enzyme OS=Prochlorococcus marinus (strain SARG / CCMP1375 / SS120) GN=Pro_0036 PE=3 SV=1	44.61	46.96	14.98	13.13
1::SYDND_PROMA	Aspartate--tRNA(Asp/Asn) ligase OS=Prochlorococcus marinus (strain SARG / CCMP1375 / SS120) GN=aspS PE=3 SV=1	12.47	5.29	3.33	0.97
1::Q7VBM4_PROMA	Zn-dependent oligopeptidase OS=Prochlorococcus marinus (strain SARG / CCMP1375 / SS120) GN=dcp PE=3 SV=1	18.64	9.13	5.38	2.34
1::FBSB_PROMA	D-fructose 1,6-bisphosphatase class 2/sedoheptulose 1,7-bisphosphatase OS=Prochlorococcus marinus (strain SARG / CCMP1375 / SS120) GN=Pro_0840 PE=3 SV=1	310.84	121.37	103.7	54.41
1::ATPA_PROMA	ATP synthase subunit alpha OS=Prochlorococcus marinus (strain SARG / CCMP1375 / SS120) GN=atpA PE=3 SV=1	346.7	204.88	89.1	58.41
1::Q7VDM2_PROMA	Photosystem II CP47 reaction center protein OS=Prochlorococcus marinus (strain SARG / CCMP1375 / SS120) GN=psbB PE=3 SV=1	274.32	778.54	92.78	535.79
1::Q7VE47_PROMA	Phytoene dehydrogenase, phytoene desaturase OS=Prochlorococcus marinus (strain SARG / CCMP1375 / SS120) GN=pds PE=4 SV=1	26.17	18.74	6.08	8.49
1::Q7VCA9_PROMA	Geranylgeranyl hydrogenase ChlP OS=Prochlorococcus marinus (strain SARG / CCMP1375 / SS120) GN=chlP PE=4 SV=1	26.25	20.92	5.43	10.18
1::GCSP_PROMA	Glycine dehydrogenase (decarboxylating) OS=Prochlorococcus marinus (strain SARG / CCMP1375 / SS120) GN=gcvP PE=3 SV=1	35.56	15.12	10.74	3.55
1::Q7VDH3_PROMA	Cysteine synthase OS=Prochlorococcus marinus (strain SARG / CCMP1375 / SS120) GN=cysK PE=3 SV=1	229.62	118.91	59.48	22.61
1::Q7VCX6_PROMA	Uncharacterized protein OS=Prochlorococcus marinus (strain SARG / CCMP1375 / SS120) GN=Pro_0614 PE=4 SV=1	19.02	21.35	0.7	0.94
1::Q7V9L8_PROMA	Ribonuclease J OS=Prochlorococcus marinus (strain SARG / CCMP1375 / SS120) GN=rnj PE=3 SV=1	23.57	11.3	7.44	3.86
1::Q7VBH1_PROMA	Ferredoxin-NADP oxidoreductase, PetH OS=Prochlorococcus marinus (strain SARG / CCMP1375 / SS120) GN=petH PE=4 SV=1	144.18	227.44	31.74	87.17
1::Q7VAX3_PROMA	Uncharacterized protein OS=Prochlorococcus marinus (strain SARG / CCMP1375 / SS120) GN=gumC PE=4 SV=1	16.62	22.54	4.51	9.92
1::Q7VAT2_PROMA	Dihydrolipoyl dehydrogenase OS=Prochlorococcus marinus (strain SARG / CCMP1375 / SS120) GN=lpd PE=4 SV=1	127.67	72.96	36.59	18.73
1::Q7VC08_PROMA	Chaperone protein HtpG OS=Prochlorococcus marinus (strain SARG / CCMP1375 / SS120) GN=htpG PE=4 SV=1	21.81	18.38	2.69	1.63
1::Q7VDH5_PROMA	Dihydrolipoamide S-acetyltransferase OS=Prochlorococcus marinus (strain SARG / CCMP1375 / SS120) GN=aceF PE=3 SV=1	95.79	55.75	32.6	18.05
1::Q7TVA5_PROMA	B-12 Dependent Ribonucleotide Reductase OS=Prochlorococcus marinus (strain SARG / CCMP1375 / SS120) GN=Pro_0815 PE=4 SV=1	23.46	17.55	9.74	9.34
1::Q7VAN7_PROMA	Phosphoribosylamine--glycine ligase OS=Prochlorococcus marinus (strain SARG / CCMP1375 / SS120) GN=purD PE=3 SV=1	22.32	11.85	3.74	2.29
1::Q7V9Q9_PROMA	Transketolase OS=Prochlorococcus marinus (strain SARG / CCMP1375 / SS120) GN=tktA PE=3 SV=1	116.75	71.1	25.83	10.56
1::AMPA_PROMA	Probable cytosol aminopeptidase OS=Prochlorococcus marinus (strain SARG / CCMP1375 / SS120) GN=pepA PE=3 SV=1	186.83	119.15	48.44	35.82
1::Q7VA01_PROMA	Ferredoxin-dependent glutamate synthase OS=Prochlorococcus marinus (strain SARG / CCMP1375 / SS120) GN=glsF PE=4 SV=1	10.56	15.12	2.49	3.55
1::ILVC_PROMA	Ketol-acid reductoisomerase OS=Prochlorococcus marinus (strain SARG / CCMP1375 / SS120) GN=ilvC PE=3 SV=1	171.47	108.58	51.09	25.28
1::Q7VBI5_PROMA	ATPase with chaperone activity ATP-binding subunit OS=Prochlorococcus marinus (strain SARG / CCMP1375 / SS120) GN=clpA PE=3 SV=1	27.72	22.64	6.06	4.56
1::SYV_PROMA	Valine--tRNA ligase OS=Prochlorococcus marinus (strain SARG / CCMP1375 / SS120) GN=valS PE=3 SV=1	9.79	4.53	3.12	0.84
1::Q7VB31_PROMA	Porin homolog OS=Prochlorococcus marinus (strain SARG / CCMP1375 / SS120) GN=Pro_1269 PE=4 SV=1	2235.56	2921.28	455.01	710.25
1::Q7VEJ0_PROMA	Glyceraldehyde-3-phosphate dehydrogenase OS=Prochlorococcus marinus (strain SARG / CCMP1375 / SS120) GN=gap2 PE=3 SV=1	106.02	116.33	28.32	52.35
1::Q7VCX4_PROMA	AbrB family trancriptional regulator fused to LRR containing domain OS=Prochlorococcus marinus (strain SARG / CCMP1375 / SS120) GN=Pro_0616 PE=4 SV=1	9.85	5.33	1.73	1.25
1::Q7VAW5_PROMA	ATP-dependent zinc metalloprotease FtsH OS=Prochlorococcus marinus (strain SARG / CCMP1375 / SS120) GN=ftsH PE=3 SV=1	24.33	30.81	5.1	3.81
1::Q7VBQ4_PROMA	Glutamine synthetase OS=Prochlorococcus marinus (strain SARG / CCMP1375 / SS120) GN=glnA PE=3 SV=1	653.18	471.81	197.23	111.02
1::Q7VAU3_PROMA	Cell division protein Ftn2 OS=Prochlorococcus marinus (strain SARG / CCMP1375 / SS120) GN=Pro_1361 PE=4 SV=1	24.47	26.21	6.28	14.89
1::Q7VCE0_PROMA	O-acetylhomoserine sulfhydrylase OS=Prochlorococcus marinus (strain SARG / CCMP1375 / SS120) GN=MET17 PE=3 SV=1	1318.44	775.33	272.81	162.81
1::ATPB_PROMA	ATP synthase subunit beta OS=Prochlorococcus marinus (strain SARG / CCMP1375 / SS120) GN=atpD PE=3 SV=1	422.3	207.42	150.44	65.74
1::Q7VB64_PROMA	DNA polymerase I 3'-5' exonuclease and polymerase domains OS=Prochlorococcus marinus (strain SARG / CCMP1375 / SS120) GN=polA PE=3 SV=1	60.81	54.79	19.12	12.59
1::EFTU_PROMA	Elongation factor Tu OS=Prochlorococcus marinus (strain SARG / CCMP1375 / SS120) GN=tuf PE=3 SV=1	502.22	212.84	131.44	43.16
1::CH601_PROMA	60 kDa chaperonin 1 OS=Prochlorococcus marinus (strain SARG / CCMP1375 / SS120) GN=groL1 PE=3 SV=1	207.44	132.63	39.88	27.87
1::RPOC1_PROMA	DNA-directed RNA polymerase subunit gamma OS=Prochlorococcus marinus (strain SARG / CCMP1375 / SS120) GN=rpoC1 PE=3 SV=2	65.7	30.65	19.09	12.6
1::RBL_PROMA	Ribulose bisphosphate carboxylase large chain OS=Prochlorococcus marinus (strain SARG / CCMP1375 / SS120) GN=cbbL PE=3 SV=1	468.78	373.38	73.41	89.16
1::Q7VC39_PROMA	Protoporphyrin IX Mg-chelatase subunit OS=Prochlorococcus marinus (strain SARG / CCMP1375 / SS120) GN=chlH PE=4 SV=1	13.79	11.31	6.26	5.73
1::Q7VD31_PROMA	Carboxysome shell polypeptide, CsoS2 OS=Prochlorococcus marinus (strain SARG / CCMP1375 / SS120) GN=csoS2 PE=4 SV=1	34.48	43.1	4.68	8.61
1::DNAK2_PROMA	Chaperone protein dnaK2 OS=Prochlorococcus marinus (strain SARG / CCMP1375 / SS120) GN=dnaK2 PE=3 SV=1	151.21	121.19	17.08	18.85
1::Q7VAN9_PROMA	Probable import-associated channel, similar to chloroplast protein IAP75 OS=Prochlorococcus marinus (strain SARG / CCMP1375 / SS120) GN=Pro_1419 PE=4 SV=1	37.66	47.47	9.84	13.01
1::IF2_PROMA	Translation initiation factor IF-2 OS=Prochlorococcus marinus (strain SARG / CCMP1375 / SS120) GN=infB PE=3 SV=1	18.47	19.34	6.09	4.65
1::EFG_PROMA	Elongation factor G OS=Prochlorococcus marinus (strain SARG / CCMP1375 / SS120) GN=fusA PE=3 SV=1	167.23	83.96	44.96	24.87
1::Q7V9F2_PROMA	UvrABC system protein A OS=Prochlorococcus marinus (strain SARG / CCMP1375 / SS120) GN=uvrA PE=3 SV=1	28.26	15.08	5	2.27
1::CH602_PROMA	60 kDa chaperonin 2 OS=Prochlorococcus marinus (strain SARG / CCMP1375 / SS120) GN=groL2 PE=3 SV=1	254.61	198.48	27.66	36.11
1::PNP_PROMA	Polyribonucleotide nucleotidyltransferase OS=Prochlorococcus marinus (strain SARG / CCMP1375 / SS120) GN=pnp PE=3 SV=1	295.25	168.67	83.85	32.28
2::P00489	Glycogen phosphorylase, muscle form OS=Oryctolagus cuniculus GN=PYGM PE=1 SV=3	45.78	54.22	12.5	11.31
1::RPOB_PROMA	DNA-directed RNA polymerase subunit beta OS=Prochlorococcus marinus (strain SARG / CCMP1375 / SS120) GN=rpoB PE=3 SV=1	103.85	53.8	38.51	15.02
1::RPOC2_PROMA	DNA-directed RNA polymerase subunit beta' OS=Prochlorococcus marinus (strain SARG / CCMP1375 / SS120) GN=rpoC2 PE=3 SV=1	132.86	63.85	51.51	16.16
