# Supplementary material for: Quantitative Proteomics Shows Extensive Remodeling Induced by Nitrogen Limitation in Prochlorococcus marinus SS120
Source: mSystems. 2017 May 30;2(3):e00008-17. doi: 10.1128/mSystems.00008-17 (PMC5451487; doi:10.1128/mSystems.00008-17)
Supplement: TABLE S4 [file sys003172107st9.xlsx]

## Sheet: Ribosomal proteins
Accession	Description	Control (pmol/mg)	Azaserine (pmol/mg)	SD control	SD azaserine	Azaserine/Control		Average rib prot control	Average rib aza
1::RS10_PROMA	30S ribosomal protein S10 OS=Prochlorococcus marinus (strain SARG / CCMP1375 / SS120) GN=rpsJ PE=3 SV=1	122.164	52.339	21.0714	19.8684	0.428433		122.164	52.339
1::RS11_PROMA	30S ribosomal protein S11 OS=Prochlorococcus marinus (strain SARG / CCMP1375 / SS120) GN=rpsK PE=3 SV=1	34.039	22.0372	12.3356	5.23606	0.647412
1::RS12_PROMA	30S ribosomal protein S12 OS=Prochlorococcus marinus (strain SARG / CCMP1375 / SS120) GN=rpsL PE=3 SV=1	21.5145	10.0787	5.88156	3.44492	0.46846
1::RS13_PROMA	30S ribosomal protein S13 OS=Prochlorococcus marinus (strain SARG / CCMP1375 / SS120) GN=rpsM PE=3 SV=1	45.4186	36.206	9.60399	4.83013	0.797163
1::RS14_PROMA	30S ribosomal protein S14 OS=Prochlorococcus marinus (strain SARG / CCMP1375 / SS120) GN=rpsN PE=3 SV=1	22.4708	12.7397	1.60198	1.80515	0.566944
1::RS15_PROMA	30S ribosomal protein S15 OS=Prochlorococcus marinus (strain SARG / CCMP1375 / SS120) GN=rpsO PE=3 SV=1	28.9152	28.3985	7.1537	5.44703	0.98213
1::RS16_PROMA	30S ribosomal protein S16 OS=Prochlorococcus marinus (strain SARG / CCMP1375 / SS120) GN=rpsP PE=3 SV=1	61.5744	39.2359	17.601	5.60543	0.637212
1::RS17_PROMA	30S ribosomal protein S17 OS=Prochlorococcus marinus (strain SARG / CCMP1375 / SS120) GN=rpsQ PE=3 SV=1	48.6886	37.6379	7.1994	5.26824	0.773033
1::RS18_PROMA	30S ribosomal protein S18 OS=Prochlorococcus marinus (strain SARG / CCMP1375 / SS120) GN=rpsR PE=3 SV=1	43.0061	26.689	10.7184	20.2013	0.620587
1::RS19_PROMA	30S ribosomal protein S19 OS=Prochlorococcus marinus (strain SARG / CCMP1375 / SS120) GN=rpsS PE=3 SV=1	43.8317	23.5412	16.5151	5.308	0.537081
1::RS2_PROMA	30S ribosomal protein S2 OS=Prochlorococcus marinus (strain SARG / CCMP1375 / SS120) GN=rpsB PE=3 SV=1	21.4681	16.5962	3.96699	3.5907	0.773065
1::RS20_PROMA	30S ribosomal protein S20 OS=Prochlorococcus marinus (strain SARG / CCMP1375 / SS120) GN=rpsT PE=3 SV=1	35.1373	26.6403	8.47522	5.55099	0.758177
1::RS21_PROMA	30S ribosomal protein S21 OS=Prochlorococcus marinus (strain SARG / CCMP1375 / SS120) GN=rpsU PE=3 SV=1	24.6492	11.6266	4.57316	2.57554	0.471682
1::RS3_PROMA	30S ribosomal protein S3 OS=Prochlorococcus marinus (strain SARG / CCMP1375 / SS120) GN=rpsC PE=3 SV=1	103.641	61.7474	10.8175	9.52489	0.595782
1::RS4_PROMA	30S ribosomal protein S4 OS=Prochlorococcus marinus (strain SARG / CCMP1375 / SS120) GN=rpsD PE=3 SV=1	73.7158	61.3978	16.0058	7.05266	0.832899
1::RS5_PROMA	30S ribosomal protein S5 OS=Prochlorococcus marinus (strain SARG / CCMP1375 / SS120) GN=rpsE PE=3 SV=1	20.6648	18.6288	2.77279	1.52129	0.901473
1::RS6_PROMA	30S ribosomal protein S6 OS=Prochlorococcus marinus (strain SARG / CCMP1375 / SS120) GN=rpsF PE=3 SV=1	50.3076	40.3549	4.28607	4.60159	0.802162
1::RS7_PROMA	30S ribosomal protein S7 OS=Prochlorococcus marinus (strain SARG / CCMP1375 / SS120) GN=rpsG PE=3 SV=1	178.477	125.689	48.9072	35.3251	0.704229
1::RS8_PROMA	30S ribosomal protein S8 OS=Prochlorococcus marinus (strain SARG / CCMP1375 / SS120) GN=rpsH PE=3 SV=1	150.107	118.12	20.5292	26.5748	0.786908
1::RS9_PROMA	30S ribosomal protein S9 OS=Prochlorococcus marinus (strain SARG / CCMP1375 / SS120) GN=rpsI PE=3 SV=2	75.4157	31.6649	37.8766	6.88654	0.419872
1::RL1_PROMA	50S ribosomal protein L1 OS=Prochlorococcus marinus (strain SARG / CCMP1375 / SS120) GN=rplA PE=3 SV=1	150.407	88.0415	29.18	19.7861	0.585355
1::RL10_PROMA	50S ribosomal protein L10 OS=Prochlorococcus marinus (strain SARG / CCMP1375 / SS120) GN=rplJ PE=3 SV=1	52.5077	45.1077	8.71645	11.1089	0.859068
1::RL11_PROMA	50S ribosomal protein L11 OS=Prochlorococcus marinus (strain SARG / CCMP1375 / SS120) GN=rplK PE=3 SV=1	108.454	61.8696	19.0716	19.8108	0.57047
1::RL13_PROMA	50S ribosomal protein L13 OS=Prochlorococcus marinus (strain SARG / CCMP1375 / SS120) GN=rplM PE=3 SV=1	90.1501	82.1074	20.3756	13.8797	0.910786
1::RL14_PROMA	50S ribosomal protein L14 OS=Prochlorococcus marinus (strain SARG / CCMP1375 / SS120) GN=rplN PE=3 SV=1	66.6843	64.4686	20.2955	10.3842	0.966773
1::RL15_PROMA	50S ribosomal protein L15 OS=Prochlorococcus marinus (strain SARG / CCMP1375 / SS120) GN=rplO PE=3 SV=1	74.2442	68.0049	7.02935	22.545	0.915962
1::RL16_PROMA	50S ribosomal protein L16 OS=Prochlorococcus marinus (strain SARG / CCMP1375 / SS120) GN=rplP PE=3 SV=1	64.1966	29.1374	14.3528	17.3101	0.453878
1::RL17_PROMA	50S ribosomal protein L17 OS=Prochlorococcus marinus (strain SARG / CCMP1375 / SS120) GN=rplQ PE=3 SV=1	52.6363	48.057	12.3846	6.22896	0.913002
1::RL18_PROMA	50S ribosomal protein L18 OS=Prochlorococcus marinus (strain SARG / CCMP1375 / SS120) GN=rplR PE=3 SV=1	26.1768	19.4567	7.08108	7.58756	0.743282
1::RL19_PROMA	50S ribosomal protein L19 OS=Prochlorococcus marinus (strain SARG / CCMP1375 / SS120) GN=rplS PE=3 SV=1	71.6496	54.6798	22.8971	13.3974	0.763156
1::RL2_PROMA	50S ribosomal protein L2 OS=Prochlorococcus marinus (strain SARG / CCMP1375 / SS120) GN=rplB PE=3 SV=1	201.225	151.248	53.0977	46.254	0.751637
1::RL20_PROMA	50S ribosomal protein L20 OS=Prochlorococcus marinus (strain SARG / CCMP1375 / SS120) GN=rplT PE=3 SV=1	38.9774	30.022	11.4398	10.9039	0.770241
1::RL21_PROMA	50S ribosomal protein L21 OS=Prochlorococcus marinus (strain SARG / CCMP1375 / SS120) GN=rplU PE=3 SV=1	61.7667	54.2188	13.7561	7.73477	0.8778
1::RL22_PROMA	50S ribosomal protein L22 OS=Prochlorococcus marinus (strain SARG / CCMP1375 / SS120) GN=rplV PE=3 SV=1	60.5891	54.5962	18.0418	19.1257	0.90109
1::RL23_PROMA	50S ribosomal protein L23 OS=Prochlorococcus marinus (strain SARG / CCMP1375 / SS120) GN=rplW PE=3 SV=1	60.6677	57.8736	8.26124	8.76225	0.953944
1::RL24_PROMA	50S ribosomal protein L24 OS=Prochlorococcus marinus (strain SARG / CCMP1375 / SS120) GN=rplX PE=3 SV=1	36.7362	30.8419	15.6883	5.73254	0.839551
1::RL27_PROMA	50S ribosomal protein L27 OS=Prochlorococcus marinus (strain SARG / CCMP1375 / SS120) GN=rpmA PE=3 SV=1	54.76	48.2604	10.4723	11.1169	0.881307
1::RL28_PROMA	50S ribosomal protein L28 OS=Prochlorococcus marinus (strain SARG / CCMP1375 / SS120) GN=rpmB PE=3 SV=2	18.069	15.4853	1.84226	3.21684	0.857009
1::RL29_PROMA	50S ribosomal protein L29 OS=Prochlorococcus marinus (strain SARG / CCMP1375 / SS120) GN=rpmC PE=3 SV=1	64.8531	54.1703	11.0432	8.9456	0.835277
1::RL3_PROMA	50S ribosomal protein L3 OS=Prochlorococcus marinus (strain SARG / CCMP1375 / SS120) GN=rplC PE=3 SV=1	63.8371	58.4846	6.25597	12.8803	0.916154
1::RL31_PROMA	50S ribosomal protein L31 OS=Prochlorococcus marinus (strain SARG / CCMP1375 / SS120) GN=rpmE PE=3 SV=1	13.6982	7.92521	4.3064	1.983	0.57856
1::RL33_PROMA	50S ribosomal protein L33 OS=Prochlorococcus marinus (strain SARG / CCMP1375 / SS120) GN=rpmG PE=3 SV=1	17.9967	14.2648	4.47966	4.23539	0.792631
1::RL35_PROMA	50S ribosomal protein L35 OS=Prochlorococcus marinus (strain SARG / CCMP1375 / SS120) GN=rpmI PE=3 SV=1	7.52447	5.4382	1.46168	2.81143	0.722735
1::RL36_PROMA	50S ribosomal protein L36 OS=Prochlorococcus marinus (strain SARG / CCMP1375 / SS120) GN=rpmJ PE=3 SV=1	4.50871	3.47381	1.23492	0.878223	0.770467
1::RL4_PROMA	50S ribosomal protein L4 OS=Prochlorococcus marinus (strain SARG / CCMP1375 / SS120) GN=rplD PE=3 SV=1	94.4087	81.8613	16.4078	12.3357	0.867095
1::RL5_PROMA	50S ribosomal protein L5 OS=Prochlorococcus marinus (strain SARG / CCMP1375 / SS120) GN=rplE PE=3 SV=1	82.8915	68.9464	18.4955	13.7513	0.831766
1::RL6_PROMA	50S ribosomal protein L6 OS=Prochlorococcus marinus (strain SARG / CCMP1375 / SS120) GN=rplF PE=3 SV=1	114.314	89.5837	34.8193	21.687	0.783662
1::RL7_PROMA	50S ribosomal protein L7/L12 OS=Prochlorococcus marinus (strain SARG / CCMP1375 / SS120) GN=rplL PE=3 SV=1	375.654	308.344	17.5485	69.7442	0.820818
1::RL9_PROMA	50S ribosomal protein L9 OS=Prochlorococcus marinus (strain SARG / CCMP1375 / SS120) GN=rplI PE=3 SV=1	73.8652	46.2656	11.4945	21.1826	0.626352
1::RRP3_PROMA	Probable 30S ribosomal protein PSRP-3 OS=Prochlorococcus marinus (strain SARG / CCMP1375 / SS120) GN=Pro_1593 PE=3 SV=1	79.6999	70.1708	5.17362	13.0554	0.880438
1::Q7VD53_PROMA	Ribosomal protein S1 OS=Prochlorococcus marinus (strain SARG / CCMP1375 / SS120) GN=rpsA PE=4 SV=1	12.1232	11.0192	1.51233	0.664534	0.908938
1::Q7VDM5_PROMA	Ribosomal protein S1 OS=Prochlorococcus marinus (strain SARG / CCMP1375 / SS120) GN=rpsA PE=4 SV=1	59.3835	34.6419	12.143	10.1204	0.58336
1::Q7VC47_PROMA	Ribosomal silencing factor RsfS OS=Prochlorococcus marinus (strain SARG / CCMP1375 / SS120) GN=rsfS PE=3 SV=1	2.04914	2.09905	0.528224	0.525935	1.02436
1::RIMM_PROMA	Ribosome maturation factor RimM OS=Prochlorococcus marinus (strain SARG / CCMP1375 / SS120) GN=rimM PE=3 SV=1	0.268685	0.553556	0.0452103	0.140389	2.06024
1::RIMP_PROMA	Ribosome maturation factor RimP OS=Prochlorococcus marinus (strain SARG / CCMP1375 / SS120) GN=rimP PE=3 SV=1	1.31728	1.00442	0.290842	0.17764	0.762492
1::Q7VDH9_PROMA	Ribosome-associated protein Y OS=Prochlorococcus marinus (strain SARG / CCMP1375 / SS120) GN=Pro_0397 PE=4 SV=1	27.276	24.2755	12.7707	4.87403	0.889994
1::Q7VB66_PROMA	Ribosome-binding ATPase YchF OS=Prochlorococcus marinus (strain SARG / CCMP1375 / SS120) GN=ychF PE=3 SV=1	3.29402	3.11236	0.494628	1.44391	0.944849
1::RBFA_PROMA	Ribosome-binding factor A OS=Prochlorococcus marinus (strain SARG / CCMP1375 / SS120) GN=rbfA PE=3 SV=1	8.23393	4.10629	2.71877	0.89255	0.498704
1::RRF_PROMA	Ribosome-recycling factor OS=Prochlorococcus marinus (strain SARG / CCMP1375 / SS120) GN=frr PE=3 SV=1	101.454	61.8457	28.515	16.832	0.609596

## Sheet: Carbohydrate metabolism prots
Accession	Peptide count	Unique peptides	Confidence score	Anova (p)	Max fold change	Highest mean condition	Lowest mean condition	Description
1::Q7V9Q9_PROMA	29	27	1652.17	0.000169065	2.05322	Control	Azaserine	Transketolase OS=Prochlorococcus marinus (strain SARG / CCMP1375 / SS120) GN=tktA PE=3 SV=1											PP
1::ENO_PROMA	19	19	1313.86	0.000985139	3.61953	Control	Azaserine	Enolase OS=Prochlorococcus marinus (strain SARG / CCMP1375 / SS120) GN=eno PE=3 SV=1											Glucolisis/gluconeogénesis
1::TPIS_PROMA	6	6	485.06	0.00168737	2.5232	Control	Azaserine	Triosephosphate isomerase OS=Prochlorococcus marinus (strain SARG / CCMP1375 / SS120) GN=tpiA PE=3 SV=1											Glucolisis/gluconeogénesis
1::RPIA_PROMA	12	12	768.9	0.00219999	1.86275	Control	Azaserine	Ribose-5-phosphate isomerase A OS=Prochlorococcus marinus (strain SARG / CCMP1375 / SS120) GN=rpiA PE=3 SV=1											PP
1::Q7V9S1_PROMA	12	12	574.48	0.0048257	1.95261	Control	Azaserine	Galactose mutarotase related enzyme OS=Prochlorococcus marinus (strain SARG / CCMP1375 / SS120) GN=galM PE=4 SV=1												Metab Galactosa
1::Q7VCA0_PROMA	22	22	1459.36	0.00548361	1.67446	Control	Azaserine	Glucose-1-phosphate adenylyltransferase OS=Prochlorococcus marinus (strain SARG / CCMP1375 / SS120) GN=glgC PE=3 SV=1												Biosint glucógeno
1::Q7VAY9_PROMA	10	10	474.59	0.0061255	1.75003	Control	Azaserine	UDP-glucose 4-epimerase OS=Prochlorococcus marinus (strain SARG / CCMP1375 / SS120) GN=galE PE=3 SV=1												Metab Galactosa
1::TAL_PROMA	14	13	598.39	0.00919393	1.72654	Control	Azaserine	Transaldolase OS=Prochlorococcus marinus (strain SARG / CCMP1375 / SS120) GN=tal PE=3 SV=1												PP
1::GLGB_PROMA	20	20	1012.15	0.0103815	1.90384	Control	Azaserine	1,4-alpha-glucan branching enzyme GlgB OS=Prochlorococcus marinus (strain SARG / CCMP1375 / SS120) GN=glgB PE=3 SV=1												Biosint glucógeno
1::FBSB_PROMA	24	24	1619.9	0.0111425	2.24353	Control	Azaserine	D-fructose 1,6-bisphosphatase class 2/sedoheptulose 1,7-bisphosphatase OS=Prochlorococcus marinus (strain SARG / CCMP1375 / SS120) GN=Pro_0840 PE=3 SV=1													Ciclo de calvin (Biosint carbohidr)
1::Q7VD68_PROMA	13	13	627.92	0.0124057	1.78954	Control	Azaserine	Phosphoglycerate mutase OS=Prochlorococcus marinus (strain SARG / CCMP1375 / SS120) GN=gpmB PE=4 SV=1												Glucolisis/gluconeogénesis
1::Q7VC81_PROMA	22	22	1559.8	0.0163119	1.4012	Control	Azaserine	Phosphoribulokinase OS=Prochlorococcus marinus (strain SARG / CCMP1375 / SS120) GN=prk PE=3 SV=1												Ciclo de calvin (Biosint carbohidr)
1::Q7VEF0_PROMA	7	7	208.45	0.0178823	2.29647	Control	Azaserine	GDP-mannose 4,6-dehydratase OS=Prochlorococcus marinus (strain SARG / CCMP1375 / SS120) GN=gmd PE=3 SV=1												Metabolismo manosa
1::PGK_PROMA	20	20	1364.92	0.0189047	1.72292	Control	Azaserine	Phosphoglycerate kinase OS=Prochlorococcus marinus (strain SARG / CCMP1375 / SS120) GN=pgk PE=3 SV=1												Glucolisis/gluconeogénesis
1::Q7VC87_PROMA	20	20	1586.82	0.0212441	1.59856	Control	Azaserine	Fructose-1,6-bisphosphate aldolase class II OS=Prochlorococcus marinus (strain SARG / CCMP1375 / SS120) GN=cbbA PE=4 SV=1												Glucolisis/gluconeogénesis
1::G6PI_PROMA	23	21	1119.31	0.022771	1.49102	Control	Azaserine	Glucose-6-phosphate isomerase OS=Prochlorococcus marinus (strain SARG / CCMP1375 / SS120) GN=pgi PE=3 SV=1												Glucolisis/gluconeogénesis
1::Q7VBM7_PROMA	4	4	142	0.0263826	2.09527	Control	Azaserine	Glucokinase OS=Prochlorococcus marinus (strain SARG / CCMP1375 / SS120) GN=glk PE=3 SV=1												Glucolisis/Síntesis de glucógeno
1::Q7V9R8_PROMA	16	15	678.11	0.035558	1.70755	Control	Azaserine	Alpha-1,4 glucan phosphorylase OS=Prochlorococcus marinus (strain SARG / CCMP1375 / SS120) GN=glgP PE=3 SV=1												Metabolismo carbohidratos
1::Q7V9R3_PROMA	4	4	139.14	0.0451035	1.91527	Control	Azaserine	Mannose-1-phosphate guanylyltransferase OS=Prochlorococcus marinus (strain SARG / CCMP1375 / SS120) GN=manC PE=3 SV=1												Metabolismo carbohidratos
1::Q7VBH0_PROMA	16	16	693.03	0.0502943	1.67563	Control	Azaserine	Glucose-6-phosphate 1-dehydrogenase OS=Prochlorococcus marinus (strain SARG / CCMP1375 / SS120) GN=zwf PE=3 SV=1												PP
